# Supplementary material for: MiR-26b is down-regulated in carcinoma-associated fibroblasts from ER-positive breast cancers leading to enhanced cell migration and invasion
Source: J Pathol. 2013 Oct 9;231(3):388–99. doi: 10.1002/path.4248 (PMC4030585; doi:10.1002/path.4248)
Supplement: Supplementary Data 1 — Microarray data of miRNA expression levels from NFs and CAFs and normal and cancer epithelial cells from FFPE breast tissue. [file path0231-0388-sd9.xls]

## Sheet: FFPE- Epithelium
miRNA name	gTotalGeneSignal-Normal epithelium	gTotalGeneSignal-Tumour epithelium	Normalised- log 2 Intensity values Normal epithelium	Normalised- log 2 Intensity values Tumour epithelium
hsa-let-7a	777.591	191.401	7.71164	5.85922
hsa-let-7a*	0.0336483	1.18794	-0.870868	-0.0636037
hsa-let-7b	1322.17	342.37	8.47593	6.69159
hsa-let-7b*	2.47768	2.52806	0.267813	0.442665
hsa-let-7c	250.292	99.4517	6.08401	4.92842
hsa-let-7c*	1.23513	-0.40219	-0.201114	-0.729033
hsa-let-7d	50.1405	12.5368	3.80939	2.12541
hsa-let-7d*	-0.0488129	-0.247876	-0.887743	-0.729033
hsa-let-7e	131.277	6.47789	5.16335	1.34748
hsa-let-7e*	-1.54411	0.0566603	-0.887743	-0.695925
hsa-let-7f	415.473	95.4525	6.8106	4.8704
hsa-let-7f-1*	1.54917	2.24275	-0.0674563	0.348771
hsa-let-7f-2*	-0.494636	0.0418572	-0.887743	-0.706346
hsa-let-7g	91.9442	38.0134	4.65879	3.58618
hsa-let-7g*	-0.189944	-1.59186	-0.887743	-0.729033
hsa-let-7i	54.1282	49.4966	3.91572	3.95018
hsa-let-7i*	-1.60639	-1.30417	-0.887743	-0.729033
hsa-miR-1	0.826649	-0.0796099	-0.395845	-0.729033
hsa-miR-100	3.62493	3.61096	0.596897	0.752019
hsa-miR-100*	0.315521	1.41184	-0.683601	0.0343218
hsa-miR-101	4.46926	5.52541	0.798663	1.17554
hsa-miR-101*	-0.912427	-0.805003	-0.887743	-0.729033
hsa-miR-103	106.039	7.02905	4.86047	1.43835
hsa-miR-105	-1.82721	-0.668822	-0.887743	-0.729033
hsa-miR-105*	-1.22123	-0.0299311	-0.887743	-0.729033
hsa-miR-106a	-0.706217	-1.46863	-0.887743	-0.729033
hsa-miR-106a*	0.290351	-0.786395	-0.699369	-0.729033
hsa-miR-106b	12.7482	5.38374	1.98753	1.14812
hsa-miR-106b*	-1.52209	-1.6705	-0.887743	-0.729033
hsa-miR-107	101.424	6.50896	4.79749	1.35275
hsa-miR-10a	9.1139	1.13547	1.57936	-0.0875465
hsa-miR-10a*	-0.7916	-0.559647	-0.887743	-0.729033
hsa-miR-10b	9.81962	3.00208	1.66817	0.5863
hsa-miR-10b*	-0.125538	1.04315	-0.887743	-0.130663
hsa-miR-122	-0.128115	0.787637	-0.887743	-0.257185
hsa-miR-122*	-0.930432	-0.803895	-0.887743	-0.729033
hsa-miR-1224-3p	-1.35273	-1.02165	-0.887743	-0.729033
hsa-miR-1224-5p	30.9202	30.5357	3.14596	3.28772
hsa-miR-1225-3p	9.73475	10.6305	1.65778	1.92261
hsa-miR-1225-5p	135.485	228.155	5.20819	6.11023
hsa-miR-1226	-1.43111	-1.38171	-0.887743	-0.729033
hsa-miR-1226*	3.04598	3.2077	0.440196	0.644418
hsa-miR-1227	0.487771	-0.382596	-0.580084	-0.729033
hsa-miR-1228	24.3471	22.1006	2.82463	2.85477
hsa-miR-1228*	0.70248	-0.247109	-0.460654	-0.729033
hsa-miR-1229	1.42713	1.8703	-0.117937	0.216217
hsa-miR-1231	-1.73678	-1.4998	-0.887743	-0.729033
hsa-miR-1233	-0.837415	-1.68504	-0.887743	-0.729033
hsa-miR-1234	19.1924	15.4064	2.51054	2.38532
hsa-miR-1236	-1.78834	1.09176	-0.887743	-0.1078
hsa-miR-1237	4.84011	4.60177	0.879082	0.986625
hsa-miR-1238	13.7153	12.0246	2.07916	2.07366
hsa-miR-124	-1.7896	-1.39928	-0.887743	-0.729033
hsa-miR-124*	-1.06199	0.177052	-0.887743	-0.613852
hsa-miR-125a-3p	7.18185	11.3086	1.30385	1.99806
hsa-miR-125a-5p	52.848	2.54329	3.88243	0.447509
hsa-miR-125b	75.4793	84.2834	4.3808	4.69478
hsa-miR-125b-1*	-0.773371	-0.083733	-0.887743	-0.729033
hsa-miR-125b-2*	-0.745801	0.812644	-0.887743	-0.244301
hsa-miR-126	6.19538	1.3025	1.13987	-0.0126696
hsa-miR-126*	0.583186	0.932295	-0.525786	-0.184198
hsa-miR-127-3p	2.69656	-0.0276896	0.336666	-0.729033
hsa-miR-127-5p	-0.0170072	-0.293084	-0.887743	-0.729033
hsa-miR-128	3.66218	0.394417	0.60642	-0.476554
hsa-miR-129-3p	1.30264	2.29248	-0.171318	0.365583
hsa-miR-129-5p	-1.65912	-0.917731	-0.887743	-0.729033
hsa-miR-129*	0.587324	2.87073	-0.523477	0.54791
hsa-miR-130a	12.1847	10.3724	1.93133	1.89283
hsa-miR-130a*	-2.53035	-0.199364	-0.887743	-0.729033
hsa-miR-130b	0.831904	-0.634529	-0.393166	-0.729033
hsa-miR-130b*	-1.46093	-0.561214	-0.887743	-0.729033
hsa-miR-132	1.39442	-0.460041	-0.131773	-0.729033
hsa-miR-132*	0.253593	0.111177	-0.722711	-0.658181
hsa-miR-133a	2.16324	2.40785	0.162769	0.403847
hsa-miR-133b	0.805189	-0.168717	-0.40684	-0.729033
hsa-miR-134	22.9202	22.0829	2.74431	2.85371
hsa-miR-135a	-0.672133	0.900448	-0.887743	-0.199952
hsa-miR-135a*	8.26673	6.9559	1.46497	1.42661
hsa-miR-135b	0.145341	0.619122	-0.793731	-0.347145
hsa-miR-135b*	-0.664914	-1.62217	-0.887743	-0.729033
hsa-miR-136	0.301956	0.15393	-0.692078	-0.629257
hsa-miR-136*	-0.0408336	0.0253084	-0.887743	-0.718087
hsa-miR-137	-0.502832	-0.18621	-0.887743	-0.729033
hsa-miR-138	-1.79459	-0.878612	-0.887743	-0.729033
hsa-miR-138-1*	-1.60573	-1.60749	-0.887743	-0.729033
hsa-miR-138-2*	-0.935675	-0.776668	-0.887743	-0.729033
hsa-miR-139-3p	1.34734	2.65499	-0.151923	0.48255
hsa-miR-139-5p	-0.790529	-1.02174	-0.887743	-0.729033
hsa-miR-140-3p	-0.117995	0.151929	-0.887743	-0.630598
hsa-miR-140-5p	0.506074	0.721445	-0.569509	-0.291855
hsa-miR-141	41.4903	20.3856	3.54768	2.74827
hsa-miR-141*	-0.593733	0.117223	-0.887743	-0.654055
hsa-miR-142-3p	4.78082	2.70044	0.866522	0.496568
hsa-miR-142-5p	-0.839714	-1.08018	-0.887743	-0.729033
hsa-miR-143	-0.389259	0.326206	-0.887743	-0.518249
hsa-miR-143*	-1.43197	0.214113	-0.887743	-0.589499
hsa-miR-144	-0.119817	0.183415	-0.887743	-0.609642
hsa-miR-144*	0.494258	0.066687	-0.576327	-0.688908
hsa-miR-145	16.6757	47.5288	2.32815	3.89397
hsa-miR-145*	0.534248	-0.520605	-0.55338	-0.729033
hsa-miR-146a	0.566408	1.63855	-0.535187	0.127135
hsa-miR-146a*	-0.397037	-0.874493	-0.887743	-0.729033
hsa-miR-146b-3p	-0.569612	-0.378433	-0.887743	-0.729033
hsa-miR-146b-5p	-0.12406	0.811629	-0.887743	-0.244822
hsa-miR-147	-0.895848	-0.748302	-0.887743	-0.729033
hsa-miR-147b	-0.969018	0.0415212	-0.887743	-0.706584
hsa-miR-148a	18.1743	5.76489	2.43951	1.22074
hsa-miR-148a*	-1.56172	-0.799978	-0.887743	-0.729033
hsa-miR-148b	2.40869	0.0347484	0.245412	-0.711378
hsa-miR-148b*	-1.22258	-0.576577	-0.887743	-0.729033
hsa-miR-149	41.3694	3.46818	3.54367	0.714833
hsa-miR-149*	-0.984956	1.52452	-0.887743	0.0811986
hsa-miR-150	6.80975	2.78619	1.24416	0.522649
hsa-miR-150*	18.5241	20.7206	2.46431	2.7697
hsa-miR-151-3p	6.38678	0.726683	1.17318	-0.289081
hsa-miR-151-5p	25.9713	2.17639	2.91094	0.326028
hsa-miR-152	0.43686	-0.65443	-0.609915	-0.729033
hsa-miR-153	-0.342371	-1.19554	-0.887743	-0.729033
hsa-miR-154	-0.375723	-1.25516	-0.887743	-0.729033
hsa-miR-154*	-1.11964	-0.378295	-0.887743	-0.729033
hsa-miR-155	3.06524	1.15181	0.445693	-0.0800476
hsa-miR-155*	-0.992473	-0.262849	-0.887743	-0.729033
hsa-miR-15a	18.7433	4.55014	2.47964	0.975298
hsa-miR-15a*	-1.17776	-0.248836	-0.887743	-0.729033
hsa-miR-15b	58.305	3.93203	4.01927	0.832298
hsa-miR-15b*	0.365704	0.528819	-0.652668	-0.397764
hsa-miR-16	97.8751	12.9378	4.74712	2.16467
hsa-miR-16-1*	-0.762446	-1.35424	-0.887743	-0.729033
hsa-miR-16-2*	0.908419	0.112908	-0.354703	-0.656998
hsa-miR-17	9.21019	3.09796	1.5918	0.613692
hsa-miR-17*	-1.27777	0.411914	-0.887743	-0.46605
hsa-miR-181a	27.8719	5.75434	3.00578	1.21878
hsa-miR-181a-2*	-0.44788	-1.66463	-0.887743	-0.729033
hsa-miR-181a*	-0.916058	-1.0464	-0.887743	-0.729033
hsa-miR-181b	7.3671	1.9483	1.33266	0.245003
hsa-miR-181c	1.03702	0.080654	-0.292282	-0.679191
hsa-miR-181c*	-1.00371	-1.05227	-0.887743	-0.729033
hsa-miR-181d	0.92458	1.08401	-0.346709	-0.111421
hsa-miR-182	-0.595621	-1.24142	-0.887743	-0.729033
hsa-miR-182*	-1.07136	-1.48362	-0.887743	-0.729033
hsa-miR-183	4.61374	-0.147701	0.830528	-0.729033
hsa-miR-183*	-0.67935	-0.409008	-0.887743	-0.729033
hsa-miR-184	0.750852	1.01043	-0.43506	-0.146259
hsa-miR-185	1.83656	-0.23458	0.0448753	-0.729033
hsa-miR-185*	-0.0696681	-0.856125	-0.887743	-0.729033
hsa-miR-186	1.20835	0.166387	-0.213106	-0.620937
hsa-miR-186*	-0.567545	0.250101	-0.887743	-0.566238
hsa-miR-187	-1.34491	-0.714736	-0.887743	-0.729033
hsa-miR-187*	-0.594578	0.490317	-0.887743	-0.419899
hsa-miR-188-3p	4.10851	2.60775	0.715882	0.467834
hsa-miR-188-5p	20.7249	37.7797	2.61126	3.57773
hsa-miR-18a	0.702578	-0.933588	-0.460602	-0.729033
hsa-miR-18a*	-0.660922	-0.731716	-0.887743	-0.729033
hsa-miR-18b	-0.403507	0.0470809	-0.887743	-0.70266
hsa-miR-18b*	2.60047	2.68024	0.306843	0.490354
hsa-miR-190	1.17739	0.832261	-0.227096	-0.234274
hsa-miR-190b	1.63767	0.0276163	-0.0319234	-0.716444
hsa-miR-191	-0.540101	-1.05135	-0.887743	-0.729033
hsa-miR-191*	11.8749	10.9561	1.89947	1.95933
hsa-miR-192	-0.657669	-0.51304	-0.887743	-0.729033
hsa-miR-192*	-1.13955	-0.957642	-0.887743	-0.729033
hsa-miR-193a-3p	5.76294	1.01007	1.06167	-0.146431
hsa-miR-193a-5p	25.4109	6.86232	2.88174	1.41146
hsa-miR-193b	95.2899	1.98977	4.70928	0.260077
hsa-miR-193b*	6.92317	0.0677709	1.26262	-0.688152
hsa-miR-194	-0.578491	-1.58064	-0.887743	-0.729033
hsa-miR-194*	-0.345211	0.101368	-0.887743	-0.664899
hsa-miR-195	8.23091	14.3889	1.45992	2.29842
hsa-miR-195*	-0.620116	-0.542914	-0.887743	-0.729033
hsa-miR-196a	7.45942	0.564856	1.34681	-0.37735
hsa-miR-196a*	-1.04032	-1.22542	-0.887743	-0.729033
hsa-miR-196b	1.83894	0.314268	0.04577	-0.525672
hsa-miR-197	11.1092	2.05985	1.81757	0.285198
hsa-miR-198	3.72587	3.11808	0.622557	0.619375
hsa-miR-199a-5p	13.1062	1.5118	2.02213	0.0759825
hsa-miR-199b-3p	37.6026	9.65653	3.41259	1.80684
hsa-miR-199b-5p	4.47928	2.31032	0.800895	0.371567
hsa-miR-19a	1.40592	2.28194	-0.126893	0.362036
hsa-miR-19a*	-0.861619	-0.434097	-0.887743	-0.729033
hsa-miR-19b	8.45038	14.3867	1.49055	2.29823
hsa-miR-19b-1*	0.371981	-0.718214	-0.648846	-0.729033
hsa-miR-19b-2*	1.26584	-0.609702	-0.187484	-0.729033
hsa-miR-200a	15.5713	4.53666	2.24021	0.972325
hsa-miR-200a*	-0.1702	0.0564952	-0.887743	-0.69604
hsa-miR-200b	66.0319	9.119	4.1932	1.73873
hsa-miR-200b*	0.530798	0.217268	-0.555346	-0.587445
hsa-miR-200c	155.338	21.9181	5.40279	2.8438
hsa-miR-200c*	-0.472378	-0.675796	-0.887743	-0.729033
hsa-miR-202	6.92282	3.57564	1.26256	0.742909
hsa-miR-202*	-1.44425	0.16237	-0.887743	-0.623615
hsa-miR-203	0.267272	0.894817	-0.713981	-0.202756
hsa-miR-204	-0.894239	1.2496	-0.887743	-0.035966
hsa-miR-205	157.696	164.452	5.42425	5.64273
hsa-miR-206	-0.372738	0.716776	-0.887743	-0.294333
hsa-miR-208a	-2.16727	-1.26539	-0.887743	-0.729033
hsa-miR-208b	-0.421222	0.189541	-0.887743	-0.6056
hsa-miR-20a	16.349	7.25658	2.30269	1.47425
hsa-miR-20a*	0.145144	-0.490141	-0.793864	-0.729033
hsa-miR-20b	2.56607	0.539329	0.296015	-0.391781
hsa-miR-20b*	-1.73998	-1.54891	-0.887743	-0.729033
hsa-miR-21	314.721	72.4537	6.41213	4.48204
hsa-miR-21*	1.64366	1.22607	-0.0295497	-0.0464504
hsa-miR-210	11.7496	1.54244	1.88638	0.0885152
hsa-miR-211	0.0149042	-0.151848	-0.884227	-0.729033
hsa-miR-212	0.271469	0.478446	-0.711312	-0.426792
hsa-miR-214	53.5714	5.07485	3.90133	1.08647
hsa-miR-214*	-1.39721	0.133001	-0.887743	-0.643344
hsa-miR-215	-1.04984	-0.455376	-0.887743	-0.729033
hsa-miR-216a	-0.342444	-0.998897	-0.887743	-0.729033
hsa-miR-216b	-1.5867	-0.452449	-0.887743	-0.729033
hsa-miR-217	-0.705816	0.376023	-0.887743	-0.487679
hsa-miR-218	0.794212	-0.21739	-0.412497	-0.729033
hsa-miR-218-1*	-2.7032	-2.26683	-0.887743	-0.729033
hsa-miR-218-2*	-1.51968	-1.52072	-0.887743	-0.729033
hsa-miR-219-1-3p	-0.798475	-1.77428	-0.887743	-0.729033
hsa-miR-219-2-3p	-1.05398	-0.240365	-0.887743	-0.729033
hsa-miR-219-5p	-0.21067	-0.0381844	-0.887743	-0.729033
hsa-miR-22	41.1833	7.87806	3.53746	1.568
hsa-miR-22*	1.61697	1.65772	-0.0401564	0.134716
hsa-miR-220a	-0.768562	-0.905311	-0.887743	-0.729033
hsa-miR-220b	-1.49789	-1.1901	-0.887743	-0.729033
hsa-miR-220c	0.354902	-0.997284	-0.659271	-0.729033
hsa-miR-221	0.458258	1.42982	-0.597302	0.0419047
hsa-miR-221*	-0.458499	0.341097	-0.887743	-0.509043
hsa-miR-222	-1.18237	0.371197	-0.887743	-0.490613
hsa-miR-222*	-1.31566	-1.28322	-0.887743	-0.729033
hsa-miR-223	4.66249	2.14549	0.841123	0.315314
hsa-miR-223*	-0.118093	-0.71027	-0.887743	-0.729033
hsa-miR-224	0.0453961	0.68108	-0.862558	-0.313414
hsa-miR-23a	195.909	23.8616	5.73376	2.95651
hsa-miR-23a*	1.03789	2.93234	-0.291868	0.566044
hsa-miR-23b	112.618	6.74843	4.94575	1.3928
hsa-miR-23b*	1.16488	-0.425009	-0.232787	-0.729033
hsa-miR-24	114.981	28.107	4.97519	3.1758
hsa-miR-24-1*	-1.01082	-0.938065	-0.887743	-0.729033
hsa-miR-24-2*	-0.392912	-1.47441	-0.887743	-0.729033
hsa-miR-25	18.1254	3.15117	2.43601	0.628672
hsa-miR-25*	-0.737132	0.266911	-0.887743	-0.5555
hsa-miR-26a	56.3781	41.4692	3.97242	3.70569
hsa-miR-26a-1*	-0.5221	-0.671046	-0.887743	-0.729033
hsa-miR-26a-2*	0.875029	0.0331797	-0.371362	-0.71249
hsa-miR-26b	28.1	8.65432	3.01675	1.67714
hsa-miR-26b*	-0.0370412	0.466184	-0.887743	-0.433948
hsa-miR-27a	37.5749	10.8515	3.41158	1.94764
hsa-miR-27a*	-1.80478	-0.865564	-0.887743	-0.729033
hsa-miR-27b	37.2993	4.75008	3.40149	1.01868
hsa-miR-27b*	-0.868884	-0.288184	-0.887743	-0.729033
hsa-miR-28-3p	-0.631967	0.120736	-0.887743	-0.651663
hsa-miR-28-5p	0.600082	1.38979	-0.516381	0.0249677
hsa-miR-296-3p	-0.256874	-1.46689	-0.887743	-0.729033
hsa-miR-296-5p	3.10253	4.16634	0.456275	0.888186
hsa-miR-297	-0.169848	-0.180233	-0.887743	-0.729033
hsa-miR-298	-1.08354	0.0768249	-0.887743	-0.681849
hsa-miR-299-3p	1.71906	0.220965	2.93863e-10	-0.585042
hsa-miR-299-5p	-0.0118527	-0.83662	-0.887743	-0.729033
hsa-miR-29a	38.1017	23.5568	3.43065	2.93941
hsa-miR-29a*	-0.503056	0.205438	-0.887743	-0.595163
hsa-miR-29b	21.8657	11.9272	2.68193	2.06361
hsa-miR-29b-1*	0.739769	1.58195	-0.440884	0.104517
hsa-miR-29b-2*	-0.292294	-0.308515	-0.887743	-0.729033
hsa-miR-29c	43.8315	18.0461	3.62333	2.58902
hsa-miR-29c*	2.3827	0.89601	0.236882	-0.202162
hsa-miR-300	-1.64641	-0.942135	-0.887743	-0.729033
hsa-miR-301a	1.08013	0.92086	-0.271947	-0.189835
hsa-miR-301b	0.734598	0.279311	-0.443609	-0.54763
hsa-miR-302a	0.0700316	-0.125955	-0.845285	-0.729033
hsa-miR-302a*	-1.19268	-0.100937	-0.887743	-0.729033
hsa-miR-302b	0.0216741	0.727182	-0.879388	-0.288817
hsa-miR-302b*	-0.474287	-0.132192	-0.887743	-0.729033
hsa-miR-302c	-1.01022	-0.0356988	-0.887743	-0.729033
hsa-miR-302c*	0.130743	0.296372	-0.803581	-0.536872
hsa-miR-302d	-0.774025	0.248276	-0.887743	-0.567409
hsa-miR-302d*	-0.677861	-1.22044	-0.887743	-0.729033
hsa-miR-30a	71.565	10.949	4.30601	1.95854
hsa-miR-30a*	13.6833	1.57062	2.07622	0.0999464
hsa-miR-30b	42.3052	5.54104	3.57447	1.17854
hsa-miR-30b*	1.61673	1.15802	-0.0402521	-0.0772079
hsa-miR-30c	22.3612	2.68312	2.71158	0.491242
hsa-miR-30c-1*	1.3124	2.05259	-0.167061	0.282616
hsa-miR-30c-2*	2.44162	2.14571	0.256148	0.315391
hsa-miR-30d	68.741	16.5242	4.24954	2.47511
hsa-miR-30d*	-0.8922	-0.520174	-0.887743	-0.729033
hsa-miR-30e	3.84701	3.54362	0.652761	0.7346
hsa-miR-30e*	2.88269	-0.631422	0.392738	-0.729033
hsa-miR-31	-1.26743	1.29761	-0.887743	-0.0148074
hsa-miR-31*	-0.821086	0.0491777	-0.887743	-0.701183
hsa-miR-32	-0.246428	1.53489	-0.887743	0.0854371
hsa-miR-32*	1.20336	0.877166	-0.215352	-0.21158
hsa-miR-320	31.7026	23.3852	3.17985	2.92969
hsa-miR-323-3p	-1.70774	-0.20689	-0.887743	-0.729033
hsa-miR-323-5p	-2.50409	-2.12223	-0.887743	-0.729033
hsa-miR-324-3p	22.9651	9.80977	2.7469	1.82568
hsa-miR-324-5p	2.85202	-0.435639	0.383647	-0.729033
hsa-miR-325	0.0695778	0.116682	-0.845602	-0.654424
hsa-miR-326	-1.37	-0.898272	-0.887743	-0.729033
hsa-miR-328	1.60158	0.983513	-0.0463081	-0.159216
hsa-miR-329	-1.19069	0.231906	-0.887743	-0.577952
hsa-miR-330-3p	-0.310487	0.00687586	-0.887743	-0.729033
hsa-miR-330-5p	-1.99433	-0.80768	-0.887743	-0.729033
hsa-miR-331-3p	33.6419	3.37586	3.26056	0.690267
hsa-miR-331-5p	-1.27288	-2.35653	-0.887743	-0.729033
hsa-miR-335	-0.131553	0.822677	-0.887743	-0.239164
hsa-miR-335*	-0.942539	-0.872732	-0.887743	-0.729033
hsa-miR-337-3p	0.108664	0.343634	-0.818609	-0.507481
hsa-miR-337-5p	-0.136673	-0.49855	-0.887743	-0.729033
hsa-miR-338-3p	0.0134701	0.483009	-0.885254	-0.424139
hsa-miR-338-5p	0.390061	-0.739422	-0.637891	-0.729033
hsa-miR-339-3p	-0.182961	-0.985789	-0.887743	-0.729033
hsa-miR-339-5p	-0.419531	-1.02358	-0.887743	-0.729033
hsa-miR-33a	-1.66705	-0.587872	-0.887743	-0.729033
hsa-miR-33a*	-3.34562	-0.839453	-0.887743	-0.729033
hsa-miR-33b	0.105851	0.216611	-0.820535	-0.587873
hsa-miR-33b*	8.18379	6.57285	1.45326	1.36355
hsa-miR-340	0.506711	0.0864966	-0.569142	-0.675146
hsa-miR-340*	-0.331522	0.391361	-0.887743	-0.478396
hsa-miR-342-3p	127.637	4.54013	5.1234	0.973091
hsa-miR-342-5p	9.74789	0.711324	1.65939	-0.297231
hsa-miR-345	1.83479	2.51647	0.0442096	0.438967
hsa-miR-346	-2.02949	-1.5258	-0.887743	-0.729033
hsa-miR-34a	40.6471	11.645	3.51944	2.03407
hsa-miR-34a*	-1.60038	-1.8211	-0.887743	-0.729033
hsa-miR-34b	-0.218688	-1.84853	-0.887743	-0.729033
hsa-miR-34b*	0.925223	1.09574	-0.346391	-0.105944
hsa-miR-34c-3p	-1.13948	-1.13413	-0.887743	-0.729033
hsa-miR-34c-5p	-0.45746	-0.00854141	-0.887743	-0.729033
hsa-miR-361-3p	2.42975	-0.411912	0.252287	-0.729033
hsa-miR-361-5p	12.3963	2.20618	1.95269	0.336282
hsa-miR-362-3p	-1.04451	-0.90411	-0.887743	-0.729033
hsa-miR-362-5p	-0.537811	-1.06756	-0.887743	-0.729033
hsa-miR-363	-0.689271	-0.0701125	-0.887743	-0.729033
hsa-miR-363*	-0.746971	0.164821	-0.887743	-0.62198
hsa-miR-365	121.591	8.02649	5.05449	1.58952
hsa-miR-367	0.443728	0.0421288	-0.605854	-0.706154
hsa-miR-367*	-0.867314	-0.226696	-0.887743	-0.729033
hsa-miR-369-3p	-1.06915	0.102368	-0.887743	-0.664213
hsa-miR-369-5p	-0.362136	-0.0985762	-0.887743	-0.729033
hsa-miR-370	1.69996	-0.104023	-0.00742835	-0.729033
hsa-miR-371-3p	-0.282618	0.0710274	-0.887743	-0.685882
hsa-miR-371-5p	6.08435	6.82841	1.12019	1.40593
hsa-miR-372	-0.336198	-1.27083	-0.887743	-0.729033
hsa-miR-373	-0.910527	-0.304779	-0.887743	-0.729033
hsa-miR-373*	-0.134532	-0.626243	-0.887743	-0.729033
hsa-miR-374a	0.0508819	0.848465	-0.858694	-0.226044
hsa-miR-374a*	0.450351	1.44623	-0.60195	0.0487908
hsa-miR-374b	-0.287844	-0.421465	-0.887743	-0.729033
hsa-miR-374b*	-0.528308	1.03798	-0.887743	-0.133116
hsa-miR-375	45.1812	2.9641	3.6652	0.575304
hsa-miR-376a	0.780624	-0.12664	-0.419529	-0.729033
hsa-miR-376a*	-0.0675976	-0.63481	-0.887743	-0.729033
hsa-miR-376b	-0.489604	-0.00476389	-0.887743	-0.729033
hsa-miR-376c	-0.707144	-0.614387	-0.887743	-0.729033
hsa-miR-377	-0.573932	-0.561814	-0.887743	-0.729033
hsa-miR-377*	-0.533659	-0.425687	-0.887743	-0.729033
hsa-miR-378	1.63269	2.21791	-0.0338998	0.3403
hsa-miR-378*	-1.32986	-1.07961	-0.887743	-0.729033
hsa-miR-379	1.5593	-0.731161	-0.0633445	-0.729033
hsa-miR-379*	-1.02036	-0.0869603	-0.887743	-0.729033
hsa-miR-380	-0.713715	1.93567	-0.887743	0.240381
hsa-miR-380*	-1.41003	-1.46009	-0.887743	-0.729033
hsa-miR-381	-0.855716	-0.381017	-0.887743	-0.729033
hsa-miR-382	-1.2315	-0.0726619	-0.887743	-0.729033
hsa-miR-383	0.780645	-0.0776508	-0.419518	-0.729033
hsa-miR-384	-0.39021	0.0509472	-0.887743	-0.699938
hsa-miR-409-3p	-0.744158	-1.36647	-0.887743	-0.729033
hsa-miR-409-5p	-0.267056	-1.63384	-0.887743	-0.729033
hsa-miR-410	-1.34876	0.255421	-0.887743	-0.562831
hsa-miR-411	-0.707193	-0.802814	-0.887743	-0.729033
hsa-miR-411*	-2.0971	-1.39659	-0.887743	-0.729033
hsa-miR-412	-1.2091	-0.744223	-0.887743	-0.729033
hsa-miR-421	-0.400455	0.985456	-0.887743	-0.158277
hsa-miR-422a	-0.720577	-0.873467	-0.887743	-0.729033
hsa-miR-423-3p	0.66023	-0.215721	-0.483387	-0.729033
hsa-miR-423-5p	20.8944	9.11016	2.62198	1.73758
hsa-miR-424	3.07963	1.25135	0.449785	-0.0351893
hsa-miR-424*	4.4821	5.92552	0.801523	1.25028
hsa-miR-425	12.4633	-0.294439	1.95939	-0.729033
hsa-miR-425*	8.55968	9.4969	1.50556	1.78694
hsa-miR-429	5.60982	0.468684	1.03292	-0.432486
hsa-miR-431	0.577892	-0.848456	-0.528746	-0.729033
hsa-miR-431*	0.255234	-1.35336	-0.721661	-0.729033
hsa-miR-432	-0.195895	0.310319	-0.887743	-0.528136
hsa-miR-432*	-1.05657	-0.440112	-0.887743	-0.729033
hsa-miR-433	-1.51541	-1.40597	-0.887743	-0.729033
hsa-miR-448	-0.0933315	-1.11629	-0.887743	-0.729033
hsa-miR-449a	0.266966	-0.291298	-0.714175	-0.729033
hsa-miR-449b	-0.00634629	-0.689484	-0.887743	-0.729033
hsa-miR-450a	0.201139	-0.153218	-0.756688	-0.729033
hsa-miR-450b-3p	-0.025585	0.369412	-0.887743	-0.491699
hsa-miR-450b-5p	-0.0977116	0.357902	-0.887743	-0.498724
hsa-miR-451	3.83037	3.99194	0.648649	0.846795
hsa-miR-452	-0.647629	0.331907	-0.887743	-0.514718
hsa-miR-452*	-1.11335	-0.470744	-0.887743	-0.729033
hsa-miR-453	-1.10785	0.213228	-0.887743	-0.590076
hsa-miR-454	-0.396837	-0.204661	-0.887743	-0.729033
hsa-miR-454*	-0.131336	-0.331233	-0.887743	-0.729033
hsa-miR-455-3p	4.5299	-0.504157	0.812123	-0.729033
hsa-miR-455-5p	-0.277905	-0.439335	-0.887743	-0.729033
hsa-miR-483-3p	0.308329	-0.282808	-0.688089	-0.729033
hsa-miR-483-5p	17.0165	18.7296	2.35424	2.63739
hsa-miR-484	9.1412	2.73411	1.58289	0.506865
hsa-miR-485-3p	-1.15307	-0.796734	-0.887743	-0.729033
hsa-miR-485-5p	-0.500958	-0.515115	-0.887743	-0.729033
hsa-miR-486-3p	-1.17596	0.473446	-0.887743	-0.429706
hsa-miR-486-5p	2.46067	0.857994	0.262322	-0.221225
hsa-miR-487a	-0.652935	-1.6174	-0.887743	-0.729033
hsa-miR-487b	0.43028	-0.884332	-0.613815	-0.729033
hsa-miR-488	0.869071	0.810732	-0.374354	-0.245282
hsa-miR-488*	-2.00224	-1.39731	-0.887743	-0.729033
hsa-miR-489	0.443128	-0.888862	-0.606209	-0.729033
hsa-miR-490-3p	-0.793239	-0.151501	-0.887743	-0.729033
hsa-miR-490-5p	-0.625374	-0.308414	-0.887743	-0.729033
hsa-miR-491-3p	-0.328729	-0.456375	-0.887743	-0.729033
hsa-miR-491-5p	-1.80084	-1.4978	-0.887743	-0.729033
hsa-miR-492	3.16479	0.0108748	0.473772	-0.728405
hsa-miR-493	0.396351	-0.306917	-0.634099	-0.729033
hsa-miR-493*	0.595597	-0.0196299	-0.518872	-0.729033
hsa-miR-494	981.691	841.579	8.04712	7.98415
hsa-miR-495	0.120629	-0.0784427	-0.810446	-0.729033
hsa-miR-496	-1.56123	-0.573361	-0.887743	-0.729033
hsa-miR-497	4.51945	9.25444	0.809812	1.75619
hsa-miR-497*	-1.89356	-0.788882	-0.887743	-0.729033
hsa-miR-498	1.79222	4.12064	0.0281046	0.877454
hsa-miR-499-3p	-1.07753	-0.293169	-0.887743	-0.729033
hsa-miR-499-5p	-0.994706	0.576849	-0.887743	-0.37062
hsa-miR-500	1.90685	1.0096	0.0710678	-0.146656
hsa-miR-500*	-0.0826907	-0.787272	-0.887743	-0.729033
hsa-miR-501-3p	-0.286741	-0.550858	-0.887743	-0.729033
hsa-miR-501-5p	1.70703	0.35276	-0.00467423	-0.501874
hsa-miR-502-3p	-0.195842	-0.29638	-0.887743	-0.729033
hsa-miR-502-5p	0.939766	0.101289	-0.339237	-0.664954
hsa-miR-503	-1.06841	-0.2954	-0.887743	-0.729033
hsa-miR-504	-1.57246	-0.519808	-0.887743	-0.729033
hsa-miR-505	-0.0729894	0.559734	-0.887743	-0.380234
hsa-miR-505*	0.410882	0.230659	-0.625377	-0.578758
hsa-miR-506	-2.04868	-0.697716	-0.887743	-0.729033
hsa-miR-507	-1.83731	-0.54504	-0.887743	-0.729033
hsa-miR-508-3p	0.0974875	-0.235153	-0.826276	-0.729033
hsa-miR-508-5p	-0.57298	-1.11906	-0.887743	-0.729033
hsa-miR-509-3-5p	-0.842703	-0.698951	-0.887743	-0.729033
hsa-miR-509-3p	-1.06313	-0.861204	-0.887743	-0.729033
hsa-miR-509-5p	-0.0500072	-0.106	-0.887743	-0.729033
hsa-miR-510	-0.249966	-0.289075	-0.887743	-0.729033
hsa-miR-511	-1.69282	-0.797674	-0.887743	-0.729033
hsa-miR-512-3p	1.15922	2.50829	-0.23537	0.436352
hsa-miR-512-5p	-1.46484	-0.0856581	-0.887743	-0.729033
hsa-miR-513a-3p	-0.260681	-0.111606	-0.887743	-0.729033
hsa-miR-513a-5p	20.2778	30.7387	2.5826	3.2967
hsa-miR-513b	4.85911	8.78515	0.883083	1.69475
hsa-miR-513c	2.09334	3.342	0.13834	0.681152
hsa-miR-514	0.00880225	-0.492092	-0.887743	-0.729033
hsa-miR-515-3p	-0.00061651	-0.57021	-0.887743	-0.729033
hsa-miR-515-5p	-0.400876	-0.261332	-0.887743	-0.729033
hsa-miR-516a-3p	-0.862742	-0.929126	-0.887743	-0.729033
hsa-miR-516a-5p	-0.0427113	3.19289	-0.887743	0.640309
hsa-miR-516b	0.522979	0.826073	-0.55981	-0.237429
hsa-miR-517*	-1.19722	-1.3642	-0.887743	-0.729033
hsa-miR-517a	-0.549089	-0.65331	-0.887743	-0.729033
hsa-miR-517b	0.326224	-0.0368318	-0.676948	-0.729033
hsa-miR-517c	-0.906358	-0.256645	-0.887743	-0.729033
hsa-miR-518a-3p	1.95643	-0.307483	0.0892612	-0.729033
hsa-miR-518b	2.13302	1.06042	0.152258	-0.122499
hsa-miR-518c	-0.334387	-0.538607	-0.887743	-0.729033
hsa-miR-518c*	4.12819	4.36634	0.720523	0.934236
hsa-miR-518d-3p	-0.50619	-2.01609	-0.887743	-0.729033
hsa-miR-518d-5p	0.730073	1.04811	-0.445998	-0.128313
hsa-miR-518e	-0.477318	-1.17757	-0.887743	-0.729033
hsa-miR-518e*	3.29995	0.535972	0.511041	-0.393689
hsa-miR-518f	-1.74159	-1.1301	-0.887743	-0.729033
hsa-miR-518f*	-0.802342	-0.677749	-0.887743	-0.729033
hsa-miR-519a	-0.462901	0.759845	-0.887743	-0.271641
hsa-miR-519b-3p	0.302515	-0.142133	-0.691727	-0.729033
hsa-miR-519c-3p	-0.770478	0.0872919	-0.887743	-0.674596
hsa-miR-519d	-1.3783	-0.494269	-0.887743	-0.729033
hsa-miR-519e	-0.00691363	-0.436845	-0.887743	-0.729033
hsa-miR-519e*	-0.405322	0.641009	-0.887743	-0.335139
hsa-miR-520a-3p	-0.465753	-0.289559	-0.887743	-0.729033
hsa-miR-520a-5p	-0.962762	-0.295092	-0.887743	-0.729033
hsa-miR-520b	-0.251803	1.79938	-0.887743	0.189536
hsa-miR-520c-3p	-0.549289	1.11179	-0.887743	-0.0984835
hsa-miR-520d-3p	-0.407463	0.36617	-0.887743	-0.493674
hsa-miR-520d-5p	0.0794689	-0.00958112	-0.838723	-0.729033
hsa-miR-520e	0.944049	1.57387	-0.337136	0.101259
hsa-miR-520f	0.254994	0.0966864	-0.721814	-0.668117
hsa-miR-520g	-1.23039	-0.665761	-0.887743	-0.729033
hsa-miR-520h	0.83835	0.020318	-0.389886	-0.721646
hsa-miR-521	-1.15259	-1.59946	-0.887743	-0.729033
hsa-miR-522	-0.349907	-0.145213	-0.887743	-0.729033
hsa-miR-523	-1.36359	-0.710054	-0.887743	-0.729033
hsa-miR-524-3p	-1.26883	-1.34779	-0.887743	-0.729033
hsa-miR-524-5p	-0.885971	-0.0637493	-0.887743	-0.729033
hsa-miR-525-3p	-0.834614	-1.5219	-0.887743	-0.729033
hsa-miR-525-5p	0.71972	0.597234	-0.45148	-0.359252
hsa-miR-526b	-1.14236	1.27712	-0.887743	-0.0237997
hsa-miR-526b*	-1.27886	-1.01075	-0.887743	-0.729033
hsa-miR-527	-1.43428	-0.931378	-0.887743	-0.729033
hsa-miR-532-3p	0.605767	-0.989876	-0.51323	-0.729033
hsa-miR-532-5p	-0.480575	-0.781491	-0.887743	-0.729033
hsa-miR-539	0.0826677	0.965256	-0.836505	-0.168072
hsa-miR-541	-0.943498	-1.29239	-0.887743	-0.729033
hsa-miR-541*	-0.153785	-0.865793	-0.887743	-0.729033
hsa-miR-542-3p	0.77133	1.2665	-0.42436	-0.0284825
hsa-miR-542-5p	0.0784993	-0.525017	-0.839396	-0.729033
hsa-miR-543	-1.4319	-1.09294	-0.887743	-0.729033
hsa-miR-544	-0.218509	-0.0987884	-0.887743	-0.729033
hsa-miR-545	-0.303054	0.314571	-0.887743	-0.525483
hsa-miR-545*	1.57326	0.615196	-0.0576971	-0.349309
hsa-miR-548a-3p	-0.186931	1.12152	-0.887743	-0.0939795
hsa-miR-548a-5p	0.49663	0.565533	-0.574956	-0.37697
hsa-miR-548b-3p	0.273802	-0.173463	-0.709831	-0.729033
hsa-miR-548b-5p	0.461439	0.814291	-0.595436	-0.243457
hsa-miR-548c-3p	1.25131	0.788708	-0.193917	-0.256631
hsa-miR-548c-5p	0.350108	1.97665	-0.662211	0.255325
hsa-miR-548d-3p	0.35597	1.27392	-0.658617	-0.0252091
hsa-miR-548d-5p	0.35364	0.607697	-0.660044	-0.353452
hsa-miR-549	-0.60002	-0.342011	-0.887743	-0.729033
hsa-miR-550	3.93989	3.34762	0.675498	0.682669
hsa-miR-550*	-0.83168	-0.668766	-0.887743	-0.729033
hsa-miR-551a	-1.20918	-0.521896	-0.887743	-0.729033
hsa-miR-551b	-1.72335	-1.99504	-0.887743	-0.729033
hsa-miR-551b*	-1.13185	-1.70672	-0.887743	-0.729033
hsa-miR-552	0.18384	0.977192	-0.768071	-0.162276
hsa-miR-553	1.05902	0.953817	-0.281868	-0.173648
hsa-miR-554	-1.04156	-1.27874	-0.887743	-0.729033
hsa-miR-555	-0.882266	-1.04553	-0.887743	-0.729033
hsa-miR-556-3p	-0.0644794	-0.112195	-0.887743	-0.729033
hsa-miR-556-5p	-0.0758926	-0.675971	-0.887743	-0.729033
hsa-miR-557	1.94126	4.71808	0.0837189	1.01182
hsa-miR-558	-1.66408	-0.960882	-0.887743	-0.729033
hsa-miR-559	-0.232268	-0.444785	-0.887743	-0.729033
hsa-miR-561	0.785973	0.467249	-0.416757	-0.433325
hsa-miR-562	-2.11209	-0.915453	-0.887743	-0.729033
hsa-miR-563	1.45923	2.42632	-0.104487	0.40988
hsa-miR-564	2.74487	4.21021	0.351431	0.898414
hsa-miR-566	-0.751121	-1.15802	-0.887743	-0.729033
hsa-miR-567	0.116423	-1.7928	-0.81331	-0.729033
hsa-miR-568	-0.626112	-0.895289	-0.887743	-0.729033
hsa-miR-569	0.226328	-0.960285	-0.740272	-0.729033
hsa-miR-570	-0.348729	-0.0117136	-0.887743	-0.729033
hsa-miR-571	-0.374851	-0.945817	-0.887743	-0.729033
hsa-miR-572	71.8774	70.4087	4.31212	4.44186
hsa-miR-573	-0.482519	-0.727297	-0.887743	-0.729033
hsa-miR-574-3p	22.7467	3.30893	2.73423	0.672193
hsa-miR-574-5p	54.0859	33.9941	3.91463	3.43346
hsa-miR-575	23.5125	26.9739	2.77819	3.12045
hsa-miR-576-3p	0.399604	-1.02341	-0.632142	-0.729033
hsa-miR-576-5p	0.15472	-0.202772	-0.787438	-0.729033
hsa-miR-577	-1.16693	-0.0127566	-0.887743	-0.729033
hsa-miR-578	-0.272928	0.281807	-0.887743	-0.546051
hsa-miR-579	-0.884494	-0.183114	-0.887743	-0.729033
hsa-miR-580	-0.92827	0.00980191	-0.887743	-0.729033
hsa-miR-581	-0.787505	0.180855	-0.887743	-0.611334
hsa-miR-582-3p	-1.13021	0.147099	-0.887743	-0.633839
hsa-miR-582-5p	-0.369661	-0.160688	-0.887743	-0.729033
hsa-miR-583	-0.166451	0.962662	-0.887743	-0.169334
hsa-miR-584	1.27609	2.48305	-0.182963	0.428252
hsa-miR-585	-0.686416	0.283424	-0.887743	-0.545029
hsa-miR-586	0.914219	-0.108501	-0.351829	-0.729033
hsa-miR-587	-1.73915	-1.26469	-0.887743	-0.729033
hsa-miR-588	-1.31526	-0.443275	-0.887743	-0.729033
hsa-miR-589	-1.64635	-1.16869	-0.887743	-0.729033
hsa-miR-589*	-1.89693	-1.4016	-0.887743	-0.729033
hsa-miR-590-3p	0.722127	0.603192	-0.450204	-0.355946
hsa-miR-590-5p	1.41632	0.469635	-0.122495	-0.43193
hsa-miR-591	-0.964752	-0.19484	-0.887743	-0.729033
hsa-miR-592	-1.266	-0.121476	-0.887743	-0.729033
hsa-miR-593	-0.287798	-0.801083	-0.887743	-0.729033
hsa-miR-593*	-1.50353	-1.07285	-0.887743	-0.729033
hsa-miR-595	0.492711	-0.201741	-0.577222	-0.729033
hsa-miR-596	-1.62111	-1.11464	-0.887743	-0.729033
hsa-miR-597	-1.07269	-1.17387	-0.887743	-0.729033
hsa-miR-598	-0.51322	-0.839417	-0.887743	-0.729033
hsa-miR-599	-0.564963	0.239415	-0.887743	-0.573106
hsa-miR-600	-0.527957	-1.59321	-0.887743	-0.729033
hsa-miR-601	3.14645	3.28424	0.46864	0.665468
hsa-miR-602	0.965013	2.1216	-0.3269	0.306976
hsa-miR-603	-0.142945	0.469187	-0.887743	-0.432192
hsa-miR-604	-1.16947	-0.530699	-0.887743	-0.729033
hsa-miR-605	-0.487605	-0.972325	-0.887743	-0.729033
hsa-miR-606	-0.428138	1.06894	-0.887743	-0.118488
hsa-miR-607	-0.545202	-0.674876	-0.887743	-0.729033
hsa-miR-608	-1.60679	-0.928655	-0.887743	-0.729033
hsa-miR-609	-0.286561	-0.468851	-0.887743	-0.729033
hsa-miR-610	1.0779	1.18379	-0.272992	-0.065483
hsa-miR-611	-1.97068	-0.560094	-0.887743	-0.729033
hsa-miR-612	-1.50041	-1.29502	-0.887743	-0.729033
hsa-miR-613	-0.518841	-0.459875	-0.887743	-0.729033
hsa-miR-614	0.747775	-0.142566	-0.436674	-0.729033
hsa-miR-615-3p	-0.16168	-1.1805	-0.887743	-0.729033
hsa-miR-615-5p	-1.59194	-2.72579	-0.887743	-0.729033
hsa-miR-616	0.25859	-0.445122	-0.719516	-0.729033
hsa-miR-616*	-1.44946	-0.640792	-0.887743	-0.729033
hsa-miR-617	-0.454365	1.39772	-0.887743	0.0283388
hsa-miR-618	-0.588239	-0.542376	-0.887743	-0.729033
hsa-miR-619	-0.690561	-0.165368	-0.887743	-0.729033
hsa-miR-620	-0.402685	0.56761	-0.887743	-0.375802
hsa-miR-621	-1.77749	-1.38505	-0.887743	-0.729033
hsa-miR-622	2.61456	2.52429	0.311255	0.441463
hsa-miR-623	4.54239	5.10814	0.81488	1.09324
hsa-miR-624	-0.70514	0.363079	-0.887743	-0.49556
hsa-miR-624*	-0.027025	0.214292	-0.887743	-0.589383
hsa-miR-625	1.65946	0.9034	-0.0233072	-0.198485
hsa-miR-625*	2.54144	2.35413	0.288212	0.386156
hsa-miR-626	-0.818687	-0.11653	-0.887743	-0.729033
hsa-miR-627	-0.0574481	-0.336286	-0.887743	-0.729033
hsa-miR-628-3p	-1.19437	0.218749	-0.887743	-0.586482
hsa-miR-628-5p	0.694087	-0.275382	-0.465142	-0.729033
hsa-miR-629	0.184433	-1.56284	-0.767679	-0.729033
hsa-miR-629*	1.17329	0.0814854	-0.228959	-0.678615
hsa-miR-630	22.1396	27.3776	2.69839	3.14042
hsa-miR-631	-0.064526	-1.15041	-0.887743	-0.729033
hsa-miR-632	-0.914514	0.147503	-0.887743	-0.633568
hsa-miR-633	-0.566801	0.306983	-0.887743	-0.530221
hsa-miR-634	3.43405	3.84126	0.54709	0.810051
hsa-miR-635	-1.11167	-1.06103	-0.887743	-0.729033
hsa-miR-636	4.23919	4.02911	0.746421	0.855717
hsa-miR-637	-2.18713	-1.35768	-0.887743	-0.729033
hsa-miR-638	682.267	756.628	7.52348	7.83102
hsa-miR-639	-0.217715	-0.851418	-0.887743	-0.729033
hsa-miR-640	-1.14893	-1.2308	-0.887743	-0.729033
hsa-miR-641	-1.40177	-0.355378	-0.887743	-0.729033
hsa-miR-642	-0.155491	0.0711676	-0.887743	-0.685784
hsa-miR-643	-0.711642	-1.12786	-0.887743	-0.729033
hsa-miR-644	-1.34856	-0.895929	-0.887743	-0.729033
hsa-miR-645	-0.610596	-0.922547	-0.887743	-0.729033
hsa-miR-646	-1.14926	-0.204714	-0.887743	-0.729033
hsa-miR-647	-1.79484	-0.296872	-0.887743	-0.729033
hsa-miR-648	-0.838714	-0.986554	-0.887743	-0.729033
hsa-miR-649	-0.850023	-1.00094	-0.887743	-0.729033
hsa-miR-650	-0.931596	-1.2449	-0.887743	-0.729033
hsa-miR-651	-0.646932	0.348006	-0.887743	-0.504792
hsa-miR-652	4.68661	-0.859985	0.846337	-0.729033
hsa-miR-653	0.158487	-0.979634	-0.784918	-0.729033
hsa-miR-654-3p	-0.53024	-0.196769	-0.887743	-0.729033
hsa-miR-654-5p	1.7895	1.33163	0.0270695	-4.22866e-10
hsa-miR-655	-0.638911	1.15529	-0.887743	-0.0784556
hsa-miR-656	-0.285298	0.16332	-0.887743	-0.622981
hsa-miR-657	0.506162	-1.66026	-0.569458	-0.729033
hsa-miR-658	-0.879328	-0.474083	-0.887743	-0.729033
hsa-miR-659	-0.4665	-0.62247	-0.887743	-0.729033
hsa-miR-660	0.386164	0.0582379	-0.640245	-0.694818
hsa-miR-661	-1.89896	-1.17765	-0.887743	-0.729033
hsa-miR-662	4.12866	3.30035	0.720634	0.669859
hsa-miR-663	12.1275	9.29374	1.9255	1.76122
hsa-miR-665	-0.188181	0.875264	-0.887743	-0.212534
hsa-miR-668	-2.16619	-2.37642	-0.887743	-0.729033
hsa-miR-671-3p	-1.31955	-1.42969	-0.887743	-0.729033
hsa-miR-671-5p	30.2324	98.7244	3.1155	4.91804
hsa-miR-675	-2.21815	-1.59401	-0.887743	-0.729033
hsa-miR-7	1.67673	1.4705	-0.0165148	0.0589153
hsa-miR-7-1*	-1.19641	-0.249538	-0.887743	-0.729033
hsa-miR-7-2*	-0.971537	0.34364	-0.887743	-0.507477
hsa-miR-708	1.20022	6.83686	-0.216767	1.40731
hsa-miR-708*	-0.179557	0.170703	-0.887743	-0.618066
hsa-miR-744	5.07387	-1.16954	0.927562	-0.729033
hsa-miR-744*	-0.130707	-2.50858	-0.887743	-0.729033
hsa-miR-758	-1.1995	-1.43727	-0.887743	-0.729033
hsa-miR-760	1.43288	3.70843	-0.115519	0.776866
hsa-miR-765	12.7157	16.6653	1.98435	2.48606
hsa-miR-766	5.76655	3.52267	1.06234	0.729138
hsa-miR-767-3p	-1.98517	2.03693	-0.887743	0.27703
hsa-miR-767-5p	-0.300402	-0.7175	-0.887743	-0.729033
hsa-miR-768-3p	174.777	159.866	5.57085	5.60243
hsa-miR-768-5p	144.24	224.879	5.29726	6.08955
hsa-miR-769-3p	-0.371231	-1.03804	-0.887743	-0.729033
hsa-miR-769-5p	0.31856	0.647013	-0.681709	-0.331863
hsa-miR-770-5p	-1.39099	-0.178233	-0.887743	-0.729033
hsa-miR-801	24.5689	6.36137	2.83673	1.32751
hsa-miR-802	0.397787	-1.12944	-0.633235	-0.729033
hsa-miR-873	-0.0461206	-0.169995	-0.887743	-0.729033
hsa-miR-874	19.1665	28.9704	2.50877	3.21659
hsa-miR-875-3p	-1.38852	-1.09148	-0.887743	-0.729033
hsa-miR-875-5p	-0.615286	0.695094	-0.887743	-0.305893
hsa-miR-876-3p	-0.978292	0.16799	-0.887743	-0.61987
hsa-miR-876-5p	-0.467359	0.411768	-0.887743	-0.466137
hsa-miR-877	0.932674	1.03247	-0.342721	-0.135735
hsa-miR-877*	2.93338	3.3854	0.407638	0.692825
hsa-miR-885-3p	0.0863422	-0.174894	-0.833962	-0.729033
hsa-miR-885-5p	-1.06122	-0.803186	-0.887743	-0.729033
hsa-miR-886-3p	11.5458	7.05546	1.86484	1.44256
hsa-miR-886-5p	-0.572323	-1.74392	-0.887743	-0.729033
hsa-miR-887	-0.113601	-0.245171	-0.887743	-0.729033
hsa-miR-888	-1.2595	-1.14062	-0.887743	-0.729033
hsa-miR-888*	-0.887095	-0.420009	-0.887743	-0.729033
hsa-miR-889	-0.925787	-0.0637848	-0.887743	-0.729033
hsa-miR-890	-0.96956	0.0881198	-0.887743	-0.674024
hsa-miR-891a	-1.82598	-0.763766	-0.887743	-0.729033
hsa-miR-891b	-0.621719	0.385195	-0.887743	-0.482121
hsa-miR-892a	-0.329707	-0.400247	-0.887743	-0.729033
hsa-miR-892b	3.48305	2.5437	0.560041	0.447639
hsa-miR-9	-0.647574	0.866888	-0.887743	-0.216743
hsa-miR-9*	-0.348369	-0.257852	-0.887743	-0.729033
hsa-miR-920	-0.34461	-0.769176	-0.887743	-0.729033
hsa-miR-921	-1.32348	-0.420955	-0.887743	-0.729033
hsa-miR-922	-0.844576	-0.831398	-0.887743	-0.729033
hsa-miR-923	6025.28	6103.23	10.6624	10.8396
hsa-miR-924	-0.419823	1.31078	-0.887743	-0.00905704
hsa-miR-92a	70.2697	49.7999	4.28038	3.95865
hsa-miR-92a-1*	-0.348373	0.172262	-0.887743	-0.61703
hsa-miR-92a-2*	-0.143336	0.0305116	-0.887743	-0.714385
hsa-miR-92b	0.315617	-0.226866	-0.683541	-0.729033
hsa-miR-92b*	-1.90774	-0.861821	-0.887743	-0.729033
hsa-miR-93	20.56	3.27222	2.60076	0.662182
hsa-miR-93*	-0.196522	-1.2601	-0.887743	-0.729033
hsa-miR-933	4.08336	4.28855	0.70993	0.916499
hsa-miR-934	-1.05615	-1.48489	-0.887743	-0.729033
hsa-miR-935	-1.90044	-1.92256	-0.887743	-0.729033
hsa-miR-936	0.689309	1.95818	-0.467702	0.248609
hsa-miR-937	-0.511858	-1.2006	-0.887743	-0.729033
hsa-miR-938	-0.726817	0.350934	-0.887743	-0.502994
hsa-miR-939	58.6758	63.1862	4.02811	4.29027
hsa-miR-940	95.8864	92.0627	4.7181	4.81932
hsa-miR-941	-1.28014	-1.38021	-0.887743	-0.729033
hsa-miR-942	-1.06788	-0.00338538	-0.887743	-0.729033
hsa-miR-943	-1.33509	-1.69182	-0.887743	-0.729033
hsa-miR-944	-0.029864	-0.109079	-0.887743	-0.729033
hsa-miR-95	0.211933	0.377709	-0.74963	-0.486656
hsa-miR-96	6.34982	1.38924	1.16681	0.0247336
hsa-miR-96*	-1.07132	-0.661093	-0.887743	-0.729033
hsa-miR-98	7.24104	1.61599	1.31312	0.118162
hsa-miR-99a	7.2731	15.3843	1.31811	2.38348
hsa-miR-99a*	-0.971458	-1.19395	-0.887743	-0.729033
hsa-miR-99b	23.0397	0.934506	2.75121	-0.183111
hsa-miR-99b*	-0.855455	0.185261	-0.887743	-0.608423

## Sheet: FFPE-Fibroblasts 
miRNA name	gTotalGeneSignal-Normal fibroblast	gTotalGeneSignal-Tumour fibroblast	Normalised- log 2 Intensity values Normal fibroblasts	Normalised- log 2 Intensity values Tumour fibroblasts
hsa-let-7f	5066.73	20.1205	8.15351	2.5828
hsa-let-7a	9917.5	83.5484	9.12216	4.53416
hsa-miR-26b	377.915	1.75415	4.41564	0.0239782
hsa-miR-199b-3p	1273.81	13.1414	6.1633	2.03592
hsa-miR-365	810.325	7.70821	5.51202	1.3947
hsa-let-7e	1257.22	13.0666	6.14442	2.02877
hsa-let-7d	844.749	8.62805	5.5719	1.5253
hsa-let-7g	1327.53	16.4203	6.22281	2.31872
hsa-miR-10b	211.005	1.09666	3.58085	-0.253795
hsa-miR-15b	678.173	7.92388	5.25586	1.4264
hsa-miR-451	227.758	1.4465	3.69008	-0.099376
hsa-miR-107	1164.52	16.4733	6.0341	2.32286
hsa-miR-195	238.279	1.84743	3.75467	0.059387
hsa-miR-10a	185.015	1.11464	3.39312	-0.245443
hsa-miR-30b	377.931	4.40344	4.4157	0.794339
hsa-miR-16	1116.89	18.5032	5.97396	2.47327
hsa-miR-23a	2922.68	55.3622	7.36017	3.95752
hsa-miR-126	225.449	2.59889	3.6755	0.316778
hsa-miR-148a	196.6	2.17688	3.47983	0.177918
hsa-miR-23b	1435.01	28.7108	6.33496	3.05617
hsa-let-7c	3155.03	66.6564	7.47046	4.21681
hsa-miR-100	233.531	3.35085	3.72588	0.53526
hsa-miR-199b-5p	127.91	1.03245	2.86747	-0.284024
hsa-miR-150	170.542	2.06189	3.27691	0.137643
hsa-miR-20a	160.023	1.81951	3.18616	0.0488795
hsa-miR-98	80.709	-0.0936139	2.21608	-0.877313
hsa-miR-125b	2065.01	48.2908	6.85944	3.76771
hsa-miR-21	5407.5	132.362	8.24739	5.18547
hsa-miR-34a	709.492	17.1867	5.32081	2.37753
hsa-miR-151-5p	358.201	7.99927	4.33876	1.43731
hsa-miR-29b	160.123	2.60803	3.18705	0.319642
hsa-miR-19b	81.0931	0.513444	2.22276	-0.554843
hsa-miR-768-5p	257.851	6.01394	3.86765	1.118
hsa-miR-223	103.164	1.44434	2.5626	-0.10028
hsa-miR-27a	521.516	15.726	4.8782	2.26329
hsa-miR-15a	161.552	3.58309	3.19971	0.596556
hsa-miR-200a	129.475	2.63336	2.88475	0.327551
hsa-miR-196a	123.714	2.56643	2.82011	0.306559
hsa-miR-214	891.519	30.5392	5.64946	3.1396
hsa-miR-142-3p	52.1044	-0.0347507	1.60378	-0.877313
hsa-miR-29a	649.902	22.361	5.19462	2.72199
hsa-miR-30c	191.689	5.26542	3.4437	0.976538
hsa-miR-27b	576.335	20.0424	5.02187	2.5777
hsa-miR-331-3p	337.232	11.3175	4.25223	1.85074
hsa-miR-103	1306.64	50.1816	6.19996	3.82096
hsa-miR-17	109.313	2.46095	2.64458	0.272843
hsa-miR-125a-5p	190.971	5.77966	3.43835	1.0752
hsa-miR-200b	624.5	23.3809	5.13728	2.78116
hsa-miR-24	1878.76	76.0208	6.72321	4.40128
hsa-miR-146b-5p	49.0534	0.120647	1.52004	-0.800004
hsa-miR-29c	357.683	13.2991	4.33669	2.05087
hsa-miR-25	276.266	10.2329	3.96643	1.72819
hsa-miR-455-3p	75.5509	1.42789	2.12318	-0.107187
hsa-miR-199a-5p	379.63	15.6235	4.42214	2.25492
hsa-miR-148b	43.2722	0.100767	1.34666	-0.813592
hsa-miR-130a	215.353	8.55294	3.61	1.51507
hsa-miR-886-3p	193.132	7.47953	3.45441	1.36031
hsa-miR-99a	367.374	16.0801	4.37504	2.29182
hsa-miR-146a	79.0679	2.05873	2.18716	0.13652
hsa-let-7b	11810.3	589.866	9.37411	7.32462
hsa-miR-342-5p	65.8733	1.69227	1.93088	-3.77476e-15
hsa-miR-128	34.5878	-0.103499	1.0394	-0.877313
hsa-miR-425	135.51	5.58129	2.9495	1.03794
hsa-miR-29c*	36.6354	0.18152	1.11796	-0.759174
hsa-miR-28-5p	44.1351	0.622511	1.3739	-0.493559
hsa-miR-34b*	34.9856	0.180335	1.055	-0.759958
hsa-miR-30e*	30.9288	0.0612601	0.887384	-0.840981
hsa-miR-361-3p	36.4924	0.412465	1.11261	-0.614
hsa-miR-768-3p	1573.34	96.8819	6.46755	4.74313
hsa-miR-424	29.5484	-0.493926	0.8256	-0.877313
hsa-miR-132	33.5072	0.286497	0.996145	-0.691369
hsa-miR-106b	98.4119	4.55541	2.49589	0.828178
hsa-miR-93	206.317	11.7581	3.54874	1.8977
hsa-let-7i	1209.5	78.9098	6.08868	4.45373
hsa-miR-26a	1015.31	66.2347	5.83665	4.20793
hsa-miR-374b	27.6634	-0.53964	0.736718	-0.877313
hsa-miR-20b	32.7862	0.516725	0.966549	-0.55296
hsa-miR-101	25.7346	-0.257818	0.639721	-0.877313
hsa-miR-149	151.311	9.24105	3.10642	1.6062
hsa-miR-429	38.6945	1.21094	1.19287	-0.201512
hsa-miR-193a-3p	53.3552	2.51454	1.63675	0.290071
hsa-miR-152	30.6938	0.678378	0.877051	-0.463148
hsa-miR-532-5p	21.2069	-0.0447418	0.382587	-0.877313
hsa-miR-140-5p	22.6519	0.137972	0.469732	-0.788265
hsa-miR-744	30.146	0.788388	0.852673	-0.405077
hsa-miR-96	29.9566	0.783613	0.844148	-0.407549
hsa-miR-342-3p	996.427	86.4769	5.80962	4.58272
hsa-miR-185	51.9041	2.78761	1.59843	0.374798
hsa-miR-513a-5p	165.389	12.9009	3.23317	2.01282
hsa-miR-221	46.504	2.334	1.44614	0.231191
hsa-miR-200c	1370.75	123.482	6.26896	5.08683
hsa-miR-193b	704.283	62.9151	5.31021	4.13597
hsa-miR-652	49.7611	2.89808	1.5399	0.407708
hsa-miR-374a	18.9965	-0.374615	0.238182	-0.877313
hsa-miR-30a*	122.452	9.93278	2.80555	1.69235
hsa-miR-625	18.1232	-0.537549	0.176893	-0.877313
hsa-miR-30c-2*	21.6008	0.361461	0.406869	-0.644828
hsa-miR-143	17.9633	-0.775917	0.165384	-0.877313
hsa-miR-155	88.4905	7.14378	2.3458	1.30828
hsa-miR-22*	17.6806	-0.564707	0.144808	-0.877313
hsa-miR-127-3p	85.8316	7.12994	2.30277	1.3061
hsa-miR-324-5p	51.6986	3.66299	1.59292	0.617056
hsa-miR-183	43.8231	3.05163	1.36411	0.452241
hsa-miR-376c	16.1367	-0.335763	0.0269456	-0.877313
hsa-miR-196b	29.5942	1.50457	0.827693	-0.0752706
hsa-miR-145	383.913	41.982	4.43824	3.57433
hsa-miR-940	362.756	40.0834	4.35689	3.51067
hsa-miR-99b	213.308	23.1567	3.59636	2.76836
hsa-miR-30e	40.2584	2.95165	1.24727	0.423401
hsa-miR-497	90.4214	8.96712	2.37626	1.5706
hsa-miR-151-3p	92.3427	9.82228	2.40594	1.67893
hsa-miR-140-3p	70.2363	7.08992	2.02076	1.29976
hsa-miR-362-5p	15.4572	0.197938	-0.0281442	-0.748357
hsa-miR-665	27.2949	1.88911	0.718683	0.074932
hsa-miR-19a	12.9065	-0.359668	-0.256025	-0.877313
hsa-miR-200b*	28.0106	2.066	0.753506	0.139102
hsa-miR-574-3p	82.3198	9.49051	2.24391	1.63786
hsa-miR-92a	417.908	55.2975	4.56003	3.95589
hsa-miR-409-3p	21.2043	1.17141	0.382426	-0.219384
hsa-miR-186	15.8011	0.457357	0	-0.587401
hsa-miR-375	296.721	39.3656	4.06876	3.48585
hsa-miR-340	12.2994	-0.245556	-0.316012	-0.877313
hsa-miR-22	1077.15	152.093	5.92179	5.38315
hsa-miR-376a	12.0873	0.0115435	-0.337571	-0.876205
hsa-miR-205	1095.02	156.973	5.94548	5.42813
hsa-miR-210	191.804	27.253	3.44456	2.986
hsa-miR-494	9081.82	1458.43	8.99519	8.62767
hsa-miR-484	43.2957	5.46751	1.34741	1.01612
hsa-miR-324-3p	208.609	32.7357	3.56453	3.23384
hsa-miR-197	31.8379	3.59852	0.926674	0.600537
hsa-miR-875-5p	9.66357	-0.326093	-0.609957	-0.877313
hsa-miR-224	9.61622	-0.116082	-0.615826	-0.877313
hsa-miR-130b	28.8986	3.39744	0.795575	0.547767
hsa-miR-492	14.4181	0.932902	-0.116679	-0.332179
hsa-miR-424*	71.723	11.2212	2.05015	1.84027
hsa-miR-505	13.1036	0.744607	-0.237074	-0.427908
hsa-miR-654-5p	8.84368	-0.265732	-0.715112	-0.877313
hsa-miR-532-3p	11.6789	0.543455	-0.380014	-0.537718
hsa-miR-654-3p	8.62924	-0.0282844	-0.743928	-0.877313
hsa-miR-30a	655.173	122.751	5.20623	5.0784
hsa-miR-141	230.232	42.4164	3.70553	3.58851
hsa-miR-23b*	10.4208	0.419144	-0.519208	-0.610011
hsa-miR-431	8.27517	-0.0716705	-0.792804	-0.877313
hsa-miR-181d	16.0728	1.57246	0.0218536	-0.0475902
hsa-miR-892b	16.1121	1.60947	0.0249874	-0.032721
hsa-miR-193a-5p	90.3066	16.4843	2.37447	2.32372
hsa-miR-513b	54.6358	9.59499	1.66975	1.65092
hsa-miR-629*	7.9287	0.0542151	-0.84229	-0.845921
hsa-miR-493*	7.6189	-0.667527	-0.888023	-0.877313
hsa-miR-181c	15.4494	1.67635	-0.028789	-0.00623393
hsa-miR-214*	7.53676	-0.344349	-0.900395	-0.877313
hsa-miR-500	16.1242	1.83452	0.0259509	0.0545379
hsa-miR-361-5p	135.969	27.74	2.95431	3.00982
hsa-miR-382	11.9249	1.00358	-0.354299	-0.297825
hsa-miR-30b*	13.3784	1.3658	-0.211061	-0.133559
hsa-miR-574-5p	150.828	31.6521	3.10187	3.18812
hsa-miR-662	24.8844	4.16198	0.594803	0.738886
hsa-miR-198	25.6683	4.38464	0.636268	0.790097
hsa-miR-923	47785.5	11034.2	11.3905	11.5454
hsa-miR-379	9.04701	0.564537	-0.68831	-0.52581
hsa-miR-181b	88.674	19.0758	2.34872	2.51301
hsa-miR-7	6.53472	-0.0422922	-1.06055	-0.877313
hsa-miR-801	258.283	59.8926	3.87004	4.06719
hsa-miR-145*	8.15681	0.425256	-0.809519	-0.606371
hsa-miR-486-5p	21.2894	3.59551	0.387707	0.599762
hsa-miR-181a	448.708	106.45	4.66215	4.87638
hsa-miR-660	6.23537	-0.595132	-1.11206	-0.877313
hsa-miR-23a*	11.0987	1.20527	-0.442543	-0.204062
hsa-miR-345	18.4663	3.01565	0.201284	0.441929
hsa-miR-501-5p	11.1762	1.26739	-0.434032	-0.176369
hsa-miR-769-5p	11.0894	1.26202	-0.443567	-0.178742
hsa-miR-330-3p	9.78682	0.997428	-0.594792	-0.300783
hsa-miR-95	5.9008	-0.00795105	-1.1719	-0.877313
hsa-miR-423-5p	92.8228	22.3477	2.41327	2.72121
hsa-miR-154	5.81708	-0.23328	-1.18726	-0.877313
hsa-miR-222	28.8895	6.03034	0.79515	1.12095
hsa-miR-630	85.0267	20.7407	2.28949	2.6227
hsa-miR-663	73.289	19.0945	2.08047	2.51429
hsa-miR-487b	10.6752	1.57344	-0.489958	-0.0471945
hsa-miR-125b-2*	9.99022	1.42165	-0.570108	-0.109816
hsa-miR-301a	5.00616	-0.942978	-1.34527	-0.877313
hsa-miR-423-3p	14.0457	2.6138	-0.14978	0.321447
hsa-miR-432	8.34524	1.01623	-0.782999	-0.291762
hsa-miR-566	4.88484	-0.185937	-1.37047	-0.877313
hsa-miR-182	4.86444	-0.222718	-1.37475	-0.877313
hsa-miR-765	39.5471	10.3035	1.22278	1.73649
hsa-miR-139-5p	4.76022	-0.939401	-1.39682	-0.877313
hsa-miR-370	36.9622	9.64182	1.13011	1.65674
hsa-miR-500*	8.74627	1.23432	-0.72813	-0.191046
hsa-miR-200a*	6.57417	0.592514	-1.0539	-0.510156
hsa-miR-212	7.09122	0.759934	-0.969421	-0.419874
hsa-miR-377	4.61264	-0.0666	-1.42867	-0.877313
hsa-miR-30d	449.86	136.6	4.66584	5.23028
hsa-miR-505*	4.70807	0.0779913	-1.408	-0.829318
hsa-miR-193b*	17.1976	3.95711	0.10896	0.690105
hsa-miR-106a	4.46328	-1.2206	-1.46163	-0.877313
hsa-miR-339-3p	4.39054	-0.504445	-1.47796	-0.877313
hsa-miR-31	4.30941	-0.670037	-1.49639	-0.877313
hsa-miR-766	15.498	3.61397	-0.0247764	0.604513
hsa-miR-335	4.23686	-0.973754	-1.51307	-0.877313
hsa-miR-874	109.19	33.9571	2.64299	3.2837
hsa-miR-513c	20.8361	5.618	0.35935	1.0449
hsa-miR-29b-1*	9.4676	1.84143	-0.634403	0.0571354
hsa-miR-941	3.97652	-0.900187	-1.57459	-0.877313
hsa-miR-622	23.4651	6.62913	0.516555	1.22471
hsa-miR-218	4.0595	0.0826617	-1.5547	-0.82608
hsa-miR-518c*	12.3162	2.93759	-0.314318	0.419299
hsa-miR-320	294.428	101.534	4.05764	4.80945
hsa-miR-134	127.507	43.5009	2.86299	3.62332
hsa-miR-1236	3.68282	-0.279934	-1.64729	-0.877313
hsa-miR-150*	76.5649	25.831	2.14192	2.91411
hsa-miR-770-5p	6.86297	1.14845	-1.0061	-0.229866
hsa-miR-381	5.2621	0.586501	-1.29351	-0.513506
hsa-miR-542-5p	4.72704	0.406381	-1.40392	-0.617643
hsa-miR-192	3.59529	-0.824119	-1.66968	-0.877313
hsa-miR-454	4.1524	0.254534	-1.53275	-0.711679
hsa-miR-502-3p	7.05111	1.33309	-0.9758	-0.147648
hsa-miR-512-3p	6.03109	0.965914	-1.1483	-0.316031
hsa-miR-378*	3.39793	-0.286164	-1.72149	-0.877313
hsa-miR-378	27.209	8.90599	0.714447	1.56254
hsa-miR-1224-5p	183.912	67.8469	3.38458	4.24162
hsa-miR-299-5p	3.2847	-0.356569	-1.75207	-0.877313
hsa-miR-338-3p	3.16698	-0.155778	-1.78457	-0.877313
hsa-miR-575	222.538	85.9706	3.65692	4.57444
hsa-miR-920	3.12565	-0.528218	-1.79616	-0.877313
hsa-miR-483-5p	68.7102	25.82	1.98995	2.91354
hsa-miR-634	10.2509	2.82468	-0.539079	0.385925
hsa-miR-597	3.02667	-1.00216	-1.82429	-0.877313
hsa-miR-936	5.38333	0.976833	-1.26962	-0.31073
hsa-miR-33b*	12.7716	3.96061	-0.26914	0.690952
hsa-miR-181a-2*	2.97883	-0.829044	-1.83809	-0.877313
hsa-miR-203	2.96575	-0.946242	-1.84188	-0.877313
hsa-miR-939	170.501	68.7626	3.27657	4.26041
hsa-miR-631	2.89401	-0.353269	-1.86288	-0.877313
hsa-miR-887	11.9103	3.73077	-0.355813	0.634221
hsa-miR-139-3p	14.8026	4.93697	-0.0832819	0.909798
hsa-miR-1225-5p	855.714	355.076	5.59046	6.59558
hsa-miR-501-3p	6.28366	1.46564	-1.10363	-0.0913863
hsa-miR-299-3p	3.61867	0.375031	-1.66367	-0.636562
hsa-miR-590-5p	4.35977	0.69459	-1.48492	-0.454442
hsa-miR-1234	32.1329	12.6446	0.939197	1.98779
hsa-miR-498	5.742	1.33454	-1.20119	-0.14702
hsa-miR-18a	2.66554	-0.552777	-1.93185	-0.877313
hsa-miR-106b*	2.7874	0.0743883	-1.89465	-0.831822
hsa-miR-605	2.55522	-0.156545	-1.96637	-0.877313
hsa-miR-584	6.02413	1.57323	-1.14955	-0.0472793
hsa-miR-24-1*	2.49097	-0.289475	-1.98687	-0.877313
hsa-miR-21*	48.6632	20.7441	1.50897	2.62291
hsa-miR-1228*	3.51045	0.515364	-1.69172	-0.553741
hsa-miR-564	26.6659	11.1023	0.687369	1.82724
hsa-miR-216a	2.36021	-0.864001	-2.0295	-0.877313
hsa-miR-1226*	16.572	6.58282	0.0611628	1.21694
hsa-miR-499-5p	2.27871	-0.254026	-2.05672	-0.877313
hsa-miR-16-2*	2.26288	-0.24171	-2.06207	-0.877313
hsa-miR-645	3.03666	0.382756	-1.82143	-0.631877
hsa-miR-221*	2.46226	0.121188	-1.99612	-0.799636
hsa-miR-10b*	7.83869	2.68628	-0.855428	0.343935
hsa-miR-186*	2.98074	0.372943	-1.83753	-0.637831
hsa-miR-583	2.426	0.11386	-2.00789	-0.804628
hsa-miR-17*	2.19959	-0.0144759	-2.08365	-0.877313
hsa-miR-202	21.2308	9.15029	0.384072	1.5945
hsa-miR-452	2.18074	-0.420792	-2.09014	-0.877313
hsa-miR-503	2.77632	0.302398	-1.89799	-0.681371
hsa-miR-623	14.7014	6.05648	-0.0919974	1.12564
hsa-miR-328	3.05728	0.446885	-1.81553	-0.593562
hsa-miR-615-3p	2.14864	-0.106563	-2.10126	-0.877313
hsa-miR-525-5p	2.14252	-0.122071	-2.10339	-0.877313
hsa-miR-188-3p	5.10984	1.4661	-1.32408	-0.0911948
hsa-miR-601	12.5003	5.07442	-0.295884	0.938104
hsa-miR-581	2.09126	-0.765733	-2.12135	-0.877313
hsa-miR-338-5p	4.6722	1.27845	-1.41573	-0.171494
hsa-miR-518a-3p	2.06476	-0.482048	-2.13072	-0.877313
hsa-miR-142-5p	2.05699	-0.57121	-2.13348	-0.877313
hsa-miR-340*	2.02651	-0.795206	-2.14436	-0.877313
hsa-miR-183*	3.47991	0.75085	-1.69974	-0.424631
hsa-miR-30c-1*	3.59636	0.830673	-1.66941	-0.383363
hsa-miR-302b*	1.95071	-0.174316	-2.17178	-0.877313
hsa-miR-877*	6.31249	2.24578	-1.09861	0.201522
hsa-miR-298	3.39225	0.766809	-1.72301	-0.416285
hsa-miR-519e*	1.89876	-0.970675	-2.19088	-0.877313
hsa-miR-133b	2.97525	0.585332	-1.83913	-0.514158
hsa-miR-450a	2.23116	0.212476	-2.07284	-0.738846
hsa-miR-431*	2.07943	0.140963	-2.12553	-0.786248
hsa-miR-641	1.70605	-0.71318	-2.26401	-0.877313
hsa-miR-509-5p	1.70057	-0.358165	-2.26615	-0.877313
hsa-miR-130a*	1.69783	-0.950203	-2.26722	-0.877313
hsa-miR-610	4.76882	1.68836	-1.39499	-0.00152858
hsa-miR-489	2.23999	0.332244	-2.06983	-0.662789
hsa-miR-625*	4.03069	1.32432	-1.56157	-0.151449
hsa-miR-539	1.70501	0.0427172	-2.26442	-0.854019
hsa-miR-371-5p	33.096	17.4288	0.97934	2.39562
hsa-miR-650	1.60571	-0.129914	-2.30361	-0.877313
hsa-miR-373*	2.1653	0.322503	-2.09547	-0.668828
hsa-miR-760	8.18719	3.70476	-0.80521	0.627658
hsa-miR-638	1542.62	874.316	6.43914	7.8908
hsa-miR-892a	1.52796	-0.107733	-2.33506	-0.877313
hsa-miR-18b*	4.38836	1.64318	-1.47845	-0.0193098
hsa-miR-326	1.49492	-0.83435	-2.34864	-0.877313
hsa-miR-550*	1.48022	-0.393184	-2.35472	-0.877313
hsa-miR-132*	1.39741	-0.862262	-2.38946	-0.877313
hsa-miR-133a	5.36295	2.38061	-1.27361	0.246624
hsa-miR-769-3p	2.86928	0.910892	-1.87019	-0.343047
hsa-miR-187*	3.53473	1.31135	-1.68538	-0.157089
hsa-miR-485-5p	1.3524	-0.754583	-2.4087	-0.877313
hsa-miR-938	1.35235	-0.628995	-2.40872	-0.877313
hsa-miR-934	4.23008	1.74811	-1.51464	0.0216552
hsa-miR-34c-5p	1.33722	0.00716091	-2.41525	-0.877313
hsa-miR-708	2.15437	0.506705	-2.09926	-0.558716
hsa-miR-550	8.35135	4.25168	-0.782147	0.759736
hsa-miR-191*	16.2394	9.01891	0.0350919	1.5774
hsa-miR-877	5.96551	2.81868	-1.16013	0.38413
hsa-miR-34a*	1.32174	-0.969318	-2.42196	-0.877313
hsa-miR-553	1.48011	0.106107	-2.35476	-0.809929
hsa-miR-617	4.24983	1.79086	-1.51008	0.0380171
hsa-miR-369-5p	1.31255	-0.71904	-2.42595	-0.877313
hsa-miR-554	1.30991	-0.992272	-2.4271	-0.877313
hsa-miR-135a*	53.7766	32.1233	1.64769	3.20818
hsa-miR-337-5p	1.27785	0.0195365	-2.44114	-0.870484
hsa-miR-629	1.25033	-0.75766	-2.45331	-0.877313
hsa-miR-490-5p	4.04559	1.77073	-1.55801	0.0303358
hsa-miR-1238	18.1753	10.8003	0.180624	1.7936
hsa-miR-200c*	1.14786	-0.0289965	-2.49952	-0.877313
hsa-miR-671-5p	66.1409	41.686	1.93655	3.56459
hsa-miR-363	1.12188	-0.293346	-2.51148	-0.877313
hsa-miR-28-3p	1.09354	-0.197165	-2.52464	-0.877313
hsa-miR-129*	4.30448	2.10212	-1.49752	0.151862
hsa-miR-572	201.308	130.424	3.51363	5.16451
hsa-miR-218-2*	1.08017	-0.681385	-2.53088	-0.877313
hsa-miR-15b*	1.07693	-0.337074	-2.5324	-0.877313
hsa-miR-1228	35.4807	22.5414	1.07418	2.73264
hsa-miR-204	3.95005	1.90392	-1.58099	0.0804154
hsa-miR-127-5p	1.05843	-0.415014	-2.5411	-0.877313
hsa-miR-1225-3p	16.614	10.2656	0.0644217	1.73204
hsa-miR-557	15.2417	9.36562	-0.0460644	1.6221
hsa-miR-518e*	3.68945	1.75954	-1.64561	0.0260481
hsa-miR-592	1.0408	-0.0874585	-2.54944	-0.877313
hsa-miR-125a-3p	45.1402	29.2123	1.40499	3.07953
hsa-miR-1	1.17854	0.105137	-2.48553	-0.810594
hsa-miR-141*	1.018	-0.349646	-2.5603	-0.877313
hsa-miR-602	10.3892	6.27604	-0.522883	1.16443
hsa-miR-548d-5p	1.32863	0.23713	-2.41897	-0.722859
hsa-miR-32*	1.63332	0.445838	-2.29261	-0.594179
hsa-miR-143*	0.984675	-0.580825	-2.57632	-0.877313
hsa-miR-33a	0.984252	-0.579685	-2.57653	-0.877313
hsa-miR-138-2*	1.30679	0.233377	-2.42846	-0.725281
hsa-miR-576-5p	0.96186	-0.602297	-2.58739	-0.877313
hsa-miR-425*	11.8416	7.42718	-0.362956	1.35232
hsa-miR-296-5p	10.5568	6.63019	-0.503498	1.22488
hsa-miR-188-5p	81.829	56.0032	2.23548	3.97355
hsa-miR-149*	5.05041	2.91692	-1.33619	0.413247
hsa-miR-543	0.877262	-0.130338	-2.6292	-0.877313
hsa-miR-636	3.99743	2.18999	-1.56955	0.182439
hsa-miR-190b	1.07698	0.150547	-2.53238	-0.779804
hsa-miR-181a*	0.863857	-1.28851	-2.63594	-0.877313
hsa-miR-526b	1.55304	0.494706	-2.32484	-0.565638
hsa-miR-10a*	0.861527	-0.20936	-2.63711	-0.877313
hsa-miR-374b*	1.23572	0.272914	-2.45981	-0.699965
hsa-miR-325	0.854213	-0.884046	-2.6408	-0.877313
hsa-miR-195*	0.851414	-1.11293	-2.64222	-0.877313
hsa-miR-184	1.74619	0.640748	-2.24847	-0.483561
hsa-miR-373	0.844487	-0.11356	-2.64573	-0.877313
hsa-miR-802	0.819861	-0.536167	-2.65827	-0.877313
hsa-miR-154*	0.815122	-0.507672	-2.6607	-0.877313
hsa-miR-1237	8.05235	5.19239	-0.824434	0.961963
hsa-miR-495	0.792861	-0.785156	-2.67215	-0.877313
hsa-miR-208b	0.755309	-0.673389	-2.69168	-0.877313
hsa-miR-648	1.74461	0.759078	-2.24908	-0.420322
hsa-miR-302a*	0.725806	-0.136885	-2.70721	-0.877313
hsa-miR-99b*	7.8786	5.31056	-0.849588	0.985474
hsa-miR-552	0.685107	-0.930598	-2.72891	-0.877313
hsa-let-7e*	0.627197	-0.335867	-2.76037	-0.877313
hsa-miR-744*	0.608904	-1.37808	-2.77045	-0.877313
hsa-miR-194*	0.589719	-0.0700996	-2.7811	-0.877313
hsa-miR-490-3p	0.58786	-0.173656	-2.78213	-0.877313
hsa-miR-616	0.66359	0.0849618	-2.74052	-0.824487
hsa-miR-580	0.534555	-0.0256464	-2.81216	-0.877313
hsa-miR-578	0.524806	-0.0745996	-2.81772	-0.877313
hsa-miR-548d-3p	0.52258	-0.364061	-2.81899	-0.877313
hsa-let-7f-1*	2.61013	1.67373	-1.94909	-0.00726246
hsa-miR-147b	0.485441	-1.02637	-2.84039	-0.877313
hsa-miR-422a	3.76231	2.66782	-1.62725	0.338241
hsa-miR-433	0.480649	-0.413526	-2.84318	-0.877313
hsa-miR-1229	3.84535	2.77859	-1.60661	0.372077
hsa-miR-9	0.449156	-0.947371	-2.86161	-0.877313
hsa-miR-548c-3p	0.388832	-1.20032	-2.89759	-0.877313
hsa-miR-379*	0.384045	-0.20186	-2.90048	-0.877313
hsa-miR-873	0.377934	-0.551777	-2.90419	-0.877313
hsa-miR-561	0.376769	-0.313113	-2.90489	-0.877313
hsa-miR-122*	0.367176	-0.285458	-2.91073	-0.877313
hsa-miR-126*	0.341453	-0.0515423	-2.92649	-0.877313
hsa-miR-20a*	0.339924	-0.483585	-2.92743	-0.877313
hsa-miR-34c-3p	0.336651	-0.465471	-2.92945	-0.877313
hsa-miR-421	0.528855	0.177148	-2.81541	-0.762069
hsa-miR-7-1*	0.308534	-0.925455	-2.94692	-0.877313
hsa-miR-331-5p	0.305111	-1.42764	-2.94906	-0.877313
hsa-miR-921	0.2987	-0.194155	-2.95308	-0.877313
hsa-miR-516a-5p	6.25817	5.24223	-1.10807	0.971926
hsa-miR-518d-5p	0.284158	-0.324722	-2.96223	-0.877313
hsa-miR-488	0.259446	-0.542417	-2.97793	-0.877313
hsa-miR-516a-3p	0.250413	-0.530578	-2.9837	-0.877313
hsa-let-7d*	0.339785	0.0903128	-2.92752	-0.820789
hsa-miR-659	2.55867	2.08016	-1.96528	0.144118
hsa-miR-335*	0.231805	-0.644116	-2.99568	-0.877313
hsa-miR-767-5p	0.217711	-0.674407	-3.00482	-0.877313
hsa-miR-190	0.212324	-0.025265	-3.00833	-0.877313
hsa-miR-101*	0.206692	-0.659306	-3.01201	-0.877313
hsa-miR-411	0.18268	-0.431617	-3.02779	-0.877313
hsa-miR-194	0.170165	-1.0668	-3.03609	-0.877313
hsa-miR-628-3p	1.13159	0.900682	-2.507	-0.348116
hsa-miR-598	0.152034	-0.580466	-3.04819	-0.877313
hsa-miR-516b	0.212657	0.0881899	-3.00811	-0.822255
hsa-miR-220c	0.129393	-0.298693	-3.06345	-0.877313
hsa-miR-646	0.128624	-0.900364	-3.06397	-0.877313
hsa-miR-519e	0.12848	-0.220179	-3.06407	-0.877313
hsa-miR-92b*	0.11181	-0.578852	-3.07541	-0.877313
hsa-miR-449a	0.276193	0.168661	-2.96727	-0.767704
hsa-miR-483-3p	0.283028	0.186433	-2.96295	-0.755929
hsa-miR-658	0.699537	0.586204	-2.72118	-0.513672
hsa-miR-567	0.0854193	-0.309655	-3.09356	-0.877313
hsa-miR-541	0.0761093	-0.585331	-3.10001	-0.877313
hsa-miR-522	0.37366	0.305755	-2.90678	-0.679269
hsa-miR-885-3p	0.0494609	-0.133615	-3.11865	-0.877313
hsa-miR-559	0.0454841	0.00473879	-3.12145	-0.877313
hsa-miR-520d-5p	0.0347262	-0.290416	-3.12906	-0.877313
hsa-miR-548c-5p	0.640266	0.611332	-2.75321	-0.499722
hsa-miR-182*	0.0253034	-0.506286	-3.13576	-0.877313
hsa-miR-144*	0.0148152	-0.734397	-3.14325	-0.877313
hsa-let-7c*	-0.158152	-0.758826	-3.1467	-0.877313
hsa-let-7f-2*	-0.349391	-0.781746	-3.1467	-0.877313
hsa-let-7g*	-2.62389	-1.14195	-3.1467	-0.877313
hsa-let-7i*	-3.13565	-1.00946	-3.1467	-0.877313
hsa-miR-105	-0.700311	-0.616086	-3.1467	-0.877313
hsa-miR-105*	-0.459809	-0.0188438	-3.1467	-0.877313
hsa-miR-106a*	-0.750062	-1.00096	-3.1467	-0.877313
hsa-miR-1224-3p	-2.05931	-0.981939	-3.1467	-0.877313
hsa-miR-1226	-1.28871	-1.30757	-3.1467	-0.877313
hsa-miR-1231	-3.1522	-1.69414	-3.1467	-0.877313
hsa-miR-1233	-2.04244	-0.403375	-3.1467	-0.877313
hsa-miR-124	-0.0705075	-1.13216	-3.1467	-0.877313
hsa-miR-124*	-1.42411	-0.687187	-3.1467	-0.877313
hsa-miR-130b*	-2.31558	-1.18433	-3.1467	-0.877313
hsa-miR-135a	-1.71181	-0.162489	-3.1467	-0.877313
hsa-miR-135b	-1.38387	-0.791949	-3.1467	-0.877313
hsa-miR-135b*	-1.57035	-1.08396	-3.1467	-0.877313
hsa-miR-136*	-0.676076	-0.0989496	-3.1467	-0.877313
hsa-miR-137	-1.25444	-1.2702	-3.1467	-0.877313
hsa-miR-138	-0.89299	-0.151565	-3.1467	-0.877313
hsa-miR-138-1*	-3.1367	-1.24593	-3.1467	-0.877313
hsa-miR-146a*	-1.20448	-0.719982	-3.1467	-0.877313
hsa-miR-146b-3p	-0.903904	-0.887118	-3.1467	-0.877313
hsa-miR-148a*	-0.914593	-1.88371	-3.1467	-0.877313
hsa-miR-148b*	-1.93466	-0.843149	-3.1467	-0.877313
hsa-miR-153	-0.606785	-1.17602	-3.1467	-0.877313
hsa-miR-155*	-2.51837	-0.934956	-3.1467	-0.877313
hsa-miR-15a*	-1.20536	-0.215658	-3.1467	-0.877313
hsa-miR-16-1*	-0.359812	-0.340497	-3.1467	-0.877313
hsa-miR-181c*	-0.424157	-0.0542154	-3.1467	-0.877313
hsa-miR-185*	-1.80753	-0.3345	-3.1467	-0.877313
hsa-miR-187	-2.42464	-1.37488	-3.1467	-0.877313
hsa-miR-18b	-0.0250953	-0.0471174	-3.1467	-0.877313
hsa-miR-191	-0.630945	-0.446319	-3.1467	-0.877313
hsa-miR-192*	-2.23483	-0.74961	-3.1467	-0.877313
hsa-miR-196a*	-0.637967	-1.09841	-3.1467	-0.877313
hsa-miR-19b-1*	-0.241702	-1.23188	-3.1467	-0.877313
hsa-miR-19b-2*	-1.06802	-0.452883	-3.1467	-0.877313
hsa-miR-202*	-1.66296	-0.203435	-3.1467	-0.877313
hsa-miR-208a	-1.70053	-1.16682	-3.1467	-0.877313
hsa-miR-20b*	-3.54335	-0.83039	-3.1467	-0.877313
hsa-miR-211	-1.91356	-0.603564	-3.1467	-0.877313
hsa-miR-215	-0.244507	-0.879647	-3.1467	-0.877313
hsa-miR-216b	-0.871716	-1.15933	-3.1467	-0.877313
hsa-miR-217	-0.954373	-0.716922	-3.1467	-0.877313
hsa-miR-218-1*	-1.96826	-1.32992	-3.1467	-0.877313
hsa-miR-219-1-3p	-4.02411	-1.55606	-3.1467	-0.877313
hsa-miR-219-2-3p	-1.87289	-1.26057	-3.1467	-0.877313
hsa-miR-219-5p	-1.26037	-0.709164	-3.1467	-0.877313
hsa-miR-220a	-3.70297	-0.652191	-3.1467	-0.877313
hsa-miR-220b	-1.13804	-1.00876	-3.1467	-0.877313
hsa-miR-222*	-0.066398	-0.508402	-3.1467	-0.877313
hsa-miR-223*	-1.13868	-0.525427	-3.1467	-0.877313
hsa-miR-24-2*	-3.5276	-0.764522	-3.1467	-0.877313
hsa-miR-25*	-2.04746	-0.241961	-3.1467	-0.877313
hsa-miR-26a-1*	-1.26336	-0.387782	-3.1467	-0.877313
hsa-miR-26a-2*	-0.291787	-1.01051	-3.1467	-0.877313
hsa-miR-26b*	-2.29289	-0.962513	-3.1467	-0.877313
hsa-miR-27a*	-3.00111	-1.26492	-3.1467	-0.877313
hsa-miR-27b*	-1.01442	-0.82807	-3.1467	-0.877313
hsa-miR-296-3p	-0.852836	-1.21841	-3.1467	-0.877313
hsa-miR-297	-1.96299	-0.0830149	-3.1467	-0.877313
hsa-miR-29b-2*	-2.18319	-0.228482	-3.1467	-0.877313
hsa-miR-300	-2.08684	-0.663475	-3.1467	-0.877313
hsa-miR-301b	-2.1051	-1.09724	-3.1467	-0.877313
hsa-miR-302a	-1.49423	-0.271089	-3.1467	-0.877313
hsa-miR-302b	-0.285316	-0.543711	-3.1467	-0.877313
hsa-miR-302c	-1.01629	-0.401783	-3.1467	-0.877313
hsa-miR-302c*	-1.93882	-0.753617	-3.1467	-0.877313
hsa-miR-302d	-1.12868	-0.117939	-3.1467	-0.877313
hsa-miR-302d*	-2.13736	-0.888127	-3.1467	-0.877313
hsa-miR-30d*	-0.422089	0.00395448	-3.1467	-0.877313
hsa-miR-31*	-1.4561	-0.947753	-3.1467	-0.877313
hsa-miR-32	-1.33149	-0.704035	-3.1467	-0.877313
hsa-miR-323-3p	-1.50672	-0.60915	-3.1467	-0.877313
hsa-miR-323-5p	-3.88614	-1.16588	-3.1467	-0.877313
hsa-miR-329	-0.267795	-0.858674	-3.1467	-0.877313
hsa-miR-330-5p	-1.50301	-0.307794	-3.1467	-0.877313
hsa-miR-337-3p	-0.082803	-0.392423	-3.1467	-0.877313
hsa-miR-339-5p	-0.409308	-0.659282	-3.1467	-0.877313
hsa-miR-33a*	-0.644833	-0.824316	-3.1467	-0.877313
hsa-miR-33b	-1.76848	-0.90738	-3.1467	-0.877313
hsa-miR-346	-3.54966	-1.22393	-3.1467	-0.877313
hsa-miR-34b	-1.5952	-1.37545	-3.1467	-0.877313
hsa-miR-362-3p	-0.39179	-0.229907	-3.1467	-0.877313
hsa-miR-363*	-1.15551	-1.0822	-3.1467	-0.877313
hsa-miR-367	-1.15956	-1.10247	-3.1467	-0.877313
hsa-miR-367*	-0.574436	-0.325207	-3.1467	-0.877313
hsa-miR-369-3p	-0.944681	-0.101256	-3.1467	-0.877313
hsa-miR-371-3p	-1.55469	-0.355268	-3.1467	-0.877313
hsa-miR-372	-2.21693	-0.806986	-3.1467	-0.877313
hsa-miR-374a*	-0.345065	-0.0980469	-3.1467	-0.877313
hsa-miR-376a*	-0.955018	-0.0424174	-3.1467	-0.877313
hsa-miR-376b	-0.220931	-0.519602	-3.1467	-0.877313
hsa-miR-377*	-0.0416641	-0.465449	-3.1467	-0.877313
hsa-miR-380	-0.955681	-0.923284	-3.1467	-0.877313
hsa-miR-380*	-0.219847	-1.90092	-3.1467	-0.877313
hsa-miR-384	-1.58458	-0.0558743	-3.1467	-0.877313
hsa-miR-409-5p	-0.70008	-0.53205	-3.1467	-0.877313
hsa-miR-410	-0.586774	-0.1007	-3.1467	-0.877313
hsa-miR-411*	-2.10531	-1.35898	-3.1467	-0.877313
hsa-miR-412	-2.85955	-1.06195	-3.1467	-0.877313
hsa-miR-432*	-1.2675	-0.663347	-3.1467	-0.877313
hsa-miR-448	-1.93846	-0.520472	-3.1467	-0.877313
hsa-miR-449b	-1.79516	-0.345301	-3.1467	-0.877313
hsa-miR-450b-3p	-0.0861594	-0.395039	-3.1467	-0.877313
hsa-miR-450b-5p	-0.152171	-1.22334	-3.1467	-0.877313
hsa-miR-452*	-1.00279	-0.814495	-3.1467	-0.877313
hsa-miR-453	-1.02262	-0.564137	-3.1467	-0.877313
hsa-miR-454*	-0.793979	-1.12142	-3.1467	-0.877313
hsa-miR-455-5p	-1.24931	-1.18202	-3.1467	-0.877313
hsa-miR-485-3p	-0.831059	-0.03702	-3.1467	-0.877313
hsa-miR-486-3p	-1.0852	-0.639084	-3.1467	-0.877313
hsa-miR-487a	-2.93553	-0.666292	-3.1467	-0.877313
hsa-miR-488*	-2.71133	-0.800199	-3.1467	-0.877313
hsa-miR-491-3p	-2.03191	-0.820205	-3.1467	-0.877313
hsa-miR-491-5p	-0.820788	-1.75834	-3.1467	-0.877313
hsa-miR-496	-2.86309	-0.786022	-3.1467	-0.877313
hsa-miR-497*	-2.83986	-0.48053	-3.1467	-0.877313
hsa-miR-499-3p	-0.661638	-1.15411	-3.1467	-0.877313
hsa-miR-504	-2.29457	-0.760933	-3.1467	-0.877313
hsa-miR-506	-3.35264	-1.10376	-3.1467	-0.877313
hsa-miR-508-3p	-3.28787	-1.04022	-3.1467	-0.877313
hsa-miR-509-3-5p	-0.813972	-0.930104	-3.1467	-0.877313
hsa-miR-509-3p	-3.94062	-0.867646	-3.1467	-0.877313
hsa-miR-510	-2.34208	-0.316435	-3.1467	-0.877313
hsa-miR-511	-0.831937	-0.596925	-3.1467	-0.877313
hsa-miR-512-5p	-2.85011	-0.679882	-3.1467	-0.877313
hsa-miR-513a-3p	-1.34821	-0.494992	-3.1467	-0.877313
hsa-miR-514	-1.95846	-1.69754	-3.1467	-0.877313
hsa-miR-515-3p	-1.14019	-0.508083	-3.1467	-0.877313
hsa-miR-515-5p	-0.116355	-1.34087	-3.1467	-0.877313
hsa-miR-517*	-1.41417	-0.0353164	-3.1467	-0.877313
hsa-miR-517a	-0.195427	-0.779179	-3.1467	-0.877313
hsa-miR-517b	-0.0761811	-0.440993	-3.1467	-0.877313
hsa-miR-517c	-0.582906	-0.768648	-3.1467	-0.877313
hsa-miR-518c	-1.57428	-0.568101	-3.1467	-0.877313
hsa-miR-518d-3p	-1.7013	-0.599974	-3.1467	-0.877313
hsa-miR-518e	-1.73701	-0.652655	-3.1467	-0.877313
hsa-miR-518f	-2.5514	-0.736586	-3.1467	-0.877313
hsa-miR-518f*	-1.40057	-0.591214	-3.1467	-0.877313
hsa-miR-519b-3p	-1.90967	-0.380998	-3.1467	-0.877313
hsa-miR-519c-3p	-0.876496	-0.207202	-3.1467	-0.877313
hsa-miR-519d	-1.32316	-0.444005	-3.1467	-0.877313
hsa-miR-520a-3p	-2.27046	-0.464534	-3.1467	-0.877313
hsa-miR-520a-5p	-2.22613	-0.833723	-3.1467	-0.877313
hsa-miR-520c-3p	-1.96991	-0.136165	-3.1467	-0.877313
hsa-miR-520f	-0.381621	-0.718012	-3.1467	-0.877313
hsa-miR-520g	-1.274	-0.981781	-3.1467	-0.877313
hsa-miR-520h	-2.20402	-1.00842	-3.1467	-0.877313
hsa-miR-521	-0.543306	-0.26364	-3.1467	-0.877313
hsa-miR-523	-1.87584	-0.532347	-3.1467	-0.877313
hsa-miR-524-3p	-2.38936	-0.753658	-3.1467	-0.877313
hsa-miR-524-5p	-1.568	-0.367847	-3.1467	-0.877313
hsa-miR-525-3p	-2.6535	-1.07077	-3.1467	-0.877313
hsa-miR-526b*	-2.4727	-0.128617	-3.1467	-0.877313
hsa-miR-527	-2.27228	-0.762853	-3.1467	-0.877313
hsa-miR-541*	-2.81431	-0.812957	-3.1467	-0.877313
hsa-miR-542-3p	-0.399658	-0.801181	-3.1467	-0.877313
hsa-miR-544	-1.63496	-0.579687	-3.1467	-0.877313
hsa-miR-545	-0.670982	-0.710822	-3.1467	-0.877313
hsa-miR-545*	-0.400217	-0.746608	-3.1467	-0.877313
hsa-miR-548a-3p	-0.377767	-0.305697	-3.1467	-0.877313
hsa-miR-548a-5p	-0.538938	-1.28777	-3.1467	-0.877313
hsa-miR-548b-3p	-0.633202	-0.65303	-3.1467	-0.877313
hsa-miR-549	-0.803883	-0.0842816	-3.1467	-0.877313
hsa-miR-551a	-2.26491	-0.66163	-3.1467	-0.877313
hsa-miR-551b*	-0.377363	-0.10108	-3.1467	-0.877313
hsa-miR-555	-3.43369	-1.2629	-3.1467	-0.877313
hsa-miR-556-3p	-1.83796	-0.743256	-3.1467	-0.877313
hsa-miR-556-5p	-0.960986	-0.388169	-3.1467	-0.877313
hsa-miR-558	-3.08386	-0.529541	-3.1467	-0.877313
hsa-miR-562	-2.78904	-0.272673	-3.1467	-0.877313
hsa-miR-568	-1.28306	-1.0535	-3.1467	-0.877313
hsa-miR-569	-0.529898	-0.759663	-3.1467	-0.877313
hsa-miR-570	-2.3754	-1.62475	-3.1467	-0.877313
hsa-miR-571	-0.564393	-0.116331	-3.1467	-0.877313
hsa-miR-573	-2.45275	-0.0616073	-3.1467	-0.877313
hsa-miR-576-3p	-0.432176	-0.922761	-3.1467	-0.877313
hsa-miR-577	-2.32487	0.00697336	-3.1467	-0.877313
hsa-miR-579	-1.9131	-0.728939	-3.1467	-0.877313
hsa-miR-582-3p	-2.08525	-1.39219	-3.1467	-0.877313
hsa-miR-585	-0.70457	-0.94447	-3.1467	-0.877313
hsa-miR-586	-0.853422	-0.534688	-3.1467	-0.877313
hsa-miR-587	-3.51189	-0.725361	-3.1467	-0.877313
hsa-miR-588	-2.98548	-0.765781	-3.1467	-0.877313
hsa-miR-589	-2.90325	-0.997246	-3.1467	-0.877313
hsa-miR-589*	-3.56622	-1.28544	-3.1467	-0.877313
hsa-miR-591	-1.05568	-1.08475	-3.1467	-0.877313
hsa-miR-593	-1.37455	-0.550084	-3.1467	-0.877313
hsa-miR-593*	-3.6164	-0.523646	-3.1467	-0.877313
hsa-miR-596	-1.56285	-0.221171	-3.1467	-0.877313
hsa-miR-599	-1.65796	-0.234209	-3.1467	-0.877313
hsa-miR-600	-1.57885	-1.0767	-3.1467	-0.877313
hsa-miR-604	-2.23268	-1.4108	-3.1467	-0.877313
hsa-miR-606	-1.75157	-0.476152	-3.1467	-0.877313
hsa-miR-607	-0.424166	-0.746389	-3.1467	-0.877313
hsa-miR-608	-3.95716	-0.855367	-3.1467	-0.877313
hsa-miR-611	-3.5126	-0.68217	-3.1467	-0.877313
hsa-miR-612	-0.669878	-0.858613	-3.1467	-0.877313
hsa-miR-613	-0.347242	-1.30911	-3.1467	-0.877313
hsa-miR-615-5p	-2.298	-0.604607	-3.1467	-0.877313
hsa-miR-616*	-4.29977	-0.883817	-3.1467	-0.877313
hsa-miR-618	-4.08608	-0.943329	-3.1467	-0.877313
hsa-miR-619	-1.08797	-0.17015	-3.1467	-0.877313
hsa-miR-621	-0.202471	-0.629059	-3.1467	-0.877313
hsa-miR-624	-2.57104	-0.893611	-3.1467	-0.877313
hsa-miR-624*	-0.758724	-0.986489	-3.1467	-0.877313
hsa-miR-626	-3.85503	-0.656677	-3.1467	-0.877313
hsa-miR-627	-0.926506	-0.47303	-3.1467	-0.877313
hsa-miR-628-5p	-0.848218	-0.895421	-3.1467	-0.877313
hsa-miR-633	-2.69421	-0.156158	-3.1467	-0.877313
hsa-miR-635	-2.66385	-0.472973	-3.1467	-0.877313
hsa-miR-637	-2.34924	-0.691062	-3.1467	-0.877313
hsa-miR-640	-0.54657	-0.210918	-3.1467	-0.877313
hsa-miR-642	-1.06224	-0.639215	-3.1467	-0.877313
hsa-miR-643	-1.67577	-0.397549	-3.1467	-0.877313
hsa-miR-644	-1.14607	-0.354993	-3.1467	-0.877313
hsa-miR-647	-0.470172	-1.07158	-3.1467	-0.877313
hsa-miR-649	-3.07483	-0.483396	-3.1467	-0.877313
hsa-miR-651	-0.879654	-0.940458	-3.1467	-0.877313
hsa-miR-653	-1.25266	-0.432623	-3.1467	-0.877313
hsa-miR-655	-0.97021	-1.13421	-3.1467	-0.877313
hsa-miR-656	-0.0731823	-0.449619	-3.1467	-0.877313
hsa-miR-657	-2.56892	-0.962454	-3.1467	-0.877313
hsa-miR-661	-1.59984	-0.786678	-3.1467	-0.877313
hsa-miR-668	-1.02925	-1.29588	-3.1467	-0.877313
hsa-miR-671-3p	-3.14606	-0.206832	-3.1467	-0.877313
hsa-miR-675	-3.65152	-0.800287	-3.1467	-0.877313
hsa-miR-7-2*	-1.04495	-0.951219	-3.1467	-0.877313
hsa-miR-708*	-1.60195	-0.313819	-3.1467	-0.877313
hsa-miR-875-3p	-1.35814	-0.493184	-3.1467	-0.877313
hsa-miR-876-3p	-0.830978	-0.299109	-3.1467	-0.877313
hsa-miR-876-5p	-0.711743	-0.890637	-3.1467	-0.877313
hsa-miR-885-5p	-0.0807206	-1.10631	-3.1467	-0.877313
hsa-miR-886-5p	-0.442744	-0.818244	-3.1467	-0.877313
hsa-miR-888	-2.72202	-0.811377	-3.1467	-0.877313
hsa-miR-888*	-1.85645	-1.16729	-3.1467	-0.877313
hsa-miR-889	-0.849648	-0.543403	-3.1467	-0.877313
hsa-miR-891a	-1.91018	-1.24965	-3.1467	-0.877313
hsa-miR-891b	-0.0629339	-0.807771	-3.1467	-0.877313
hsa-miR-9*	-1.74619	-0.685151	-3.1467	-0.877313
hsa-miR-922	-2.11387	-0.752651	-3.1467	-0.877313
hsa-miR-92a-1*	-2.51417	-0.304973	-3.1467	-0.877313
hsa-miR-92a-2*	-1.34443	-0.551957	-3.1467	-0.877313
hsa-miR-93*	-1.91033	-1.60407	-3.1467	-0.877313
hsa-miR-935	-4.06513	-1.11136	-3.1467	-0.877313
hsa-miR-937	-1.88709	-1.73677	-3.1467	-0.877313
hsa-miR-942	-1.26706	-0.0744862	-3.1467	-0.877313
hsa-miR-943	-0.821667	-1.52	-3.1467	-0.877313
hsa-miR-944	-1.52587	-0.593883	-3.1467	-0.877313
hsa-miR-96*	-1.91991	-0.121074	-3.1467	-0.877313
hsa-miR-99a*	-2.86496	-0.830803	-3.1467	-0.877313
hsa-miR-136	-0.799829	-0.790936	-3.1467	-0.877313
hsa-miR-144	-1.22432	-0.263341	-3.1467	-0.877313
hsa-miR-129-5p	0.33962	0.341359	-2.92762	-0.657162
hsa-miR-507	-1.99804	0.0156494	-3.1467	-0.873263
hsa-miR-19a*	-0.0329482	0.0208052	-3.1467	-0.869578
hsa-miR-595	-0.988275	0.0235306	-3.1467	-0.867633
hsa-miR-502-5p	-0.43155	0.0245643	-3.1467	-0.866897
hsa-miR-603	-3.09278	0.0287636	-3.1467	-0.863907
hsa-miR-520d-3p	-0.0386968	0.0360688	-3.1467	-0.858722
hsa-miR-125b-1*	-1.61154	0.0617849	-3.1467	-0.840614
hsa-miR-609	-1.97924	0.0930306	-3.1467	-0.818915
hsa-miR-147	-1.10331	0.0978151	-3.1467	-0.815621
hsa-miR-383	-1.99929	0.0995862	-3.1467	-0.814403
hsa-miR-548b-5p	-0.605108	0.113505	-3.1467	-0.804871
hsa-miR-890	-0.387951	0.129536	-3.1467	-0.793969
hsa-miR-18a*	-2.94043	0.133531	-3.1467	-0.791265
hsa-miR-924	-3.53919	0.144421	-3.1467	-0.78392
hsa-miR-100*	-2.18429	0.145613	-3.1467	-0.783118
hsa-let-7a*	0.105458	0.251321	-3.07976	-0.713736
hsa-miR-122	-2.8079	0.170997	-3.1467	-0.76615
hsa-miR-639	-3.04547	0.179992	-3.1467	-0.760185
hsa-miR-551b	-1.30321	0.183431	-3.1467	-0.757911
hsa-miR-582-5p	-0.316286	0.195479	-3.1467	-0.749972
hsa-miR-563	1.16269	1.4741	-2.49274	-0.0878688
hsa-miR-632	-0.447626	0.21028	-3.1467	-0.740279
hsa-miR-620	-0.201919	0.249616	-3.1467	-0.714829
hsa-miR-614	1.69417	2.20309	-2.26864	0.186942
hsa-miR-519a	-2.59229	0.357366	-3.1467	-0.647332
hsa-miR-29a*	-1.44897	0.363107	-3.1467	-0.643823
hsa-miR-590-3p	-0.900126	0.39016	-3.1467	-0.627401
hsa-miR-1227	0.287475	0.765937	-2.96014	-0.41674
hsa-miR-206	-0.0509637	0.522876	-3.1467	-0.549439
hsa-miR-508-5p	-1.56524	0.541052	-3.1467	-0.539082
hsa-miR-758	-1.73533	0.54118	-3.1467	-0.539009
hsa-miR-129-3p	1.20331	2.13611	-2.47433	0.163766
hsa-miR-493	1.06865	2.09666	-2.53629	0.14994
hsa-let-7b*	1.22355	2.34043	-2.46524	0.23333
hsa-miR-767-3p	0.415756	1.33408	-2.88142	-0.147219
hsa-miR-520e	-0.983437	1.2718	-3.1467	-0.174423
hsa-miR-933	2.25664	5.0504	-2.06418	0.933197
hsa-miR-520b	0.179416	1.67503	-3.02995	-0.00675203
hsa-miR-92b	-2.11174	1.62383	-3.1467	-0.0269928
hsa-miR-518b	-1.06296	1.64959	-3.1467	-0.0167737

## Sheet: Cell Model-Fibroblasts
miRNA name	gTotalGeneSignal-HB-2 Fibroblasts	gTotalGeneSignal-MCF-7 Fibroblasts	Normalised- log 2 Intensity values HB-2 Fibroblasts	Normalised- log 2 Intensity values MCF-7 Fibroblasts
hsa-miR-19a	43.0305	-1.03664	2.68062	-3.9927
hsa-miR-575	41.4999	-0.850677	2.63073	-3.9927
hsa-miR-205	23.0505	-8.35597	1.83455	-3.9927
hsa-miR-663	227.463	16.8314	5.0299	-0.764828
hsa-miR-26b	19.7707	-0.559371	1.6321	-3.9927
hsa-miR-513a-5p	23.5096	0.3843	1.86075	-3.74633
hsa-miR-630	19.1967	-5.75143	1.59355	-3.9927
hsa-miR-483-5p	12.1974	-7.58556	1.01534	-3.9927
hsa-miR-20b	11.9043	-11.2324	0.985244	-3.9927
hsa-miR-376a	11.8792	-0.748395	0.982638	-3.9927
hsa-miR-30b	18.1668	1.04351	1.5217	-3.39416
hsa-miR-423-5p	11.0789	-0.948546	0.896955	-3.9927
hsa-miR-134	10.3395	-5.00985	0.812997	-3.9927
hsa-miR-185	10.1413	-1.31948	0.789636	-3.9927
hsa-miR-150*	9.27879	-1.88504	0.683326	-3.9927
hsa-miR-29b-1*	8.84732	-0.511815	0.627052	-3.9927
hsa-miR-768-5p	8.77323	-12.6153	0.617164	-3.9927
hsa-miR-765	8.22843	-4.0118	0.542298	-3.9927
hsa-miR-572	35.1101	5.30229	2.40153	-2.13155
hsa-miR-200b	30.8266	4.64016	2.22458	-2.26868
hsa-miR-200c	37.8757	6.46237	2.50522	-1.91883
hsa-miR-376c	23.818	3.94304	1.87809	-2.4287
hsa-miR-203	6.64501	-8.31083	0.299653	-3.9927
hsa-miR-374b	6.58876	-1.93626	0.290235	-3.9927
hsa-miR-188-3p	5.90842	-11.4498	0.171175	-3.9927
hsa-miR-18a	5.64227	-13.6416	0.121786	-3.9927
hsa-miR-484	5.62732	-2.72904	0.118961	-3.9927
hsa-miR-7	18.4544	3.46474	1.54212	-2.54974
hsa-miR-191*	5.48051	-2.93122	0.0909218	-3.9927
hsa-miR-940	31.7127	7.09651	2.26301	-1.81458
hsa-miR-31*	33.0715	7.97	2.32001	-1.6823
hsa-miR-425	4.93262	-1.00228	-0.0188141	-3.9927
hsa-miR-370	4.92786	-6.97076	-0.019805	-3.9927
hsa-miR-671-5p	13.4652	2.55312	1.13874	-2.81304
hsa-miR-374a	4.80641	-1.81051	-0.0453207	-3.9927
hsa-miR-20a	127.133	36.288	4.2005	0.258924
hsa-miR-487b	4.69798	-0.0366103	-0.0684887	-3.9927
hsa-miR-138	4.67236	-8.20636	-0.0740177	-3.9927
hsa-miR-564	4.53709	-1.86895	-0.103566	-3.9927
hsa-miR-425*	4.51656	-2.18485	-0.108104	-3.9927
hsa-miR-625	4.44314	-2.93206	-0.124451	-3.9927
hsa-miR-361-3p	4.41746	-7.65265	-0.130212	-3.9927
hsa-miR-96	3.89364	-4.80219	-0.253056	-3.9927
hsa-miR-30a*	3.87715	-7.60807	-0.257098	-3.9927
hsa-miR-22*	3.84337	-0.955127	-0.265414	-3.9927
hsa-miR-98	3.84235	-5.41531	-0.265666	-3.9927
hsa-miR-132	3.81348	-3.66383	-0.272813	-3.9927
hsa-miR-30d	14.5883	3.77205	1.23988	-2.47081
hsa-miR-151-5p	38.84	12.2376	2.5397	-1.16826
hsa-miR-101	3.71501	-5.21631	-0.297459	-3.9927
hsa-miR-495	3.61587	-4.03802	-0.322705	-3.9927
hsa-miR-23b	43.1056	14.1501	2.68302	-0.986425
hsa-miR-518e*	3.59113	-6.71102	-0.329075	-3.9927
hsa-miR-30a	33.0343	10.8691	2.31848	-1.31406
hsa-miR-361-5p	15.9671	4.84402	1.35507	-2.22505
hsa-miR-886-3p	460.391	176.59	6.04075	2.48061
hsa-miR-376b	3.12443	-11.3137	-0.454823	-3.9927
hsa-miR-137	19.0515	6.28917	1.58364	-1.94867
hsa-miR-107	68.6018	25.9439	3.32942	-0.195435
hsa-let-7g	123.541	48.3358	4.1598	0.653617
hsa-miR-15b	211.553	87.763	4.92624	1.48815
hsa-miR-130a	65.1504	26.5601	3.25711	-0.163967
hsa-miR-135a*	15.0676	5.33442	1.28097	-2.12521
hsa-miR-542-5p	2.63765	-11.7263	-0.598821	-3.9927
hsa-miR-188-5p	11.1124	3.75534	0.900645	-2.475
hsa-let-7f	392.842	174.307	5.81292	2.46205
hsa-miR-198	2.40052	-15.9002	-0.674541	-3.9927
hsa-miR-29c	61.7436	27.1479	3.18199	-0.134576
hsa-miR-19b	118.141	53.7491	4.09637	0.80098
hsa-miR-939	73.9214	33.8102	3.43422	0.162402
hsa-miR-379	8.69827	3.09618	0.607091	-2.65048
hsa-miR-801	38.0797	17.1009	2.51259	-0.744328
hsa-miR-429	2.20549	-7.07704	-0.739941	-3.9927
hsa-miR-296-5p	2.19185	-2.49691	-0.744628	-3.9927
hsa-miR-503	20.0386	8.72779	1.64975	-1.57662
hsa-miR-16	438.219	213.344	5.96986	2.7506
hsa-miR-1224-5p	8.0092	2.91291	0.51104	-2.70332
hsa-miR-301a	2.05743	-0.571277	-0.791649	-3.9927
hsa-miR-106b	71.8424	34.6651	3.39416	0.196439
hsa-miR-454	2.03783	-13.7786	-0.798635	-3.9927
hsa-miR-148b	2.0339	-8.21219	-0.800039	-3.9927
hsa-miR-146a	2.02535	-0.270781	-0.803101	-3.9927
hsa-let-7d	88.7366	43.3099	3.6914	0.501858
hsa-miR-146b-5p	2.02255	-9.14839	-0.804104	-3.9927
hsa-miR-193b*	1.99101	-1.6978	-0.815461	-3.9927
hsa-miR-17*	1.93238	-8.36511	-0.836812	-3.9927
hsa-miR-424	70.7525	35.2246	3.37271	0.218288
hsa-miR-768-3p	127.594	64.962	4.20564	1.06537
hsa-miR-155	29.1914	14.2139	2.15086	-0.980737
hsa-miR-129-3p	1.76729	-4.32015	-0.898688	-3.9927
hsa-miR-1225-5p	111.33	58.9248	4.01217	0.929061
hsa-miR-9*	1.734	-10.2414	-0.911493	-3.9927
hsa-miR-30e*	1.72367	-11.1588	-0.91549	-3.9927
hsa-miR-424*	1.69563	-14.4165	-0.926394	-3.9927
hsa-miR-378	1.68258	-11.7356	-0.931498	-3.9927
hsa-miR-532-5p	1.6631	-8.22279	-0.93915	-3.9927
hsa-miR-33a	1.60857	-11.4344	-0.960788	-3.9927
hsa-miR-367	1.59857	-4.6721	-0.964791	-3.9927
hsa-miR-601	1.58169	-4.01022	-0.971574	-3.9927
hsa-miR-339-3p	1.57	-5.43421	-0.976291	-3.9927
hsa-miR-10a	70.3543	39.001	3.36479	0.357691
hsa-miR-195	1.52212	-2.39613	-0.995771	-3.9927
hsa-miR-193b	85.4693	48.3106	3.63849	0.652894
hsa-miR-491-3p	1.47543	-2.73747	-1.01502	-3.9927
hsa-miR-874	12.1197	6.19146	1.00742	-1.96578
hsa-miR-181a	43.7609	24.8164	2.70383	-0.254853
hsa-miR-933	1.42169	-1.42501	-1.03751	-3.9927
hsa-miR-17	55.3941	32.0507	3.03062	0.0897162
hsa-miR-100*	1.33856	-6.65605	-1.07299	-3.9927
hsa-miR-1225-3p	6.62767	3.2079	0.296756	-2.61919
hsa-miR-936	1.32406	-12.0508	-1.07927	-3.9927
hsa-miR-450a	1.30554	-6.30736	-1.08733	-3.9927
hsa-miR-518c*	1.28896	-10.9039	-1.09458	-3.9927
hsa-miR-548d-3p	1.28673	-2.59086	-1.09556	-3.9927
hsa-miR-1228	13.5395	7.55524	1.14565	-1.7436
hsa-miR-338-3p	1.26719	-11.9667	-1.10416	-3.9927
hsa-miR-500	1.2667	-5.15239	-1.10438	-3.9927
hsa-miR-10b*	1.23964	-12.1339	-1.11638	-3.9927
hsa-miR-574-3p	25.3157	14.9688	1.95944	-0.915084
hsa-miR-192	1.20787	-8.93716	-1.1306	-3.9927
hsa-miR-210	107.558	66.8978	3.96334	1.10649
hsa-miR-629*	1.19037	-3.24666	-1.13849	-3.9927
hsa-miR-214	51.4301	31.7204	2.92737	0.0756534
hsa-miR-636	1.14582	-6.81065	-1.15878	-3.9927
hsa-let-7e	98.7814	62.5438	3.84287	1.01231
hsa-miR-28-5p	11.7353	6.83918	0.967602	-1.85598
hsa-miR-92a	58.1374	36.8071	3.09798	0.278352
hsa-miR-182	1.08094	-7.99938	-1.18884	-3.9927
hsa-miR-592	1.05187	-18.4082	-1.20252	-3.9927
hsa-let-7a	941.209	624.122	7.06922	4.2904
hsa-miR-25	71.2059	47.6609	3.38167	0.634142
hsa-miR-93	31.2857	20.7191	2.24462	-0.494063
hsa-miR-92b	0.931777	-2.07695	-1.26044	-3.9927
hsa-miR-365	47.941	32.3652	2.82994	0.10298
hsa-miR-23a*	0.915156	-5.6268	-1.26864	-3.9927
hsa-miR-103	61.1596	41.657	3.16872	0.448245
hsa-miR-21	2485.87	1724.5	8.46848	5.75374
hsa-miR-885-3p	0.887138	-0.776232	-1.28257	-3.9927
hsa-miR-18b	0.883408	-10.3201	-1.28444	-3.9927
hsa-miR-10b	35.4411	24.6149	2.41434	-0.265734
hsa-miR-7-1*	0.817626	-4.94258	-1.31773	-3.9927
hsa-miR-148a	0.816164	-14.5283	-1.31848	-3.9927
hsa-miR-136*	0.810649	-8.32515	-1.32131	-3.9927
hsa-miR-199b-5p	0.786779	-3.42345	-1.33362	-3.9927
hsa-miR-923	15649.4	11312	11.1218	8.46593
hsa-miR-494	3907.75	2828.6	9.12065	6.467
hsa-miR-99b	13.9967	9.66753	1.18749	-1.45547
hsa-miR-125a-5p	29.1302	20.709	2.14803	-0.494704
hsa-miR-411	0.735063	-11.4326	-1.36064	-3.9927
hsa-miR-450b-5p	0.731335	-4.36407	-1.36261	-3.9927
hsa-miR-877	0.705681	-3.91727	-1.37622	-3.9927
hsa-miR-31	72.3949	53.2844	3.40492	0.788904
hsa-miR-638	261.017	194.83	5.2268	2.62091
hsa-miR-377*	0.677846	-2.31221	-1.39114	-3.9927
hsa-miR-196a	5.73098	3.85988	0.138437	-2.44903
hsa-miR-335	0.650826	-16.3426	-1.40577	-3.9927
hsa-miR-136	1.53881	0.701406	-0.98895	-3.56619
hsa-miR-29b	414.452	317.133	5.88979	3.31812
hsa-let-7i	475.987	365.107	6.08861	3.52016
hsa-miR-27a	138.844	106.211	4.32574	1.75781
hsa-miR-516b	0.595994	-17.8885	-1.43593	-3.9927
hsa-miR-24	220.952	172.789	4.98837	2.44957
hsa-miR-580	0.559318	-2.43645	-1.45646	-3.9927
hsa-miR-769-5p	2.1947	1.29993	-0.743647	-3.27746
hsa-miR-181a*	0.524604	-3.00629	-1.47616	-3.9927
hsa-miR-338-5p	0.513682	-1.02743	-1.48241	-3.9927
hsa-miR-29a	1406.18	1125.45	7.6474	5.13895
hsa-miR-363	0.502986	-7.7065	-1.48856	-3.9927
hsa-miR-133a	0.499102	-2.03079	-1.49081	-3.9927
hsa-miR-27b	53.1984	42.4338	2.97434	0.473689
hsa-miR-106a	0.491604	-5.73529	-1.49514	-3.9927
hsa-miR-320	56.6594	45.3784	3.06208	0.566261
hsa-miR-24-1*	0.488508	-2.68295	-1.49693	-3.9927
hsa-miR-1	0.480067	-5.00958	-1.50184	-3.9927
hsa-miR-199b-3p	198.898	160.926	4.8381	2.34818
hsa-miR-34a	45.2531	36.371	2.75012	0.262048
hsa-miR-501-3p	0.860274	0.322896	-1.29606	-3.78397
hsa-miR-23a	249.916	203.039	5.16458	2.67986
hsa-miR-21*	25.0122	20.0083	1.94332	-0.53992
hsa-miR-19b-2*	0.45564	-0.0148552	-1.51612	-3.9927
hsa-miR-34b	0.449049	-4.34403	-1.51999	-3.9927
hsa-miR-362-5p	0.427878	-6.23042	-1.53252	-3.9927
hsa-miR-655	0.427317	-2.61203	-1.53285	-3.9927
hsa-miR-652	0.418302	-10.1079	-1.53822	-3.9927
hsa-miR-548c-3p	0.410758	-1.51404	-1.54273	-3.9927
hsa-miR-550*	0.40349	-0.266782	-1.54708	-3.9927
hsa-miR-602	0.389357	-5.17483	-1.55559	-3.9927
hsa-miR-299-5p	6.5892	5.2831	0.290309	-2.13534
hsa-miR-489	0.355966	-8.64336	-1.5759	-3.9927
hsa-miR-502-3p	0.322098	-1.105	-1.59679	-3.9927
hsa-miR-548a-5p	0.304462	-8.93224	-1.60778	-3.9927
hsa-miR-362-3p	0.278333	-8.99089	-1.62424	-3.9927
hsa-miR-369-5p	0.31125	0.0415252	-1.60354	-3.97025
hsa-miR-374a*	0.274401	-8.60983	-1.62673	-3.9927
hsa-miR-369-3p	0.268904	-6.93012	-1.63022	-3.9927
hsa-let-7b	1192.07	1066.26	7.40946	5.06115
hsa-miR-15b*	0.246718	-4.82251	-1.6444	-3.9927
hsa-miR-193a-3p	39.8026	35.4608	2.57331	0.227414
hsa-miR-377	6.03158	5.22415	0.193469	-2.14707
hsa-miR-219-5p	0.226372	-12.0397	-1.65752	-3.9927
hsa-miR-194	0.216479	-11.072	-1.66395	-3.9927
hsa-miR-125b-2*	0.215683	-4.40549	-1.66446	-3.9927
hsa-miR-221*	11.6431	10.4541	0.957885	-1.36135
hsa-miR-190	0.173849	-4.25056	-1.69196	-3.9927
hsa-miR-184	0.17277	-8.14884	-1.69268	-3.9927
hsa-miR-544	0.141565	-4.66049	-1.71355	-3.9927
hsa-miR-152	4.52632	4.12991	-0.105945	-2.38403
hsa-miR-409-3p	7.09381	6.54544	0.37267	-1.90474
hsa-miR-218	10.0344	9.33235	0.776878	-1.49752
hsa-miR-517a	0.133071	-7.63177	-1.71928	-3.9927
hsa-miR-573	0.131086	-11.9307	-1.72063	-3.9927
hsa-miR-1234	13.979	13.1834	1.18589	-1.07547
hsa-miR-648	0.66539	0.552655	-1.39787	-3.6479
hsa-miR-563	0.0986513	-13.0739	-1.74275	-3.9927
hsa-miR-421	0.0943106	-13.9996	-1.74574	-3.9927
hsa-miR-92a-1*	0.090996	-8.88472	-1.74802	-3.9927
hsa-miR-513b	4.63907	4.42735	-0.0812336	-2.31567
hsa-miR-569	0.0753778	-0.384925	-1.75884	-3.9927
hsa-miR-620	0.0658743	-17.9829	-1.76546	-3.9927
hsa-miR-215	0.059277	-13.5777	-1.77008	-3.9927
hsa-miR-574-5p	42.1143	41.102	2.65096	0.429787
hsa-miR-26a	56.3445	55.2619	3.05431	0.839607
hsa-miR-628-3p	0.0390818	-1.15668	-1.7843	-3.9927
hsa-miR-99a	20.8282	20.572	1.70053	-0.503434
hsa-let-7c	181.895	180.028	4.71052	2.50812
hsa-miR-744	0.0200791	-2.24268	-1.7978	-3.9927
hsa-let-7g*	-1.29047	-1.41897	-1.80502	-3.9927
hsa-let-7i*	-0.2353	-3.58215	-1.80502	-3.9927
hsa-miR-10a*	-0.879309	-1.38941	-1.80502	-3.9927
hsa-miR-122*	-0.192376	-10.5539	-1.80502	-3.9927
hsa-miR-1231	-1.17071	-11.6446	-1.80502	-3.9927
hsa-miR-124	-0.885455	-16.0453	-1.80502	-3.9927
hsa-miR-124*	-1.22343	-6.03412	-1.80502	-3.9927
hsa-miR-125b-1*	-1.04	-1.31588	-1.80502	-3.9927
hsa-miR-126	-0.141659	-14.6579	-1.80502	-3.9927
hsa-miR-126*	-0.890656	-10.6251	-1.80502	-3.9927
hsa-miR-127-5p	-0.52979	-4.95845	-1.80502	-3.9927
hsa-miR-133b	-0.642646	-4.85485	-1.80502	-3.9927
hsa-miR-135a	-0.340125	-4.94441	-1.80502	-3.9927
hsa-miR-138-1*	-0.896212	-8.49823	-1.80502	-3.9927
hsa-miR-139-3p	-0.760421	-4.63562	-1.80502	-3.9927
hsa-miR-141*	-0.495406	-10.321	-1.80502	-3.9927
hsa-miR-142-5p	-1.13922	-9.78993	-1.80502	-3.9927
hsa-miR-144	-0.616693	-0.273642	-1.80502	-3.9927
hsa-miR-144*	-1.35645	-10.44	-1.80502	-3.9927
hsa-miR-145*	-0.588798	-7.88604	-1.80502	-3.9927
hsa-miR-146a*	-0.631175	-5.88458	-1.80502	-3.9927
hsa-miR-146b-3p	-1.31657	-2.84377	-1.80502	-3.9927
hsa-miR-147	-0.923394	-1.52227	-1.80502	-3.9927
hsa-miR-147b	-1.05044	-3.01279	-1.80502	-3.9927
hsa-miR-148a*	-0.663971	-3.79115	-1.80502	-3.9927
hsa-miR-148b*	-0.790109	-9.65683	-1.80502	-3.9927
hsa-miR-149*	-0.070895	-3.40156	-1.80502	-3.9927
hsa-miR-153	-0.662228	-12.9254	-1.80502	-3.9927
hsa-miR-187	-1.26496	-0.792576	-1.80502	-3.9927
hsa-miR-187*	0.00460635	-9.92435	-1.80502	-3.9927
hsa-miR-192*	-0.319484	-7.80016	-1.80502	-3.9927
hsa-miR-196a*	-0.943805	-4.3367	-1.80502	-3.9927
hsa-miR-200a*	-0.435889	-7.12764	-1.80502	-3.9927
hsa-miR-202*	-1.06744	-5.79571	-1.80502	-3.9927
hsa-miR-208a	-0.92414	-15.6503	-1.80502	-3.9927
hsa-miR-208b	-0.490293	-13.3396	-1.80502	-3.9927
hsa-miR-20a*	-0.184773	-9.73486	-1.80502	-3.9927
hsa-miR-216a	-0.684965	-5.87919	-1.80502	-3.9927
hsa-miR-216b	-1.47245	-6.97358	-1.80502	-3.9927
hsa-miR-217	-0.133528	-2.31543	-1.80502	-3.9927
hsa-miR-218-1*	-1.45884	-3.02434	-1.80502	-3.9927
hsa-miR-218-2*	-1.55158	-14.5269	-1.80502	-3.9927
hsa-miR-220b	-1.33418	-7.11951	-1.80502	-3.9927
hsa-miR-220c	-0.816434	-7.49146	-1.80502	-3.9927
hsa-miR-222*	-1.01573	-3.10315	-1.80502	-3.9927
hsa-miR-223*	-0.402571	-7.92103	-1.80502	-3.9927
hsa-miR-23b*	-0.313475	-0.754652	-1.80502	-3.9927
hsa-miR-24-2*	-1.70352	-16.6897	-1.80502	-3.9927
hsa-miR-25*	-0.259195	-10.7676	-1.80502	-3.9927
hsa-miR-27b*	-1.33323	-12.4634	-1.80502	-3.9927
hsa-miR-28-3p	-0.762575	-11.1661	-1.80502	-3.9927
hsa-miR-29b-2*	-0.37404	-9.46702	-1.80502	-3.9927
hsa-miR-301b	-0.746034	-0.957403	-1.80502	-3.9927
hsa-miR-302b	-0.0690532	-3.96273	-1.80502	-3.9927
hsa-miR-302c*	-0.686409	-6.51616	-1.80502	-3.9927
hsa-miR-302d*	-0.931467	-1.66524	-1.80502	-3.9927
hsa-miR-32	-0.715361	-9.00426	-1.80502	-3.9927
hsa-miR-323-3p	-0.247233	-12.6665	-1.80502	-3.9927
hsa-miR-323-5p	-1.60724	-8.12223	-1.80502	-3.9927
hsa-miR-325	-0.706051	-3.54206	-1.80502	-3.9927
hsa-miR-329	-0.647294	-4.10695	-1.80502	-3.9927
hsa-miR-330-3p	-0.730613	-11.6497	-1.80502	-3.9927
hsa-miR-331-5p	-1.15054	-1.55876	-1.80502	-3.9927
hsa-miR-335*	-0.788342	-2.97829	-1.80502	-3.9927
hsa-miR-339-5p	-0.368848	-1.46044	-1.80502	-3.9927
hsa-miR-33b	-0.2959	-1.42855	-1.80502	-3.9927
hsa-miR-340	-0.0358659	-10.4845	-1.80502	-3.9927
hsa-miR-342-5p	-1.11154	-4.08467	-1.80502	-3.9927
hsa-miR-346	-0.801737	-0.0895356	-1.80502	-3.9927
hsa-miR-34a*	-0.476858	-6.36605	-1.80502	-3.9927
hsa-miR-34c-3p	-0.45038	-13.6875	-1.80502	-3.9927
hsa-miR-367*	-0.511086	-9.59188	-1.80502	-3.9927
hsa-miR-372	-0.717866	-4.75328	-1.80502	-3.9927
hsa-miR-373*	-1.32832	-2.44711	-1.80502	-3.9927
hsa-miR-375	-0.482425	-13.5402	-1.80502	-3.9927
hsa-miR-376a*	-0.359152	-5.25198	-1.80502	-3.9927
hsa-miR-378*	-0.482735	-5.5441	-1.80502	-3.9927
hsa-miR-379*	-1.1758	-5.75353	-1.80502	-3.9927
hsa-miR-380*	-2.09985	-12.6135	-1.80502	-3.9927
hsa-miR-383	-0.234971	-7.1908	-1.80502	-3.9927
hsa-miR-384	-1.07455	-14.1253	-1.80502	-3.9927
hsa-miR-409-5p	-0.580916	-3.0801	-1.80502	-3.9927
hsa-miR-449b	-0.42406	-10.4103	-1.80502	-3.9927
hsa-miR-452	-0.048282	-11.8024	-1.80502	-3.9927
hsa-miR-455-5p	-0.253389	-5.67927	-1.80502	-3.9927
hsa-miR-486-3p	-1.36897	-3.84348	-1.80502	-3.9927
hsa-miR-487a	-0.211369	-8.57616	-1.80502	-3.9927
hsa-miR-488*	-0.878192	-10.3752	-1.80502	-3.9927
hsa-miR-490-3p	-1.39832	-11.423	-1.80502	-3.9927
hsa-miR-493	-0.33022	-11.0208	-1.80502	-3.9927
hsa-miR-497	-0.00620845	-4.57002	-1.80502	-3.9927
hsa-miR-497*	-0.378844	-5.89458	-1.80502	-3.9927
hsa-miR-498	-0.458628	-5.68569	-1.80502	-3.9927
hsa-miR-499-3p	-1.00425	-4.63878	-1.80502	-3.9927
hsa-miR-499-5p	-0.430255	-11.1678	-1.80502	-3.9927
hsa-miR-505*	-0.270546	-7.66612	-1.80502	-3.9927
hsa-miR-506	-0.693295	-4.06872	-1.80502	-3.9927
hsa-miR-507	-1.13622	-11.4765	-1.80502	-3.9927
hsa-miR-508-3p	-1.59343	-2.93522	-1.80502	-3.9927
hsa-miR-509-3-5p	-1.02057	-12.3662	-1.80502	-3.9927
hsa-miR-509-3p	-0.384874	-2.12461	-1.80502	-3.9927
hsa-miR-513a-3p	-0.839214	-2.34749	-1.80502	-3.9927
hsa-miR-514	-1.06848	-14.6382	-1.80502	-3.9927
hsa-miR-516a-5p	-0.463583	-9.68082	-1.80502	-3.9927
hsa-miR-517c	-1.08083	-0.292996	-1.80502	-3.9927
hsa-miR-518b	-0.246509	-8.40248	-1.80502	-3.9927
hsa-miR-518c	-0.620849	-11.8989	-1.80502	-3.9927
hsa-miR-518d-5p	-0.302898	-11.9114	-1.80502	-3.9927
hsa-miR-518e	-0.541342	-2.90592	-1.80502	-3.9927
hsa-miR-518f	-0.992723	-15.636	-1.80502	-3.9927
hsa-miR-518f*	-1.03839	-6.62148	-1.80502	-3.9927
hsa-miR-519a	-0.150853	-0.624016	-1.80502	-3.9927
hsa-miR-519c-3p	-0.00840337	-11.909	-1.80502	-3.9927
hsa-miR-519e*	-1.18224	-18.3261	-1.80502	-3.9927
hsa-miR-520a-5p	-0.994335	-16.001	-1.80502	-3.9927
hsa-miR-520d-5p	-1.74537	-9.76767	-1.80502	-3.9927
hsa-miR-520f	-0.166529	-2.02645	-1.80502	-3.9927
hsa-miR-523	-0.310467	-9.91317	-1.80502	-3.9927
hsa-miR-524-5p	-0.8362	-1.88009	-1.80502	-3.9927
hsa-miR-525-5p	-0.384321	-7.46014	-1.80502	-3.9927
hsa-miR-526b	-0.812101	-12.2944	-1.80502	-3.9927
hsa-miR-527	-0.985488	-5.93107	-1.80502	-3.9927
hsa-miR-532-3p	-0.103599	-7.19288	-1.80502	-3.9927
hsa-miR-545	-0.206206	-6.75897	-1.80502	-3.9927
hsa-miR-545*	-0.408163	-12.586	-1.80502	-3.9927
hsa-miR-549	-0.488514	-11.1161	-1.80502	-3.9927
hsa-miR-551b*	-1.01803	-2.97027	-1.80502	-3.9927
hsa-miR-553	-0.144947	-1.27898	-1.80502	-3.9927
hsa-miR-555	-1.33718	-0.144129	-1.80502	-3.9927
hsa-miR-556-3p	-0.74419	-6.6887	-1.80502	-3.9927
hsa-miR-556-5p	-0.167775	-13.3947	-1.80502	-3.9927
hsa-miR-558	-1.22211	-2.8116	-1.80502	-3.9927
hsa-miR-559	-0.712765	-9.45326	-1.80502	-3.9927
hsa-miR-561	-0.439317	-5.80111	-1.80502	-3.9927
hsa-miR-566	-0.404805	-8.05167	-1.80502	-3.9927
hsa-miR-567	-0.755435	-6.9316	-1.80502	-3.9927
hsa-miR-568	-0.307991	-8.13658	-1.80502	-3.9927
hsa-miR-570	-1.49522	-11.3365	-1.80502	-3.9927
hsa-miR-571	-0.16824	-7.4031	-1.80502	-3.9927
hsa-miR-576-5p	-0.339521	-1.54763	-1.80502	-3.9927
hsa-miR-581	-0.919806	-9.66072	-1.80502	-3.9927
hsa-miR-582-3p	-1.36249	-4.91761	-1.80502	-3.9927
hsa-miR-582-5p	-0.554324	-8.11397	-1.80502	-3.9927
hsa-miR-583	-0.502371	-2.38988	-1.80502	-3.9927
hsa-miR-585	-0.214314	-3.65263	-1.80502	-3.9927
hsa-miR-586	-0.497198	-1.50986	-1.80502	-3.9927
hsa-miR-587	-1.05735	-2.99102	-1.80502	-3.9927
hsa-miR-588	-0.0935554	-3.88644	-1.80502	-3.9927
hsa-miR-589	-0.569161	-10.8121	-1.80502	-3.9927
hsa-miR-589*	-1.59652	-11.595	-1.80502	-3.9927
hsa-miR-593*	-1.48498	-7.73556	-1.80502	-3.9927
hsa-miR-596	-0.771397	-8.18484	-1.80502	-3.9927
hsa-miR-597	-1.93045	-12.3757	-1.80502	-3.9927
hsa-miR-598	-0.107897	-7.93561	-1.80502	-3.9927
hsa-miR-599	-1.35611	-5.88614	-1.80502	-3.9927
hsa-miR-600	-2.03453	-3.31799	-1.80502	-3.9927
hsa-miR-603	-1.10355	-5.37372	-1.80502	-3.9927
hsa-miR-604	-1.30542	-2.91363	-1.80502	-3.9927
hsa-miR-607	-0.454625	-13.0352	-1.80502	-3.9927
hsa-miR-608	-1.05393	-10.0157	-1.80502	-3.9927
hsa-miR-614	-0.339418	-5.27639	-1.80502	-3.9927
hsa-miR-615-5p	-1.53232	-8.1651	-1.80502	-3.9927
hsa-miR-616*	-0.722333	-2.534	-1.80502	-3.9927
hsa-miR-617	-0.895336	-3.86464	-1.80502	-3.9927
hsa-miR-619	-0.743991	-6.14727	-1.80502	-3.9927
hsa-miR-624	-0.63941	-6.61571	-1.80502	-3.9927
hsa-miR-624*	-1.295	-3.85164	-1.80502	-3.9927
hsa-miR-626	-1.25514	-3.12333	-1.80502	-3.9927
hsa-miR-627	-1.53604	-12.0428	-1.80502	-3.9927
hsa-miR-628-5p	-0.475844	-6.44313	-1.80502	-3.9927
hsa-miR-629	-0.910115	-11.3735	-1.80502	-3.9927
hsa-miR-633	-0.842267	-14.4436	-1.80502	-3.9927
hsa-miR-635	-0.981474	-6.74001	-1.80502	-3.9927
hsa-miR-643	-1.28808	-8.59265	-1.80502	-3.9927
hsa-miR-646	-1.45132	-12.1583	-1.80502	-3.9927
hsa-miR-649	-1.47129	-5.76622	-1.80502	-3.9927
hsa-miR-650	-0.748875	-4.2191	-1.80502	-3.9927
hsa-miR-651	-0.567604	-6.3517	-1.80502	-3.9927
hsa-miR-653	-0.465523	-2.38047	-1.80502	-3.9927
hsa-miR-656	-0.927587	-5.6083	-1.80502	-3.9927
hsa-miR-658	-0.772988	-4.53662	-1.80502	-3.9927
hsa-miR-659	-0.418137	-4.07801	-1.80502	-3.9927
hsa-miR-661	-0.182569	-3.66473	-1.80502	-3.9927
hsa-miR-665	-0.649883	-7.00205	-1.80502	-3.9927
hsa-miR-675	-1.32139	-3.08156	-1.80502	-3.9927
hsa-miR-708*	-0.859483	-4.44258	-1.80502	-3.9927
hsa-miR-767-3p	-0.510799	-4.61264	-1.80502	-3.9927
hsa-miR-802	-0.700084	-12.3204	-1.80502	-3.9927
hsa-miR-875-5p	-0.863634	-1.78681	-1.80502	-3.9927
hsa-miR-876-5p	-0.611242	-10.4091	-1.80502	-3.9927
hsa-miR-886-5p	-1.52822	-11.5229	-1.80502	-3.9927
hsa-miR-888	-0.36322	-8.37067	-1.80502	-3.9927
hsa-miR-890	-0.890135	-5.08212	-1.80502	-3.9927
hsa-miR-891a	-1.21285	-2.51354	-1.80502	-3.9927
hsa-miR-891b	-0.091283	-0.452011	-1.80502	-3.9927
hsa-miR-9	-0.747821	-9.09177	-1.80502	-3.9927
hsa-miR-920	-1.41179	-10.7683	-1.80502	-3.9927
hsa-miR-921	-1.29552	-7.93479	-1.80502	-3.9927
hsa-miR-935	-1.46483	-0.888181	-1.80502	-3.9927
hsa-miR-938	-0.449045	-4.64171	-1.80502	-3.9927
hsa-miR-941	-1.40369	-12.2865	-1.80502	-3.9927
hsa-miR-944	-0.862036	-6.42708	-1.80502	-3.9927
hsa-miR-96*	-1.24597	-2.16562	-1.80502	-3.9927
hsa-miR-448	-0.927637	-1.52989	-1.80502	-3.9927
hsa-miR-125b	593.235	597.951	6.4051	4.2288
hsa-miR-924	-0.757831	0.0369464	-1.80502	-3.97349
hsa-miR-151-3p	10.7568	11.1153	0.86098	-1.28672
hsa-miR-141	24.0539	25.3184	1.89121	-0.228095
hsa-miR-517b	-1.11208	0.141212	-1.80502	-3.90147
hsa-miR-135b	1.84263	2.1583	-0.870121	-2.9439
hsa-miR-524-3p	-0.878275	0.177891	-1.80502	-3.87696
hsa-miR-30e	9.48373	10.5165	0.709305	-1.35414
hsa-miR-200c*	-0.930368	0.194934	-1.80502	-3.86572
hsa-miR-150	-0.648347	0.212655	-1.80502	-3.85412
hsa-miR-331-3p	24.1431	26.8661	1.89614	-0.148592
hsa-miR-19a*	-0.901196	0.284792	-1.80502	-3.80783
hsa-miR-22	267.663	304.605	5.2628	3.26034
hsa-miR-135b*	-1.4529	0.35425	-1.80502	-3.76463
hsa-miR-223	-0.0289895	0.44482	-1.80502	-3.71017
hsa-miR-100	621.451	757.784	6.47192	4.56955
hsa-miR-202	13.4006	16.8456	1.1327	-0.76374
hsa-miR-766	14.2272	18.0459	1.20813	-0.674661
hsa-miR-29a*	0.692095	1.33086	-1.38349	-3.264
hsa-miR-516a-3p	-1.17642	0.494221	-1.80502	-3.68131
hsa-miR-149	3.45194	4.8569	-0.365445	-2.22234
hsa-miR-154*	3.34832	4.79451	-0.393129	-2.23553
hsa-miR-122	0.25641	0.890629	-1.63819	-3.46851
hsa-miR-219-2-3p	-0.500717	0.580822	-1.80502	-3.63207
hsa-miR-584	3.69942	5.37406	-0.3014	-2.11744
hsa-miR-32*	2.53635	3.95599	-0.630683	-2.42555
hsa-miR-337-5p	0.876198	1.81652	-1.28805	-3.06764
hsa-miR-181b	24.0933	32.8681	1.89339	0.12394
hsa-miR-371-5p	5.18408	7.61297	0.0325886	-1.73491
hsa-miR-622	4.37553	6.58083	-0.13967	-1.89878
hsa-miR-15a	73.4362	100.42	3.42497	1.67846
hsa-miR-219-1-3p	-1.62519	0.743319	-1.80502	-3.54397
hsa-miR-512-5p	-0.957341	0.745093	-1.80502	-3.54304
hsa-miR-888*	-1.4602	0.757186	-1.80502	-3.5367
hsa-miR-27a*	-1.20502	0.761563	-1.80502	-3.53441
hsa-miR-145	19.0307	26.9889	1.58221	-0.142468
hsa-miR-127-3p	11.5357	16.6919	0.946483	-0.775555
hsa-miR-324-5p	5.38864	8.31727	0.073094	-1.63291
hsa-miR-492	-0.780843	0.871145	-1.80502	-3.47827
hsa-miR-34b*	3.99066	6.63336	-0.2295	-1.88997
hsa-miR-222	77.1245	112.23	3.49384	1.8359
hsa-miR-155*	-1.21715	0.910571	-1.80502	-3.45859
hsa-miR-744*	-1.24388	0.988249	-1.80502	-3.4206
hsa-miR-505	2.56389	4.9275	-0.621951	-2.20756
hsa-miR-654-3p	5.49191	9.38559	0.0931188	-1.49076
hsa-miR-548d-5p	0.186954	1.39404	-1.68329	-3.23689
hsa-miR-221	48.156	76.5619	2.83614	1.29586
hsa-miR-671-3p	-0.936388	1.30123	-1.80502	-3.27689
hsa-miR-130b	21.4008	36.6494	1.73627	0.272478
hsa-miR-128	4.12033	8.18439	-0.198605	-1.65161
hsa-miR-16-1*	-0.894287	1.34662	-1.80502	-3.25719
hsa-miR-299-3p	5.62825	10.7652	0.119137	-1.32575
hsa-miR-590-3p	-0.437725	1.36806	-1.80502	-3.24798
hsa-miR-197	28.0236	49.687	2.09581	0.691833
hsa-miR-16-2*	1.3098	3.7726	-1.08547	-2.47068
hsa-miR-181d	4.10927	8.70112	-0.201215	-1.58021
hsa-miR-577	0.0681027	1.63781	-1.76391	-3.13683
hsa-miR-330-5p	-1.33017	1.64856	-1.80502	-3.13257
hsa-miR-520g	-0.185723	1.66173	-1.80502	-3.12737
hsa-miR-374b*	-0.948021	1.69232	-1.80502	-3.11537
hsa-miR-183	0.598429	2.83621	-1.43458	-2.72602
hsa-miR-381	7.1213	14.9821	0.377025	-0.913953
hsa-miR-1233	-0.749704	1.75515	-1.80502	-3.09103
hsa-miR-454*	0.142642	2.07198	-1.71282	-2.97417
hsa-miR-432	2.72674	7.08341	-0.571369	-1.81666
hsa-miR-491-5p	-0.449582	1.87254	-1.80502	-3.04662
hsa-miR-199a-5p	27.1969	54.9338	2.05553	0.831317
hsa-miR-193a-5p	15.3015	31.7928	1.30061	0.0787477
hsa-miR-139-5p	-0.832281	1.93166	-1.80502	-3.02476
hsa-miR-138-2*	-0.278244	1.93216	-1.80502	-3.02457
hsa-miR-1238	5.97923	14.2096	0.184035	-0.98112
hsa-miR-224	13.4805	29.4888	1.14017	-0.0231294
hsa-miR-612	-0.821177	2.10478	-1.80502	-2.96259
hsa-miR-194*	-0.205508	2.15769	-1.80502	-2.94411
hsa-miR-132*	0.56137	3.34637	-1.4553	-2.58134
hsa-miR-496	-0.704596	2.21306	-1.80502	-2.92503
hsa-miR-1228*	1.21193	4.77669	-1.12877	-2.23932
hsa-miR-543	1.90041	6.27318	-0.848589	-1.95145
hsa-miR-512-3p	0.42741	3.24179	-1.5328	-2.60984
hsa-miR-324-3p	30.8344	69.212	2.22492	1.15415
hsa-miR-513c	2.26485	7.32223	-0.71972	-1.77922
hsa-miR-451	0.991465	4.57748	-1.23136	-2.28236
hsa-miR-200a	3.1664	9.36872	-0.443055	-1.4929
hsa-miR-345	1.13463	5.0144	-1.16392	-2.18958
hsa-miR-550	1.67703	6.3327	-0.933674	-1.94111
hsa-miR-504	-1.26372	2.59017	-1.80502	-2.80135
hsa-miR-220a	-1.179	2.59474	-1.80502	-2.79991
hsa-miR-181c	-0.295613	2.62493	-1.80502	-2.79046
hsa-miR-1226*	1.61161	6.32145	-0.959573	-1.94306
hsa-miR-142-3p	1.10928	5.26993	-1.17563	-2.13795
hsa-miR-1224-3p	1.07812	5.29032	-1.19017	-2.13391
hsa-miR-618	-1.277	2.84847	-1.80502	-2.72237
hsa-miR-140-3p	14.4575	38.1431	1.22846	0.327184
hsa-miR-548b-3p	-0.306478	2.93373	-1.80502	-2.69722
hsa-miR-30c	6.99331	20.3986	0.356637	-0.51456
hsa-let-7a*	-0.847032	3.00679	-1.80502	-2.67601
hsa-miR-140-5p	15.0722	40.9412	1.28136	0.424394
hsa-miR-541*	-0.336471	3.18333	-1.80502	-2.62602
hsa-miR-942	0.144671	3.53508	-1.71146	-2.53129
hsa-miR-185*	-0.959386	3.32844	-1.80502	-2.58618
hsa-miR-143	2.41313	9.78563	-0.670413	-1.44094
hsa-miR-382	3.48758	12.6671	-0.356045	-1.12538
hsa-miR-342-3p	8.1301	25.4591	0.528362	-0.220684
hsa-miR-302c	0.177737	4.09492	-1.68939	-2.39229
hsa-miR-518a-3p	2.50997	10.7341	-0.639097	-1.32927
hsa-miR-590-5p	7.93402	26.2574	0.500163	-0.179339
hsa-miR-551b	1.58685	8.39439	-0.969497	-1.62216
hsa-miR-892a	-0.655953	3.83845	-1.80502	-2.45431
hsa-miR-552	-0.414323	3.84685	-1.80502	-2.45224
hsa-miR-634	0.389703	4.96905	-1.55538	-2.19893
hsa-miR-943	-2.20392	3.89316	-1.80502	-2.44085
hsa-miR-887	0.401852	5.05544	-1.54807	-2.18116
hsa-let-7e*	-1.61015	3.91994	-1.80502	-2.43431
hsa-miR-18b*	0.653432	5.92757	-1.40436	-2.01302
hsa-miR-708	-0.852982	4.01024	-1.80502	-2.41247
hsa-miR-18a*	-0.851071	4.04902	-1.80502	-2.40319
hsa-miR-657	-1.63314	4.14475	-1.80502	-2.38054
hsa-miR-455-3p	4.89195	19.1322	-0.0273026	-0.598525
hsa-miR-591	-0.65399	4.22172	-1.80502	-2.36258
hsa-miR-873	-0.324843	4.2493	-1.80502	-2.3562
hsa-miR-1237	1.82401	10.0821	-0.877128	-1.4051
hsa-miR-410	0.281849	5.30605	-1.62201	-2.1308
hsa-miR-181a-2*	0.159482	4.92874	-1.70153	-2.2073
hsa-miR-668	-0.697313	4.45503	-1.80502	-2.30947
hsa-miR-423-3p	0.160439	5.09627	-1.70089	-2.17284
hsa-miR-526b*	-1.34269	4.62423	-1.80502	-2.27214
hsa-miR-551a	-0.823944	4.65165	-1.80502	-2.26618
hsa-miR-517*	-0.18544	4.66229	-1.80502	-2.26388
hsa-miR-154	1.73275	10.467	-0.911976	-1.35985
hsa-miR-29c*	0.36377	5.94186	-1.57113	-2.01042
hsa-miR-611	-1.36918	4.7711	-1.80502	-2.24051
hsa-miR-99a*	-0.46772	4.78274	-1.80502	-2.23803
hsa-let-7c*	-1.77412	4.80603	-1.80502	-2.23308
hsa-miR-412	-1.32659	4.84072	-1.80502	-2.22575
hsa-miR-493*	3.04567	15.2709	-0.477169	-0.889625
hsa-miR-645	-0.0964285	4.91077	-1.80502	-2.21105
hsa-miR-1226	-1.02821	4.91491	-1.80502	-2.21019
hsa-miR-206	0.13651	5.38427	-1.71696	-2.11544
hsa-miR-511	-1.40224	4.95892	-1.80502	-2.20103
hsa-miR-485-3p	2.21001	12.729	-0.738391	-1.11931
hsa-miR-767-5p	-0.513524	5.07004	-1.80502	-2.17818
hsa-miR-632	-0.51388	5.11179	-1.80502	-2.16968
hsa-miR-576-3p	1.55927	10.6874	-0.980633	-1.33457
hsa-miR-485-5p	-1.05084	5.19567	-1.80502	-2.15277
hsa-miR-200b*	-0.301946	5.21779	-1.80502	-2.14834
hsa-miR-431	0.488719	7.00304	-1.49681	-1.82948
hsa-miR-520c-3p	-0.0824795	5.48972	-1.80502	-2.09498
hsa-miR-7-2*	-0.65126	5.52202	-1.80502	-2.08878
hsa-miR-522	0.237844	6.38226	-1.65011	-1.93256
hsa-miR-770-5p	0.706915	8.3471	-1.37557	-1.62874
hsa-miR-26b*	-0.45682	5.74058	-1.80502	-2.04745
hsa-miR-515-5p	0.181593	6.50765	-1.68683	-1.91114
hsa-miR-129*	0.42046	7.44044	-1.53693	-1.76104
hsa-let-7f-2*	-0.857917	5.85118	-1.80502	-2.02699
hsa-miR-34c-5p	0.0422429	6.12098	-1.78206	-1.97824
hsa-miR-508-5p	-0.372206	6.00038	-1.80502	-1.99983
hsa-miR-105*	-0.901025	6.0293	-1.80502	-1.99462
hsa-miR-19b-1*	-1.07967	6.0962	-1.80502	-1.98265
hsa-miR-631	0.774931	9.2048	-1.33976	-1.51385
hsa-miR-640	-0.520311	6.17435	-1.80502	-1.96879
hsa-miR-92b*	-1.11529	6.40158	-1.80502	-1.92924
hsa-miR-625*	0.714141	9.39429	-1.37172	-1.48966
hsa-miR-760	0.500139	8.50639	-1.49021	-1.6067
hsa-miR-196b	13.0109	62.0469	1.09572	1.00116
hsa-miR-1229	1.36188	12.3974	-1.06295	-1.15216
hsa-miR-616	-0.13362	6.62736	-1.80502	-1.89098
hsa-miR-33b*	2.8197	18.9164	-0.543271	-0.613334
hsa-miR-519b-3p	-0.205304	6.74863	-1.80502	-1.87084
hsa-miR-411*	-1.29045	6.89244	-1.80502	-1.84732
hsa-miR-934	-0.221387	7.11788	-1.80502	-1.8112
hsa-miR-33a*	-0.833295	7.22346	-1.80502	-1.79459
hsa-miR-483-3p	2.68675	19.5412	-0.583627	-0.57087
hsa-miR-642	-1.19504	7.24064	-1.80502	-1.7919
hsa-miR-519e	-1.13066	7.2642	-1.80502	-1.78823
hsa-miR-433	-0.351638	7.26594	-1.80502	-1.78796
hsa-miR-363*	-1.26324	7.28741	-1.80502	-1.78462
hsa-miR-562	-1.02367	7.39914	-1.80502	-1.76737
hsa-miR-937	0.367945	9.08112	-1.56858	-1.52986
hsa-miR-623	3.99377	26.057	-0.228751	-0.189607
hsa-miR-105	-0.345357	7.44534	-1.80502	-1.76029
hsa-miR-93*	-1.15724	7.62284	-1.80502	-1.73343
hsa-miR-521	-0.398014	7.66335	-1.80502	-1.72737
hsa-miR-637	-1.06234	7.66929	-1.80502	-1.72649
hsa-miR-548a-3p	-1.71211	7.68366	-1.80502	-1.72434
hsa-miR-130a*	-0.523228	7.79789	-1.80502	-1.70743
hsa-miR-422a	0.366049	9.58787	-1.56973	-1.46535
hsa-miR-380	0.409845	9.92457	-1.54327	-1.42403
hsa-miR-190b	-0.323882	7.96593	-1.80502	-1.68289
hsa-miR-579	-0.579323	8.0248	-1.80502	-1.67439
hsa-miR-449a	0.199842	8.99728	-1.67481	-1.54082
hsa-miR-26a-1*	-0.813528	8.2278	-1.80502	-1.64547
hsa-miR-30c-2*	1.84324	17.6017	-0.869892	-0.706989
hsa-miR-502-5p	3.13982	24.3636	-0.450497	-0.279421
hsa-miR-337-3p	-0.329962	8.37994	-1.80502	-1.62417
hsa-miR-500*	0.811946	12.9348	-1.32065	-1.09929
hsa-miR-453	-0.923195	8.75214	-1.80502	-1.57334
hsa-miR-450b-3p	-1.17471	8.82227	-1.80502	-1.56397
hsa-miR-297	-0.0635934	8.99849	-1.80502	-1.54066
hsa-miR-300	-0.302099	9.03175	-1.80502	-1.53631
hsa-miR-30c-1*	0.292547	10.6038	-1.61526	-1.34411
hsa-miR-490-5p	-0.302734	9.12129	-1.80502	-1.52464
hsa-miR-877*	2.70633	24.2135	-0.577612	-0.287658
hsa-miR-92a-2*	-0.360057	9.33286	-1.80502	-1.49746
hsa-miR-520e	0.350255	11.5895	-1.5794	-1.23548
hsa-miR-501-5p	0.329594	11.6976	-1.59214	-1.22405
hsa-miR-520b	0.501062	12.7191	-1.48967	-1.12028
hsa-miR-186*	-0.34815	9.98652	-1.80502	-1.41656
hsa-miR-519d	-0.488963	10.2196	-1.80502	-1.38877
hsa-let-7f-1*	0.12423	11.1784	-1.72527	-1.27979
hsa-miR-99b*	0.266923	12.0837	-1.63148	-1.18394
hsa-miR-922	-0.969726	10.8813	-1.80502	-1.31269
hsa-miR-328	2.27308	25.4812	-0.716938	-0.219523
hsa-miR-302b*	-0.218496	11.052	-1.80502	-1.2937
hsa-miR-340*	-0.873578	11.1073	-1.80502	-1.2876
hsa-miR-595	3.24551	32.3329	-0.421132	0.101624
hsa-miR-876-3p	0.179405	12.4226	-1.68828	-1.14964
hsa-miR-182*	-1.04109	11.3393	-1.80502	-1.26229
hsa-miR-186	1.23672	19.5519	-1.11768	-0.570153
hsa-miR-302a*	-0.977817	11.4707	-1.80502	-1.24814
hsa-miR-143*	0.418617	14.4205	-1.53803	-0.96247
hsa-miR-875-3p	0.588776	15.6671	-1.43994	-0.856903
hsa-miR-1227	0.639683	16.0577	-1.41185	-0.825354
hsa-miR-298	0.210572	13.1631	-1.6678	-1.0774
hsa-miR-432*	-0.413851	11.978	-1.80502	-1.19481
hsa-miR-892b	1.31613	21.2521	-1.08271	-0.460607
hsa-miR-520d-3p	0.738699	17.5113	-1.35872	-0.713658
hsa-miR-125a-3p	3.93656	40.478	-0.242588	0.408748
hsa-miR-613	-1.48773	12.5362	-1.80502	-1.13832
hsa-miR-557	1.78331	25.5979	-0.892566	-0.21341
hsa-miR-509-5p	0.67988	17.6569	-1.39005	-0.702932
hsa-miR-26a-2*	-0.0200586	12.8227	-1.80502	-1.11016
hsa-miR-183*	-0.657416	13.0605	-1.80502	-1.0872
hsa-miR-195*	-0.699693	13.1394	-1.80502	-1.07966
hsa-miR-212	1.50952	24.8207	-1.00094	-0.254621
hsa-miR-373	0.0575649	13.8843	-1.77128	-1.01037
hsa-miR-520a-3p	-0.374231	13.5259	-1.80502	-1.04329
hsa-miR-95	0.361665	16.2557	-1.57241	-0.809621
hsa-miR-302a	0.71243	18.9747	-1.37263	-0.609318
hsa-miR-486-5p	0.178471	15.1242	-1.6889	-0.901932
hsa-miR-525-3p	0.0367349	14.1227	-1.78596	-0.988875
hsa-miR-106a*	-1.39097	13.9824	-1.80502	-1.00148
hsa-miR-548c-5p	0.38925	17.1462	-1.55566	-0.74091
hsa-miR-181c*	0.217794	15.9263	-1.66309	-0.83589
hsa-miR-431*	0.508493	18.3992	-1.48539	-0.649456
hsa-miR-542-3p	0.66941	19.7593	-1.39569	-0.556336
hsa-miR-644	-1.49051	14.4447	-1.80502	-0.960346
hsa-miR-204	-0.335546	14.5478	-1.80502	-0.951329
hsa-miR-641	-0.927764	14.6712	-1.80502	-0.94061
hsa-miR-302d	-0.191081	14.7908	-1.80502	-0.930297
hsa-miR-662	3.87906	47.1909	-0.256629	0.620423
hsa-miR-610	0.316277	17.8641	-1.60041	-0.687805
hsa-miR-30d*	-1.26768	15.8232	-1.80502	-0.844212
hsa-miR-15a*	0.116853	17.1449	-1.73029	-0.741008
hsa-miR-518d-3p	-0.44025	16.2962	-1.80502	-0.806424
hsa-miR-647	-0.432035	16.325	-1.80502	-0.804155
hsa-miR-101*	-1.00129	16.4999	-1.80502	-0.790451
hsa-miR-515-3p	-0.420221	16.5692	-1.80502	-0.785057
hsa-miR-539	0.890639	26.2961	-1.28083	-0.177365
hsa-miR-371-3p	-1.15288	17.8665	-1.80502	-0.68763
hsa-miR-214*	-0.417775	17.9645	-1.80502	-0.680531
hsa-miR-885-5p	0.0738063	18.8356	-1.75993	-0.618918
hsa-miR-606	-0.980583	18.2479	-1.80502	-0.660196
hsa-miR-488	-0.639792	20.1455	-1.80502	-0.530955
hsa-miR-326	-0.731036	20.259	-1.80502	-0.523579
hsa-miR-548b-5p	-0.720499	20.4909	-1.80502	-0.508627
hsa-miR-129-5p	-0.22709	21.2264	-1.80502	-0.462203
hsa-miR-1236	0.462572	26.5379	-1.51205	-0.165089
hsa-miR-554	-1.42307	22.5531	-1.80502	-0.382063
hsa-miR-605	-0.202081	22.7795	-1.80502	-0.368821
hsa-miR-621	-1.91127	22.9996	-1.80502	-0.356063
hsa-let-7b*	1.23192	38.601	-1.11982	0.343547
hsa-miR-30b*	0.432677	29.5763	-1.52967	-0.0191261
hsa-miR-593	-0.475152	24.7799	-1.80502	-0.256818
hsa-miR-20b*	-1.11107	24.862	-1.80502	-0.252401
hsa-miR-211	-0.703524	25.0195	-1.80502	-0.243967
hsa-miR-615-3p	-0.151709	26.1263	-1.80502	-0.186048
hsa-miR-130b*	-1.31016	26.3748	-1.80502	-0.173358
hsa-miR-758	0.349445	32.9779	-1.57989	0.128475
hsa-miR-510	-0.620977	28.335	-1.80502	-0.0769849
hsa-let-7d*	-0.239351	28.5001	-1.80502	-0.0691542
hsa-miR-520h	-0.407486	28.8321	-1.80502	-0.0535351
hsa-miR-660	1.00157	47.4569	-1.2265	0.628204
hsa-miR-191	-1.24634	31.2849	-1.80502	0.0568996
hsa-miR-578	-0.661541	32.4444	-1.80502	0.106301
hsa-miR-639	-1.02616	33.9051	-1.80502	0.166221
hsa-miR-769-3p	-0.606057	38.2133	-1.80502	0.329705
hsa-miR-541	-1.15375	38.5203	-1.80502	0.340677
hsa-miR-106b*	-0.978137	44.5526	-1.80502	0.540894
hsa-miR-654-5p	0.109878	46.9838	-1.73506	0.614336
hsa-miR-609	1.08623	77.1739	-1.18637	1.30706
hsa-miR-452*	-0.165474	50.181	-1.80502	0.705556
hsa-miR-889	-1.16263	63.0252	-1.80502	1.02303
hsa-miR-296-3p	-0.688423	69.3658	-1.80502	1.15726
