# Supplementary material for: MiR-26b is down-regulated in carcinoma-associated fibroblasts from ER-positive breast cancers leading to enhanced cell migration and invasion
Source: J Pathol. 2013 Oct 9;231(3):388–99. doi: 10.1002/path.4248 (PMC4030585; doi:10.1002/path.4248)
Supplement: Supplementary Data 2 — MiRNAs consistently up- or down-regulated in CAFs compared with NFs in both FFPE breast tissue and the tissue culture model. [file path0231-0388-sd10.xls]

## Sheet: Down in both
miRNA	Absolute fold Change-FFPE	Absolute fold change-Cell Cultture Model	Geomean
hsa-let-7f	47.5281	10.2026	22.0207
hsa-let-7a	24.0505	6.86289	12.8474
hsa-miR-26b	20.9904	49.344	32.1831
hsa-miR-199b-3p	17.477	5.6175	9.90843
hsa-miR-365	17.3555	6.62058	10.7193
hsa-let-7e	17.3354	7.1135	11.1047
hsa-let-7d	16.5252	9.1232	12.2786
hsa-let-7g	14.9709	11.3623	13.0424
hsa-miR-10b	14.2673	6.40887	9.5623
hsa-miR-15b	14.2162	10.8384	12.413
hsa-miR-107	13.0977	11.5103	12.2784
hsa-miR-10a	12.4542	8.03947	10.0063
hsa-miR-30b	12.3066	30.187	19.2743
hsa-miR-16	11.3191	9.31309	10.2672
hsa-miR-23a	10.5755	5.59728	7.69375
hsa-miR-23b	9.70544	12.7237	11.1126
hsa-let-7c	9.53771	4.60245	6.62547
hsa-miR-100	9.13002	3.73826	5.84213
hsa-miR-20a	8.79864	15.365	11.6272
hsa-miR-98	8.535	13.2419	10.6311
hsa-miR-125b	8.52512	4.51992	6.20748
hsa-miR-21	8.35078	6.56476	7.40411
hsa-miR-34a	7.69159	5.61029	6.56902
hsa-miR-151-5p	7.47177	13.0679	9.88132
hsa-miR-29b	7.29753	5.94499	6.58663
hsa-miR-19b	6.85713	9.81773	8.20497
hsa-miR-768-5p	6.72551	24.4179	12.8149
hsa-miR-27a	6.12584	5.92959	6.02692
hsa-miR-15a	6.07614	3.35547	4.51534
hsa-miR-196a	5.71023	6.0104	5.85839
hsa-miR-214	5.69565	7.21857	6.41206
hsa-miR-29a	5.55052	5.69008	5.61987
hsa-miR-30c	5.52956	1.82918	3.18034
hsa-miR-27b	5.44211	5.65941	5.54969
hsa-miR-331-3p	5.28349	4.12598	4.669
hsa-miR-103	5.20175	6.59088	5.85526
hsa-miR-17	5.17565	7.6789	6.30423
hsa-miR-125a-5p	5.14491	6.24513	5.66839
hsa-miR-200b	5.11989	22.5219	10.7382
hsa-miR-24	5	5.81106	5.39029
hsa-miR-29c	4.87641	9.96293	6.97018
hsa-miR-25	4.71821	6.71567	5.62903
hsa-miR-455-3p	4.69252	1.48578	2.64047
hsa-miR-199a-5p	4.49156	2.33628	3.23937
hsa-miR-130a	4.27207	10.7114	6.76461
hsa-miR-886-3p	4.26961	11.7953	7.09658
hsa-miR-99a	4.23752	4.60744	4.41861
hsa-let-7b	4.13959	5.09226	4.59128
hsa-miR-128	3.77561	2.73777	3.21508
hsa-miR-425	3.76216	15.713	7.68862
hsa-miR-28-5p	3.64889	7.0792	5.08244
hsa-miR-34b*	3.51849	3.1612	3.33507
hsa-miR-361-3p	3.30949	14.5454	6.93813
hsa-miR-768-3p	3.30449	8.81687	5.39771
hsa-miR-424	3.25558	8.9038	5.38396
hsa-miR-132	3.22101	13.1764	6.51471
hsa-miR-106b	3.17711	9.1751	5.3991
hsa-miR-93	3.1406	6.67459	4.57845
hsa-let-7i	3.10577	5.93173	4.29215
hsa-miR-26a	3.09239	4.64186	3.78873
hsa-miR-374b	3.06106	19.4667	7.71937
hsa-miR-20b	2.86693	31.5145	9.50527
hsa-miR-101	2.86202	12.9532	6.08871
hsa-miR-193a-3p	2.54326	5.08375	3.59574
hsa-miR-152	2.53186	4.85034	3.50434
hsa-miR-140-5p	2.39164	1.81123	2.0813
hsa-miR-342-3p	2.34063	1.68068	1.98339
hsa-miR-185	2.33534	27.5186	8.01656
hsa-miR-513a-5p	2.33003	48.7417	10.6569
hsa-miR-221	2.32132	2.9085	2.59838
hsa-miR-200c	2.26912	21.4671	6.97936
hsa-miR-193b	2.25673	7.92052	4.22782
hsa-miR-625	2.07657	14.6036	5.50685
hsa-miR-155	2.05269	8.76406	4.24145
hsa-miR-22*	2.0309	13.2442	5.18629
hsa-miR-127-3p	1.9954	3.29902	2.56571
hsa-miR-324-5p	1.96682	3.26255	2.53315
hsa-miR-376c	1.87158	19.7912	6.08612
hsa-miR-196b	1.8699	1.06774	1.413
hsa-miR-145	1.81996	3.30506	2.45256
hsa-miR-940	1.79779	16.884	5.50944
hsa-miR-99b	1.77522	6.2461	3.3299
hsa-miR-30e	1.77015	4.17982	2.72009
hsa-miR-151-3p	1.65521	4.4312	2.70824
hsa-miR-140-3p	1.64832	1.86772	1.75459
hsa-miR-19a	1.53825	102.063	12.5299
hsa-miR-574-3p	1.52208	7.33363	3.34101
hsa-miR-92a	1.52008	7.05978	3.27588
hsa-miR-409-3p	1.51762	4.84807	2.71248
hsa-miR-22	1.4526	4.00682	2.41253
hsa-miR-376a	1.4526	31.4576	6.75983
hsa-miR-205	1.43132	56.7777	9.01484
hsa-miR-210	1.37417	7.2443	3.15513
hsa-miR-494	1.29013	6.29257	2.84925
hsa-miR-484	1.25814	17.2876	4.6637
hsa-miR-324-3p	1.25761	2.10055	1.62533
hsa-miR-197	1.25365	2.6463	1.82141
hsa-miR-130b	1.1874	2.75833	1.80976
hsa-miR-30a	1.09265	12.4023	3.68123
hsa-miR-141	1.08449	4.34485	2.1707
hsa-miR-193a-5p	1.0358	2.33248	1.55434
hsa-miR-513b	1.01313	4.7058	2.18348
hsa-miR-382	0.961611	1.70449	1.28026
hsa-miR-487b	0.735724	15.1812	3.34203

## Sheet: Upregulated in Both
niRNA name	Absolute fold Change-FFPE	Absolute fold change-tissue culture model	Geomean
hsa-miR-125a-3p	3.19218	1.57062	2.23913
hsa-miR-623	2.32566	1.0275	1.54584
hsa-miR-30c-1*	2.43858	1.20677	1.71546
hsa-miR-557	3.17809	1.6012	2.25583
hsa-miR-662	1.10503	1.83662	1.42461
hsa-let-7b*	6.4916	2.75752	4.23092
hsa-miR-1229	3.94133	0.940035	1.92483
hsa-miR-625*	2.6576	0.921504	1.56492
hsa-miR-654-5p	0.893661	5.09609	2.13405
hsa-miR-769-3p	2.88214	4.39153	3.55767
