# Supplementary material for: MiR-26b is down-regulated in carcinoma-associated fibroblasts from ER-positive breast cancers leading to enhanced cell migration and invasion
Source: J Pathol. 2013 Oct 9;231(3):388–99. doi: 10.1002/path.4248 (PMC4030585; doi:10.1002/path.4248)
Supplement: Supplementary Data 3 — Protein expression levels in triplicate samples of 26k/d (T1, T2, and T3) and controlk/d (C1, C2, and C3) fibroblasts as determined by mass spectrometry. [file path0231-0388-sd11.xls]

## Sheet: ms-data-with-fdr-etc(3).csv
Protein.Names	Gene.Names	Uniprot	Intensity.C1	Intensity.C2	Intensity.C3	Intensity.T1	Intensity.T2	Intensity.T3	Intensity.C1-Normalised	Intensity.C2-Normalised	Intensity.C3-Normalised	Intensity.T1-Normalised	Intensity.T1-Normalised	Intensity.26bkd1-Normalised	pvalue.ttest	fdr
Transmembrane protein 119;cDNA FLJ55058;cDNA FLJ54181	PSEC0199;TMEM119;UNQ731/PRO1415	Q4V9L6;B4DHW0;E9PFT9;B4DVR7	5689700	2444100	3923900	0	0	0	0.0411775	-0.127644	0.0243977	NA	NA	NA	4.53e-05	0.0596929
NudC domain-containing protein 3;KIAA1068 protein;NudC-like protein	KIAA1068;NUDCD3;tcag7.818	Q8IVD9;A4D2J8;B0FTY2	7347600	3393400	5615700	0	0	0	0.410098	0.345784	0.541575	NA	NA	NA	4.67e-05	0.0596929
cDNA FLJ57036, highly similar to Homo sapiens tropomyosin 2 (beta) (TPM2), transcript variant 2, mRNA		B4E3P1	67164000	39611000	49737000	0	0	0	3.60244	3.89088	3.68836	NA	NA	NA	5.32e-05	0.0596929
Protein FAM3C;Putative uncharacterized protein FAM3C	FAM3C;GS3786	Q92520;C9JMN4;C9JP35	20637000	8381500	14926000	0	0	0	1.89999	1.65026	1.95187	NA	NA	NA	8.96e-05	0.0754789
182 kDa tankyrase-1-binding protein;cDNA FLJ45975 fis, clone PLACE7018479, highly similar to 182 kDa tankyrase 1-binding protein	KIAA1741;TAB182;TNKS1BP1	Q9C0C2-1;Q9C0C2;B3KXS7;Q9C0C2-2	17378000	7146400	11204000	10812000	18941000	12486000	1.65202	1.42027	1.53805	3.17466	3.43526	3.18901	0.000124967	0.0841578
cDNA FLJ58961, highly similar to APAF1-interacting protein;APAF1-interacting protein;Probable methylthioribulose-1-phosphate dehydratase;Putative uncharacterized protein APIP	APIP;CGI-29	B4DY17;Q96GX9;C9JEQ4	0	0	0	469410	830500	622790	NA	NA	NA	-1.35098	-1.07613	-1.13641	0.00014988	0.0841578
Collagen alpha-1(XII) chain;Collagen, type XII, alpha 1;Putative uncharacterized protein COL12A1	COL12A1;COL12A1L;RP1-238D15.1-002	Q99715-1;Q99715;B9EJB8;D6RGG3;Q99715-4;Q99715-2;C9JLI9;Q5TF09	39797000	20276000	39233000	80514000	107120000	69051000	2.84741	2.92475	3.34611	6.07126	5.9349	5.65636	0.00018724	0.0901159
Cleavage and polyadenylation specificity factor 59 kDa subunit;Cleavage and polyadenylation specificity factor subunit 7;Pre-mRNA cleavage factor Im 59 kDa subunit;cDNA FLJ57877, highly similar to Cleavage and polyadenylation specificity factor 7	CPSF7	Q8N684-3;Q8N684;Q8N684-1;B4DGF8;Q8N684-2;F5H669;F5H047;F5H6M0	6294100	2413900	4606100	6416400	7550700	5991000	0.186825	-0.145582	0.255655	2.42186	2.10843	2.12957	0.000236493	0.0920248
Clathrin light chain B	CLTB	P09497-1;P09497;P09497-2	39741000	15117000	18523000	0	0	0	2.84538	2.50115	2.26336	NA	NA	NA	0.000257008	0.0920248
Functional spliceosome-associated protein 79;hTREX90;NF2/meningioma region protein pK1.3;Placental protein 39.2;THO complex subunit 5 homolog	C22orf19;KIAA0983;THOC5	Q13769;F8WCP5	1416300	868100	1058800	0	0	0	-1.96505	-1.62101	-1.86546	NA	NA	NA	0.000273152	0.0920248
Ubiquitin carboxyl-terminal hydrolase;Deubiquitinating enzyme 19;Ubiquitin carboxyl-terminal hydrolase 19;Ubiquitin thioesterase 19;Ubiquitin-specific-processing protease 19;Zinc finger MYND domain-containing protein 9;Putative uncharacterized protein USP19;USP19 protein	USP19;KIAA0891;ZMYND9	A5PKX8;A5PL36;B4DGT3;E9PEG8;O94966-2;O94966;B4DTZ0;E7ETS0;B5MEG5;E7EST9;C9J8M4;E7EN22;O94966-1;O94966-3;O94966-4;A4UCT4;E7ESU0	0	0	17114	645660	1052600	1186400	NA	NA	-7.81657	-0.891059	-0.734222	-0.206637	0.000326251	0.0999218
Collagen alpha-3(VI) chain;cDNA FLJ61583, highly similar to Collagen alpha-3(VI) chain;COL6A3 protein;Putative uncharacterized protein COL6A3;Putative uncharacterized protein DKFZp686K04147;cDNA FLJ57023, highly similar to Homo sapiens collagen, type VI, alpha 3 (COL6A3), transcript variant 3, mRNA;Alpha 3 type VI collagen isoform 5 variant;Putative uncharacterized protein DKFZp686D23123;Similar …	COL6A3;DKFZp686K04147;DKFZp686D23123	P12111-1;P12111;D9ZGF2;P12111-2;B4E3U5;B7ZMJ7;B7ZW00;C9JNG9;E9PCV6;E7ENL6;E7EVT9;E9PGQ9;Q63HQ4;B4E0A4;E7EVD3;E9PFQ6;Q59F25;Q6MZG6;Q8N4Z1	364620000	147230000	277460000	267520000	311060000	308150000	6.04307	5.78498	6.16825	7.8036	7.47287	7.81426	0.00043579	0.108407
Component of gems 3;DEAD box protein 20;DEAD box protein DP 103;Gemin-3;Probable ATP-dependent RNA helicase DDX20;DEAD (Asp-Glu-Ala-Asp) box polypeptide 20;DEAD-box corepressor DP103	DDX20;DP103;GEMIN3	Q9UHI6;Q8IYV2;Q8NEH0;Q8TDR3	80585000	34675000	90003000	0	0	0	3.86526	3.69888	4.54401	NA	NA	NA	0.000460885	0.108407
Apoptotic protease Mch-2;Caspase-6;Caspase-6 subunit p11;Caspase-6 subunit p18	CASP6;MCH2	P55212-1;P55212;P55212-2	893480	448020	501360	0	0	0	-2.62967	-2.57531	-2.94397	NA	NA	NA	0.000472591	0.108407
Isocitrate dehydrogenase [NAD] subunit beta, mitochondrial;Isocitric dehydrogenase subunit beta;NAD(+)-specific ICDH subunit beta;cDNA FLJ57795, highly similar to Isocitrate dehydrogenase	IDH3B	O43837-1;O43837;O43837-2;B4DU38;E9PGU4	11521000	8937300	9057300	0	0	0	1.05902	1.74289	1.23119	NA	NA	NA	0.000482667	0.108407
Stromal interaction molecule 1	GOK;STIM1	Q13586;E9PNJ4;E9PQJ4	5578800	1898300	2670100	0	0	0	0.0127797	-0.49224	-0.530997	NA	NA	NA	0.000522032	0.10992
Coiled-coil-helix-coiled-coil-helix domain-containing protein 9, mitochondrial;Aging-associated gene 10 protein;Coiled-coil-helix-coiled-coil-helix domain-containing protein 2, mitochondrial;HCV NS2 trans-regulated protein	C9orf49;CHCHD9;AAG10;C7orf17;CHCHD2	Q5T1J5;Q9Y6H1	11147000	8227000	7196400	0	0	0	1.01141	1.62342	0.899385	NA	NA	NA	0.000600495	0.113908
Interleukin enhancer-binding factor 2;Nuclear factor of activated T-cells 45 kDa;cDNA FLJ51660, highly similar to Interleukin enhancer-binding factor 2;Interleukin enhancer binding factor 2 variant	ILF2;NF45;PRO3063	Q12905;B4DY09;F4ZW62;F4ZW63;Q53FG3	48350000	26220000	34607000	24362000	39054000	34221000	3.12827	3.29565	3.1651	4.34666	4.47922	4.64358	0.000660895	0.113908
Collagen alpha-1(VI) chain;Putative uncharacterized protein;Collagen, type VI, alpha 1, isoform CRA_a;cDNA FLJ61362, highly similar to Collagen alpha-1(VI) chain	COL6A1;hCG_401279	P12109;Q8TBN2;D3DSM7;B4DRR8	7633300	5925900	6504900	17219000	24603000	15233000	0.465132	1.15009	0.753636	3.84602	3.81258	3.4759	0.000700809	0.113908
Differentially-expressed protein 2;Disabled homolog 2;DOC-2;cDNA, FLJ95154, highly similar to Homo sapiens disabled homolog 2, mitogen-responsive phosphoprotein (Drosophila) (DAB2), mRNA;cDNA FLJ53147, highly similar to Disabled homolog 2	DAB2;DOC2	P98082-1;P98082;B2RAW0;P98082-3;B4DNN1;P98082-2	15023000	11130000	11827000	16495000	36446000	25871000	1.44193	2.05943	1.61612	3.78405	4.37951	4.24004	0.000702318	0.113908
C219-reactive peptide;D320;Melanoma inhibitory activity protein 3;Transport and Golgi organization protein 1	KIAA0268;MIA3;UNQ6077/PRO20088	Q5JRA6-1;Q5JRA6;Q5JRA6-2;Q5JRA6-4;F8WC03	4367200	2147000	3601600	2019500	3304300	2377700	-0.340467	-0.314626	-0.0992526	0.754093	0.916166	0.796339	0.000710026	0.113908
Myelodysplasia-myeloid leukemia factor 2;Myeloid leukemia factor 2;cDNA FLJ78094, highly similar to Homo sapiens myeloid leukemia factor 2, mRNA;cDNA, FLJ94652, Homo sapiens myeloid leukemia factor 2 (MLF2), mRNA;MLF2 protein;Myeloid leukemia factor 2, isoform CRA_a	MLF2;hCG_25928	Q15773;A8K1F4;Q5U0N1;F5H0Y3	6418000	2055100	2729300	0	0	0	0.214949	-0.377739	-0.49936	NA	NA	NA	0.000803491	0.123044
GTP-binding protein 1;Guanine nucleotide-binding protein 1;Interferon-induced guanylate-binding protein 1;cDNA FLJ51601, highly similar to Interferon-induced guanylate-binding protein 1;Guanylate binding protein 1;cDNA FLJ51602, highly similar to Interferon-induced guanylate-binding protein 1;Guanylate binding protein 1, interferon-inducible, 67kD variant	GBP1	P32455;B4E1L5;Q5D1D5;F5H2M9;B4DNS2;Q59H47	13385000	12999000	13532000	0	0	0	1.27537	2.28338	1.81041	NA	NA	NA	0.000883449	0.128829
Mitotic arrest deficient 2-like protein 1;Mitotic spindle assembly checkpoint protein MAD2A	MAD2;MAD2L1	Q13257	6305700	2008800	5114200	0	0	0	0.189481	-0.410614	0.406618	NA	NA	NA	0.000917748	0.128829
Long-chain acyl-CoA synthetase 4;Long-chain-fatty-acid--CoA ligase 4;Acyl-CoA synthetase 4;Acyl-CoA synthetase long-chain family member 4;Acyl-CoA synthetase long-chain family member 4, isoform CRA_b;cDNA FLJ78368, highly similar to Homo sapiens acyl-CoA synthetase long-chain family member 4 (ACSL4), transcript variant 1, mRNA;cDNA FLJ57028, highly similar to Long-chain-fatty-acid--CoA ligase 4 (…	ACS4;ACSL4;FACL4;LACS4;hCG_20616;RP1-136J15.4-001	O60488-1;O60488;Q8TAF6;O60488-2;Q5JWV8;B4DH39	14155000	7446300	12386000	8006800	11041000	11169000	1.35606	1.47958	1.68275	2.74132	2.65662	3.0282	0.00102009	0.137468
L-lactate dehydrogenase;Cell proliferation-inducing gene 19 protein;LDH muscle subunit;L-lactate dehydrogenase A chain;Renal carcinoma antigen NY-REN-59;cDNA FLJ52549, highly similar to L-lactate dehydrogenase A chain (EC 1.1.1.27)	LDHA;PIG19;hCG_96677	B7Z5E3;P00338-1;P00338;B4DJI1;E9PH51;F5H308;P00338-2;A8MXQ4;F8W819;B4DKQ2;F5GXY2	940690000	439090000	611130000	405760000	511420000	442900000	7.4104	7.36143	7.30744	8.40458	8.19019	8.33761	0.00113388	0.139796
RNA-binding motif protein 7;RNA-binding protein 7;RNA binding motif protein 7;Putative uncharacterized protein	RBM7	Q9Y580;Q6IRX3;F5GY08;F5GXV8;Q59EQ8	1688900	682940	725560	0	0	0	-1.71109	-1.96712	-2.41072	NA	NA	NA	0.00116971	0.139796
H2B type 12;Histone H2B type 3-B	HIST3H2BB	Q8N257	33875000	7182700	17544000	0	0	0	2.61497	1.42758	2.18502	NA	NA	NA	0.00118453	0.139796
UDP-N-acetylhexosamine pyrophosphorylase-like protein 1;cDNA FLJ38074 fis, clone CTONG2015804, highly similar to Homo sapiens UDP-N-acteylglucosamine pyrophosphorylase 1-like 1 (UAP1L1), mRNA;UAP1L1 protein	UAP1L1	Q3KQV9-1;Q3KQV9;B3KTC8;B7ZKJ7;Q3KQV9-2	0	0	0	344600	777660	675610	NA	NA	NA	-1.79691	-1.17097	-1.01897	0.00127103	0.139796
Glutathione reductase, mitochondrial;Glutathion reductase delta8 alternative splicing variant;Glutathione reductase;Glutathion reductase delta9 alternative splicing varian;Glutathion reductase delta8+9 alternative splicing variant	GLUR;GRD1;GSR	P00390-1;P00390;C8KIL8;P00390-2;Q03504;C8KIL9;C8KIM0;E5RI06	10119000	6068500	15404000	0	0	0	0.87182	1.18439	1.99734	NA	NA	NA	0.0012843	0.139796
TM30p1;Tropomyosin alpha-4 chain;Tropomyosin-4	TPM4	P67936-2;P67936	5152300	5047400	4558800	0	0	0	-0.101959	0.918593	0.240764	NA	NA	NA	0.00128634	0.139796
Interferon-induced transmembrane protein 2;Interferon-inducible protein 1-8D;IFITM2 protein;Interferon induced transmembrane protein 2 (1-8D);Interferon-inducible mRNA (cDNA 1-8);Interferon-induced transmembrane protein 3;Interferon-inducible protein 1-8U;cDNA FLJ76420, highly similar to Homo sapiens interferon induced transmembrane protein 3 (1-8U) (IFITM3), mRNA;HCG2036716;Interferon induced tr…	IFITM2;IFITM3;hCG_2036716;CD225;IFI17;IFITM1;hCG_1741134	Q01629;Q6IBB0;F8W6K7;Q14617;Q01628;Q53Y76;P13164;Q53XZ0;E9PQN9;E9PS44	1036600	158600	439710	4539900	11659000	4309600	-2.41532	-4.07348	-3.13327	1.92276	2.73519	1.65433	0.00141638	0.147775
Hepatocellular carcinoma-associated antigen 90;TPX2, microtubule-associated, homolog (Xenopus laevis);TPX2, microtubule-associated, homolog (Xenopus laevis), isoform CRA_a;Differentially expressed in cancerous and non-cancerous lung cells 2;Hepatocellular carcinoma-associated antigen 519;Protein fls353;Restricted expression proliferation-associated protein 100;Targeting protein for Xklp2;cDNA FLJ…	HCA90;hCG_38821;RP11-243J16.10-002;TPX2;C20orf1;C20orf2;DIL2;HCA519;HCTP4	Q96RR5;Q9ULW0;B3KM90;Q643R0	2428100	2302600	2443500	0	0	0	-1.18735	-0.213684	-0.658941	NA	NA	NA	0.00147739	0.147775
Protein transport protein Sec24C;SEC24-related protein C;cDNA FLJ60345, highly similar to Protein transport protein Sec24C;cDNA, FLJ79350, highly similar to Protein transport protein Sec24C	KIAA0079;SEC24C	P53992;B4DSN3;B7ZAY6;E7EP00	18833000	7577600	14178000	16030000	15907000	15325000	1.76802	1.50479	1.87769	3.7428	3.18341	3.48459	0.00149135	0.147775
Actin-related protein 2/3 complex subunit 5;Arp2/3 complex 16 kDa subunit	ARC16;ARPC5;RP1-127C7.3-004	O15511-2;O15511;O15511-1;B3KTE1;B1ALC0	14615000	4660000	16424000	0	0	0	1.4022	0.803382	2.08984	NA	NA	NA	0.00154918	0.148165
Secretory carrier-associated membrane protein 1;cDNA FLJ76605, highly similar to Homo sapiens secretory carrier membrane protein 1 (SCAMP1), transcript variant 1, mRNA;cDNA FLJ54243, highly similar to Secretory carrier-associated membrane protein1;cDNA FLJ55118, highly similar to Secretory carrier-associated membrane protein 1;Putative uncharacterized protein	SCAMP;SCAMP1	O15126-1;O15126;A8K2G0;B4E2V7;B4DP10;O15126-2;Q96AZ4	8686600	2545400	3988500	6554800	15651000	13812000	0.651616	-0.0690554	0.0479557	2.45265	3.16	3.33462	0.00158474	0.148165
4F2 light chain;CD98 light chain;Integral membrane protein E16;Large neutral amino acids transporter small subunit 1;L-type amino acid transporter 1;Solute carrier family 7 member 5;y+ system cationic amino acid transporter;Large neutral amino acids transporter 1;Solute carrier family 7 (Cationic amino acid transporter, y+ system), member 5;Sodium-independent neutral amino acid transporter LAT1	CD98LC;LAT1;MPE16;SLC7A5;lat1	Q01650;Q2MCL6;Q8IV97;Q96QB2	9027600	1958700	4401300	0	0	0	0.707167	-0.447051	0.190039	NA	NA	NA	0.00167319	0.148165
Protein H105e3;Sterol-4-alpha-carboxylate 3-dehydrogenase, decarboxylating;Putative uncharacterized protein NSDHL	H105E3;NSDHL	Q15738;C9JDR0	2209700	1353400	3116600	0	0	0	-1.32332	-0.98036	-0.307918	NA	NA	NA	0.00174513	0.148165
60 kDa chaperonin;60 kDa heat shock protein, mitochondrial;Chaperonin 60;Heat shock protein 60;HuCHA60;Mitochondrial matrix protein P1;P60 lymphocyte protein;Mitochondrial heat shock 60kD protein 1 variant 1;cDNA FLJ54912, highly similar to 60 kDa heat shock protein, mitochondrial;cDNA FLJ51028, highly similar to 60 kDa heat shock protein, mitochondrial;cDNA FLJ54373, highly similar to 60 kDa hea…	HSP60;HSPD1	P10809;B3GQS7;B7Z4F6;B7Z532;B7Z597;B9VP19;B9VPB4;Q53SE2;B7Z5E7;F5GWR2;Q53QD5	1340300000	618980000	807000000	464220000	605140000	463630000	7.92117	7.8568	7.70853	8.59876	8.43295	8.4036	0.00176507	0.148165
Cathepsin D;Cathepsin D heavy chain;Cathepsin D light chain;Putative uncharacterized protein CTSD	CPSD;CTSD	P07339;C9JH19;F8WD96	110790000	37483000	61486000	65129000	69944000	75397000	4.32451	3.81122	3.9943	5.76532	5.31995	5.78321	0.00177629	0.148165
Charged multivesicular body protein 4a;Chromatin-modifying protein 4a;SNF7 homolog associated with Alix-2;SNF7-1;Vacuolar protein sorting-associated protein 32-1;Chromatin modifying protein 4A	C14orf123;CDA04;CHMP4A;HSPC134;SHAX2	Q9BY43;Q14D22;E9PQI5	0	0	0	10383000	15209000	4627900	NA	NA	NA	3.11625	3.11867	1.75713	0.00180314	0.148165
Histone H2A.Z;H2A.F/Z;Histone H2A.V;Histone H2A	H2AFZ;H2AZ;H2AFV;H2AV;hCG_19242	P0C0S5;Q71UI9;C9J0D1;A6NN01;A6NKY0;A6NFA8	111280000	61059000	99090000	10916000	16860000	11828000	4.33088	4.51518	4.68278	3.18847	3.26735	3.11091	0.00188725	0.151385
Ras-related protein Rab-18;RAB18 long isoform 1;cDNA FLJ51678, highly similar to Ras-related protein Rab-18;cDNA FLJ53088, highly similar to Ras-related protein Rab-18;cDNA FLJ50154, moderately similar to Ras-related protein Rab-18	RAB18	Q9NP72;Q56UN9;B7Z4P9;B7Z5V3;F5H4U3;B7Z333	23406000	10956000	15263000	1613300	2610200	2296000	2.08163	2.0367	1.98408	0.43011	0.575981	0.745895	0.00200859	0.152449
Neighbor of COX4;Protein FAM158B;cDNA, FLJ94626, Homo sapiens neighbor of COX4 (NOC4), mRNA;COX4 neighbor, isoform CRA_a	C16orf2;C16orf4;COX4AL;COX4NB;FAM158B;NOC4;hCG_17045	O43402;Q53Y03	2890700	989470	985640	0	0	0	-0.935756	-1.43222	-1.96876	NA	NA	NA	0.00206454	0.152449
Protein FAM134C;cDNA FLJ33806 fis, clone CTONG2000846;cDNA FLJ60504;Putative uncharacterized protein LOC162427	FAM134C;hCG_2043027;LOC162427	Q86VR2;B3KR75	20399000	6885400	5245800	0	0	0	1.88325	1.36659	0.443272	NA	NA	NA	0.00207525	0.152449
Putative uncharacterized protein SUMO3;SMT3 suppressor of mif two 3 homolog 3 (Yeast), isoform CRA_d;Small ubiquitin-related modifier 3;SMT3 homolog 1;SUMO-2;Ubiquitin-like protein SMT3A;cDNA FLJ57440, moderately similar to Small ubiquitin-related modifier 3	SUMO3;hCG_401304;SMT3A;SMT3H1	A8MU27;A8MUA9;P55854;B4DUW4	2885000	1032300	966240	0	0	0	-0.938604	-1.37109	-1.99744	NA	NA	NA	0.00218524	0.152449
Zinc finger protein 598	ZNF598	Q86UK7-1;Q86UK7;Q86UK7-3;Q86UK7-2;Q86UK7-4	1206600	361850	952650	0	0	0	-2.19623	-2.88348	-2.01787	NA	NA	NA	0.00218646	0.152449
Collagen, type V, alpha 1	COL5A1;RP11-263F14.1-003	F2Z359;Q5JR39	1646200	678480	1957800	0	0	0	-1.74804	-1.97657	-0.978657	NA	NA	NA	0.0021949	0.152449
		F8W543	6868200	3298700	2194700	0	0	0	0.312757	0.30495	-0.813867	NA	NA	NA	0.00221727	0.152449
Alpha-glucosidase 2;Glucosidase II subunit alpha;Neutral alpha-glucosidase AB;cDNA FLJ61290, highly similar to Neutral alpha-glucosidase AB;cDNA FLJ54057, highly similar to Neutral alpha-glucosidase AB	G2AN;GANAB;KIAA0088	Q14697-1;Q14697;B4DJ30;B4DSM6;F5H6X6	396690000	160560000	280260000	181170000	227150000	162130000	6.16469	5.91002	6.18273	7.2413	7.01932	6.88778	0.00227151	0.152734
Cofilin, muscle isoform;Cofilin-2;cDNA, FLJ94864, Homo sapiens cofilin 2 (muscle) (CFL2), mRNA;Cofilin 2 (Muscle), isoform CRA_a;Cofilin 2 (Muscle), isoform CRA_c;Cofilin isoform	CFL2;hCG_21174	Q9Y281;Q549N0	5158300	1684200	2764500	3278600	5166900	3317700	-0.100279	-0.664884	-0.480872	1.45317	1.56112	1.27696	0.00237708	0.152734
Leucine--tRNA ligase;Probable leucyl-tRNA synthetase, mitochondrial;Leucyl-tRNA synthetase, mitochondrial	KIAA0028;LARS2	Q15031;E9PHM2;Q9BQR0	0	0	0	425430	1148000	1093700	NA	NA	NA	-1.49291	-0.609056	-0.324011	0.00238572	0.152734
MORF-related gene X protein;Mortality factor 4-like protein 2;Protein MSL3-2;Transcription factor-like protein MRGX;cDNA FLJ44463 fis, clone UTERU2024969, highly similar to Mortality factor 4-like protein 2;cDNA FLJ52940, highly similar to Mortality factor 4-like protein 2;MORF-related gene X variant;cDNA FLJ44127 fis, clone THYMU2006420, highly similar to Mortality factor 4-like protein 2;Mortal…	KIAA0026;MORF4L2;MRGX;RP5-1055C14.2-001;RP5-1055C14.2-008;RP5-1055C14.2-009;RP5-1055C14.2-006	Q15014;B3KX14;B4DXQ8;Q53EY5;B3KWX6;Q5JXX4;Q5JXX3;Q5JXX2;Q5JXX1	1222600	1128800	889110	0	0	0	-2.17722	-1.24216	-2.11746	NA	NA	NA	0.00240276	0.152734
53 kDa BRG1-associated factor A;Actin-like protein 6A;Actin-related protein Baf53a;ArpNbeta;BRG1-associated factor 53A;INO80 complex subunit K;Actin-like 6A isoform 1 variant;BAF53A protein;Actin-like 6A, isoform CRA_b;Putative uncharacterized protein ACTL6A	ACTL6A;BAF53;BAF53A;INO80K;hCG_16476	O96019-1;O96019;Q53FS0;Q6FI97;O96019-2;D3DNS0;C9JQT2	4242900	2228600	4527000	3289200	5737600	4936200	-0.382124	-0.26081	0.230665	1.45783	1.71227	1.85017	0.00254879	0.159016
EPB72-like protein 2;Stomatin-like protein 2;cDNA FLJ61039, highly similar to Stomatin-like protein 2;cDNA FLJ27036 fis, clone SLV08019, highly similar to Homo sapiens stomatin (EPB72)-like 2 (STOML2)	HSPC108;SLP2;STOML2	Q9UJZ1;B4E1K7;F2Z2I8;Q6ZNW0	55175000	26581000	27328000	24949000	51748000	40425000	3.31877	3.31538	2.82442	4.381	4.88525	4.88395	0.00264551	0.159044
Putative uncharacterized protein C7orf59;UPF0539 protein C7orf59	C7orf59	C9JXA7;Q0VGL1	3268000	810260	2652300	0	0	0	-0.758767	-1.72049	-0.540647	NA	NA	NA	0.00267518	0.159044
80K-H protein;Glucosidase 2 subunit beta;Glucosidase II subunit beta;Protein kinase C substrate 60.1 kDa protein heavy chain;cDNA FLJ59211, highly similar to Glucosidase 2 subunit beta;cDNA FLJ78273, highly similar to Homo sapiens protein kinase C substrate 80K-H (PRKCSH), transcript variant 2, mRNA	G19P1;PRKCSH	P14314;B4DJQ5;E7EQZ9;A8K318	412420000	224010000	289210000	176280000	210950000	179430000	6.2208	6.39047	6.22808	7.20182	6.91258	7.03405	0.00273322	0.159044
Lon protease homolog, mitochondrial;Lon protease-like protein;LONHs;Mitochondrial ATP-dependent protease Lon;Serine protease 15;Lon protease homolog;LONP1 protein	LONP1;PRSS15	P36776;E5KMH8;E5KMI6;B3KPH8;B3KU28;B3KXS5;B4DPX0;Q2VPA0;Q8N8K8;A4VCH6;F5GZ27	17340000	8839400	9812200	7791100	9277100	9079100	1.64886	1.727	1.34669	2.70192	2.40549	2.72932	0.00273807	0.159044
Aldehyde dehydrogenase family 18 member A1;Delta-1-pyrroline-5-carboxylate synthase;Gamma-glutamyl kinase;Gamma-glutamyl phosphate reductase;Glutamate 5-kinase;Glutamate-5-semialdehyde dehydrogenase;Glutamyl-gamma-semialdehyde dehydrogenase	ALDH18A1;GSAS;P5CS;PYCS	P54886-1;P54886;P54886-2	30546000	12450000	24324000	16312000	19854000	14552000	2.46574	2.22113	2.65642	3.76796	3.50318	3.40992	0.00278569	0.159068
26 kDa prosomal protein;Macropain beta chain;Multicatalytic endopeptidase complex beta chain;Proteasome chain 3;Proteasome subunit beta type-4;cDNA FLJ56661, highly similar to Proteasome subunit beta type 4 (EC 3.4.25.1)	PROS26;PSMB4	P28070;B4DFL3	41862000	20351000	35667000	21528000	25042000	25734000	2.92039	2.93008	3.20863	4.16824	3.8381	4.23238	0.00294344	0.165274
Protein FAM96B	CGI-128;FAM96B;HSPC118	Q9Y3D0	0	0	0	454430	1754400	917260	NA	NA	NA	-1.39778	0.00279863	-0.577825	0.0030477	0.166903
Putative uncharacterized protein GATAD2A;GATA zinc finger domain-containing protein 2A;Transcriptional repressor p66-alpha;cDNA FLJ60209, highly similar to Transcriptional repressor p66 alpha;cDNA FLJ55704, highly similar to Transcriptional repressor p66 alpha	GATAD2A	B5MC40;F5H7D9;Q86YP4-1;Q86YP4;B4E0Q6;Q86YP4-2;C9JJK9;B4DKZ7	9317900	1548800	4002000	0	0	0	0.75283	-0.785797	0.0528306	NA	NA	NA	0.00307154	0.166903
Cell division protein kinase 2;p33 protein kinase;D-HSCDK2	CDK2;CDK2deltaT	P24941;O75100	6665900	3659700	1973700	0	0	0	0.269625	0.454778	-0.966988	NA	NA	NA	0.00316073	0.167703
Protein-tyrosine phosphatase G1;PTP-PEST;Tyrosine-protein phosphatase non-receptor type 12;cDNA FLJ77227, highly similar to Homo sapiens protein tyrosine phosphatase, non-receptor type 12 (PTPN12), mRNA;Protein tyrosine phosphatase, non-receptor type 12;Protein tyrosine phosphatase, non-receptor type 12, isoform CRA_a	PTPN12;hCG_40623;tcag7.1075	Q05209;A4D1C5	513920	145750	236780	0	0	0	-3.42756	-4.19538	-4.02627	NA	NA	NA	0.0031858	0.167703
Protein unc-84 homolog B;Rab5-interacting protein;Sad1/unc-84 protein-like 2;SUN domain-containing protein 2;cDNA FLJ55508, highly similar to Sad1/unc-84-like protein 2;UNC84B protein;cDNA FLJ75032, highly similar to Homo sapiens unc-84 homolog B (C. elegans) (UNC84B), mRNA;Unc-84 homolog B (C. elegans);cDNA FLJ59542, highly similar to Sad1/unc-84-like protein 2	FRIGG;KIAA0668;RAB5IP;SUN2;UNC84B;RP3-508I15.15-002;RP3-508I15.15-009	Q9UH99;B4E2A6;Q2T9F7;A8K129;B0QY62;Q504T5;B0QY63;B4DIU6;Q6NT72	10596000	2975100	2374800	0	0	0	0.938273	0.15599	-0.700085	NA	NA	NA	0.00336822	0.174578
Membrane-organizing extension spike protein;Moesin;MSN protein	MSN	P26038;Q6PJT4	1065600000	525850000	816110000	409030000	502730000	434900000	7.59028	7.62156	7.72473	8.41616	8.16546	8.31131	0.00368538	0.184808
Cysteine-rich with EGF-like domain protein 2;CRELD2-zeta;Cysteine-rich with EGF-like domains 2;Putative uncharacterized protein DKFZp667O055	CRELD2;UNQ185/PRO211;CITF22-1A6.1-011;DKFZp667O055;CITF22-1A6.1-008	Q6UXH1-5;Q6UXH1;Q6UXH1-6;A5GZA6;Q6UXH1-1;A6PWM0;Q659B4;Q6UXH1-4;Q6UXH1-2;Q6UXH1-3;A6PWM2	2536400	1942900	1021300	0	0	0	-1.12439	-0.458736	-1.91748	NA	NA	NA	0.00378592	0.184808
Translocation protein 1;Translocation protein SEC62;SEC62 protein;Translocation protein 1, isoform CRA_b	SEC62;TLOC1;hCG_16182	Q99442;A0JLN5;D3DNQ1;Q3KR08;F5H501;F8WCJ7;F8WF48	3753600	3205700	1518000	0	0	0	-0.5589	0.263692	-1.34572	NA	NA	NA	0.00386399	0.184808
Apolipoprotein O-like;Protein FAM121A;Putative uncharacterized protein APOOL;Putative uncharacterized protein DKFZp779P1227	APOOL;CXorf33;FAM121A;UNQ8193/PRO23204;DKFZp779P1227	Q6UXV4;C9J5N9;Q68DW4	0	0	0	2167600	3195000	840580	NA	NA	NA	0.856193	0.867637	-0.703771	0.00389321	0.184808
Osteoclast-stimulating factor 1;cDNA FLJ75699, highly similar to Homo sapiens osteoclast stimulating factor 1 (OSTF1), mRNA	OSTF1	Q92882;A8K646	1454400	1906000	2143300	0	0	0	-1.92675	-0.4864	-0.848057	NA	NA	NA	0.00389368	0.184808
Protein FAM107B;Putative uncharacterized protein FAM107B	C10orf45;FAM107B	Q9H098-2;Q9H098;Q9H098-1;C9JW51;C9JQ40;C9J6N5;C9J3Q3	2207700	2391000	1280200	0	0	0	-1.32463	-0.159334	-1.59152	NA	NA	NA	0.00395091	0.184808
Glutamate dehydrogenase 1, mitochondrial;cDNA FLJ55493, highly similar to Glutamate dehydrogenase 1, mitochondrial (EC 1.4.1.3);cDNA FLJ55926, highly similar to Glutamate dehydrogenase 1, mitochondrial (EC 1.4.1.3);cDNA FLJ56193, highly similar to Glutamate dehydrogenase 1, mitochondrial (EC 1.4.1.3);Glutamate dehydrogenase 1 variant;Glutamate dehydrogenase 2, mitochondrial;GLUD2 protein;cDNA FLJ…	GLUD;GLUD1;GLUD2;GLUDP1;hCG_1993805	P00367;B4DMF5;B4DMG8;B4E0N9;E9KL48;Q53GW3;F5GYQ4;P49448;Q9BSD0;B3KT18;F8WA20;B4DGN5;B3KV55;Q14400	97752000	47685000	55039000	34272000	58071000	37242000	4.14388	4.15852	3.83449	4.83905	5.05157	4.76563	0.00400815	0.184808
Metavinculin;Vinculin;cDNA FLJ45031 fis, clone BRAWH3018548, highly similar to Vinculin;cDNA FLJ59659, highly similar to Vinculin	VCL;RP11-178G16.3-002	P18206-1;P18206;Q5JQ13;P18206-2;B3KXA2;F5H7T3;B4E3Q9	679370000	443320000	590910000	404470000	468960000	405070000	6.94088	7.37526	7.2589	8.39998	8.06514	8.2088	0.00402588	0.184808
Guanine nucleotide-binding protein-like 3-like protein;Putative uncharacterized protein GNL3L;GNL3L protein	GNL3L	Q9NVN8;A8MX10;Q05DU1	0	0	0	1685100	2247600	636280	NA	NA	NA	0.492929	0.360206	-1.10549	0.00415942	0.184808
WD repeat-containing protein 3;cDNA FLJ12796 fis, clone NT2RP2002058, highly similar to WD repeat protein 3;WD repeat-containing protein 3 variant;cDNA FLJ77605, highly similar to Homo sapiens WD repeat domain 3 (WDR3), mRNA;WD repeat domain 3;WD repeat domain 3, isoform CRA_b	WDR3;hCG_37073;RP4-776P7.1-001	Q9UNX4;B3KMW5;Q59GA8;Q5TDG3	2193400	505050	1887400	0	0	0	-1.33401	-2.40245	-1.03149	NA	NA	NA	0.00418132	0.184808
Neoplastic transformation inhibitor protein;Nuclear antigen H731-like;Programmed cell death protein 4;Protein 197/15a;cDNA, FLJ92910, highly similar to Homo sapiens programmed cell death 4 (neoplastic transformation inhibitor) (PDCD4), transcript variant 1, mRNA;cDNA, FLJ96314, highly similar to Homo sapiens programmed cell death 4 (neoplastic transformation inhibitor) (PDCD4), transcript variant…	H731;PDCD4;RP11-348N5.4-004	Q53EL6;B2R6E2;B2RCV4;B5ME91;B4DKX4;Q5VZS7	0	0	0	1054500	4378800	1044600	NA	NA	NA	-0.183346	1.32236	-0.390277	0.00425278	0.184808
MAP1 light chain LC1;Microtubule-associated protein 1B;Microtubule-associated protein 1B, isoform CRA_a;MAP1B protein;Putative uncharacterized protein DKFZp686F1345	MAP1B;hCG_37848;DKFZp686F1345	P46821;A2BDK6;A5D6X1;Q32NB7;Q4VBY4;Q5H9P1;Q6PJD3;Q86X89	409170000	230830000	335410000	143360000	249300000	167600000	6.20938	6.43374	6.44189	6.90359	7.15356	6.93565	0.0043727	0.184808
Anastellin;Cold-insoluble globulin;Fibronectin;Ugl-Y1;Ugl-Y2;Ugl-Y3;Fibronectin splice variant E;Fibronectin splice variant A;Putative uncharacterized protein DKFZp686O13149;Fibronectin splice variant B;FN1 protein;Putative uncharacterized protein DKFZp686O12165;Fibronectin splice variant C;Fibronectin 1 variant;Putative uncharacterized protein DKFZp686L11144;Fibronectin splice variant D;cDNA FLJ…	FN;FN1;DKFZp686O13149;DKFZp686O12165;DKFZp686L11144;hCG_1813428;DKFZp686I1370	P02751-1;P02751;A6YID6;P02751-3;A6YID2;O95617;Q68CX6;A6YID3;B7ZLE5;E9PE77;Q9UQS6;P02751-15;P02751-7;Q6MZM7;P02751-8;P02751-14;A6YID4;Q59G22;Q6N084;P02751-9;A6YID5;B4DN21;B7ZLF0;F8W7G7;P02751-5;P02751-6;E7ERA1;P02751-11;P02751-10;B4DU16;P02751-13;P02751-4;Q564H7;Q5CZ99;P02751-12	930880000	513910000	710080000	908150000	903410000	806130000	7.39528	7.58842	7.52395	9.56688	9.01106	9.20164	0.00440269	0.184808
cDNA FLJ32696 fis, clone TESTI2000358;cDNA FLJ77725;IST1 homolog;Putative MAPK-activating protein PM28;cDNA FLJ78449;cDNA FLJ52560;cDNA FLJ59095	IST1;KIAA0174	A8KAH5;P53990-4;P53990;A8K5S3;P53990-1;P53990-2;P53990-3;B4DLP1;B4DXC9;F5H681;F5H6Z7	4944500	8904000	4451100	0	0	0	-0.16135	1.73751	0.206271	NA	NA	NA	0.00454619	0.184808
N-acetylneuraminate synthase;N-acetylneuraminate-9-phosphate synthase;N-acetylneuraminic acid phosphate synthase;N-acetylneuraminic acid synthase;Sialic acid synthase	NANS;SAS	Q9NR45	15943000	8417700	6163500	20460000	16991000	15928000	1.52768	1.65648	0.675859	4.09483	3.27852	3.54027	0.00458926	0.184808
Charged multivesicular body protein 6;Chromatin-modifying protein 6;Vacuolar protein sorting-associated protein 20	CHMP6;VPS20	Q96FZ7	5889300	5271000	2023900	0	0	0	0.090921	0.981129	-0.930753	NA	NA	NA	0.00467832	0.184808
N(2),N(2)-dimethylguanosine tRNA methyltransferase;tRNA 2,2-dimethylguanosine-26 methyltransferase;tRNA(guanine-26,N(2)-N(2)) methyltransferase;tRNA(m(2,2)G26)dimethyltransferase;cDNA FLJ77676, highly similar to Homo sapiens TRM1 tRNA methyltransferase 1 homolog (S. cerevisiae) (TRMT1), mRNA;cDNA FLJ54678, highly similar to N(2),N(2)-dimethylguanosine tRNA methyltransferase (EC 2.1.1.32);cDNA FLJ…	TRMT1	Q9NXH9-1;Q9NXH9;A8K8L2;B4DHS5;B4E3A3;Q9NXH9-2	2223900	2719700	5251800	0	0	0	-1.31408	0.0264997	0.444921	NA	NA	NA	0.00469054	0.184808
Protein bicaudal D homolog 2	BICD2;KIAA0699	Q8TD16-2;Q8TD16;Q8TD16-1	3091000	525190	1140700	0	0	0	-0.839101	-2.34604	-1.75797	NA	NA	NA	0.00473125	0.184808
Protein NipSnap homolog 3A;Protein NipSnap homolog 4;Target for Salmonella secreted protein C;cDNA FLJ58863, highly similar to Protein NipSnap3A	HSPC299;NIPSNAP3A;NIPSNAP4	Q9UFN0;B4DW81	6597100	2504200	1403800	0	0	0	0.254657	-0.092598	-1.45855	NA	NA	NA	0.00474008	0.184808
Acetoacetyl-CoA thiolase;Acetyl-CoA acetyltransferase, mitochondrial;T2	ACAT;ACAT1;MAT	P24752	20545000	16270000	24229000	18352000	41740000	25312000	1.89354	2.60719	2.65077	3.93796	4.57518	4.20852	0.00478165	0.184808
eIF3 p110;Eukaryotic translation initiation factor 3 subunit 8;Eukaryotic translation initiation factor 3 subunit C;Cell migration-inducing protein 17;cDNA FLJ54400, highly similar to Eukaryotic translation initiation factor 3 subunit 8;cDNA FLJ54404, highly similar to Eukaryotic translation initiation factor 3 subunit 8;EIF3C protein;cDNA FLJ30804 fis, clone FEBRA2001267, highly similar to Eukar…	EIF3C;EIF3CL;EIF3S8	Q99613;A1KYQ7;B4E1D5;B4E2Z6;F5H1I1;Q3B7B9;B3KNZ4;B4DDN4;B4DVQ5;F5GZC5;B5ME19;F5GZ22;F5H4V1;B4DVU3;B4DRU0;C9J1F3;C9JJ55	73931000	30267000	50518000	27549000	32406000	27224000	3.74093	3.50273	3.71084	4.52402	4.21001	4.31358	0.00479987	0.184808
La autoantigen;La ribonucleoprotein;Lupus La protein;Sjoegren syndrome type B antigen;Autoantigen La;La 4.1 protein;SS-B/La protein	SSB	P05455;B5BUB5;Q14730;Q9UMH5;E9PFH8;F5H673;Q9UMH6	44173000	21558000	44791000	32521000	40097000	38421000	2.99792	3.0132	3.53725	4.76339	4.51724	4.8106	0.00481359	0.184808
Granzyme A-activated DNase;Metastasis inhibition factor nm23;nm23-H1;Nucleoside diphosphate kinase A;Tumor metastatic process-associated protein	NDPKA;NM23;NME1	P15531-2;P15531;P15531-1	56424000	29166000	30109000	31457000	51008000	35392000	3.35106	3.44927	2.96423	4.7154	4.86447	4.69212	0.00482729	0.184808
Far upstream element-binding protein 2;KH type-splicing regulatory protein;p75;cDNA FLJ51330, highly similar to Far upstream element-binding protein 2	FUBP2;KHSRP	Q92945-1;Q92945;Q92945-2;B4DV73;E7EP96	132310000	82497000	99121000	58569000	83507000	74218000	4.5806	4.94932	4.68323	5.61216	5.57565	5.76047	0.00521056	0.193083
Alpha-tubulin 1;Testis-specific alpha-tubulin;Tubulin alpha-1 chain;Tubulin alpha-4A chain;Tubulin H2-alpha;cDNA FLJ58687, highly similar to Tubulin alpha-4 chain;Putative uncharacterized protein TUBA4A;Tubulin, alpha 1 (Testis specific), isoform CRA_a	TUBA1;TUBA4A;hCG_2013418	P68366;A8MUB1	1294600	710760	2554700	0	0	0	-2.09467	-1.90951	-0.594737	NA	NA	NA	0.00528812	0.193083
Ras-related protein Rab-2A;cDNA FLJ51998, highly similar to Ras-related protein Rab-2A;RAB2	RAB2;RAB2A	P61019;B4DMQ5;F5H399;O75546;E9PKL7	29694000	12119000	13362000	18236000	22113000	18052000	2.42492	2.18225	1.79217	3.92881	3.65864	3.72086	0.00529538	0.193083
14 kDa laminin-binding protein;14 kDa lectin;Beta-galactoside-binding lectin L-14-I;Galaptin;Galectin-1;HBL;HPL;Lactose-binding lectin 1;Lectin galactoside-binding soluble 1;Putative MAPK-activating protein PM12;S-Lac lectin 1;HL14 protein	LGALS1;HL14	P09382;Q15954	985050000	515010000	641990000	383050000	585860000	364640000	7.47688	7.59151	7.37852	8.32148	8.38623	8.0571	0.0053016	0.193083
cDNA FLJ55458, highly similar to Programmed cell death 6-interacting protein;cDNA FLJ56126, highly similar to Programmed cell death 6-interacting protein;Dopamine receptor interacting protein 4;PDCD6IP protein;ALG-2-interacting protein 1;Hp95;Programmed cell death 6-interacting protein	DRIP4;PDCD6IP;AIP1;ALIX;KIAA1375	B4DHD2;B7Z5C1;E9PFU1;Q4W4Y1;Q6NUS1;Q8WUM4	140610000	59874000	110120000	55506000	72026000	62636000	4.66838	4.48691	4.83504	5.53467	5.36227	5.51569	0.00533	0.193083
RNA methyltransferase-like protein 1	HC90;RNMTL1	Q9HC36	5597500	2031100	1125600	0	0	0	0.0176075	-0.394687	-1.7772	NA	NA	NA	0.00550971	0.195502
NF-kappaB repressing factor;NFKB repressing factor;NF-kappa-B-repressing factor;Protein ITBA4;Transcription factor NRF	NRF;NKRF;ITBA4	A3F768;Q6NUN2;O15226;A1Z1A7;A2I827;A2I828;A2I829;A2I830;A2I831;A3F769	3292800	1288000	752080	0	0	0	-0.74786	-1.05182	-2.35893	NA	NA	NA	0.0055375	0.195502
Bleomycin hydrolase;cDNA FLJ57650, highly similar to Bleomycin hydrolase (EC 3.4.22.40)	BLMH	Q13867;B4DXF3;E7EMN3	2360200	386800	954430	0	0	0	-1.22827	-2.78729	-2.01518	NA	NA	NA	0.00559834	0.195502
Coiled-coil domain-containing protein 6;Papillary thyroid carcinoma-encoded protein;Protein H4;CCDC6 protein	CCDC6;D10S170;TST1	Q16204;Q05CP8	5259600	3912300	6026600	6974600	6996300	4692200	-0.072222	0.551069	0.643454	2.54221	1.99841	1.77704	0.00562887	0.195502
56 kDa U2AF65-associated protein;ATP-dependent RNA helicase p47;DEAD box protein UAP56;HLA-B-associated transcript 1 protein;Spliceosome RNA helicase BAT1;HLA-B associated transcript 1;cDNA FLJ53073, highly similar to Spliceosome RNA helicase Bat1 (EC 3.6.1.-);HCG2005638, isoform CRA_c;HLA-B associated transcript 1 variant	BAT1;UAP56;XXbac-BCX270M2.2-006;DADB-26I14.7-006;DAMA-25N12.12-006;DAMA-BMC190B12.8-006;DAQB-72H16.1-006;DASS-161H22.1-006;XXbac-BPG296P20.6-006;DASS-161H22.1-017;XXbac-BCX270M2.2-017;DAQB-72H16.1-017;DAMA-25N12.12-017;DADB-26I14.7-017;DAMA-BMC190B12.8-017;hCG_2005638;DASS-161H22.1-009;DAQB-72H16.1-009;DAMA-25N12.12-009;DADB-26I14.7-009;DAMA-BMC190B12.8-009;XXbac-BCX270M2.2-009;XXbac-BPG296P20.6-…	F8VQ10;Q13838-2;Q13838;Q13838-1;Q5STA0;Q5STU3;A2BF54;A6PWH1;B0S4X2;B0S8C3;B0UZ18;B0UZ99;F6WLT2;F8VZL8;B4DP52;E9PP12;A2BF56;B0S4X4;B0S8B3;B0UZ21;B0UZA2;F6TRA5;Q59G92;Q5STA2;Q5STU9;A2BF57;A6PWH2;B0S4X3;B0S8B2;B0UZ20;B0UZA1;F6UN21;A2BF55;A6PWH3;B0S8C4;B0UZ19;B0UZA0;F6S4E6;Q5RJ65;B0V2L2;A2AB31;A2BF53;A6PWH0;B0S4X1;B0S8C2;B0UZ17;B0UZ98;F6UJC5;B0V2L3;B0V2L0	73842000	26341000	54107000	35100000	52368000	30944000	3.73919	3.30229	3.80985	4.87349	4.90243	4.49836	0.00572641	0.19686
Zinc finger protein MCG4;Zinc finger protein-like 1	ZFPL1	O95159	1032700	264300	303160	0	0	0	-2.42075	-3.3367	-3.66974	NA	NA	NA	0.00585734	0.19788
p164 ROCK-2;Rho kinase 2;Rho-associated protein kinase 2;Rho-associated, coiled-coil-containing protein kinase 2;cDNA FLJ51533, highly similar to Rho-associated protein kinase 2 (EC 2.7.11.1);ROCK2 protein	KIAA0619;ROCK2	O75116;B4DRJ9;E9PF63;F8W847;Q14DU5	3530500	1288900	7212900	0	0	0	-0.647303	-1.05081	0.902689	NA	NA	NA	0.00587356	0.19788
C-4 methylsterol oxidase;Methylsterol monooxygenase;cDNA FLJ50771, highly similar to C-4 methylsterol oxidase (EC 1.14.13.72);Putative uncharacterized protein SC4MOL	DESP4;ERG25;SC4MOL	Q15800;A8MYF6	2672200	1732200	761810	0	0	0	-1.04915	-0.624342	-2.34039	NA	NA	NA	0.00594559	0.198064
SLAIN motif-containing protein 2	KIAA1458;SLAIN2	Q9P270;D6RIF6	8040100	10134000	2899300	0	0	0	0.540038	1.92418	-0.412186	NA	NA	NA	0.00604545	0.198064
cDNA FLJ52712, highly similar to Tubulin beta-6 chain;cDNA FLJ35358 fis, clone PUAEN2000497, highly similar to Tubulin beta-6 chain;Tubulin, beta 6, isoform CRA_a;cDNA FLJ52847, highly similar to Tubulin beta-6 chain	hCG_1641604;TUBB6	B4DP54;B3KS31;B4E386	16326000	5764500	14013000	11184000	11606000	12617000	1.56192	1.11025	1.8608	3.22346	2.72862	3.20407	0.00605539	0.198064
FK506-binding protein-associated protein;FKBP-associated protein;Glomulin;cDNA FLJ60587, highly similar to Glomulin;Coiled-coil domain-containing protein KIAA1407;cDNA FLJ56949	FAP48;FAP68;GLMN;VMGLOM;KIAA1407	Q92990-1;Q92990;B4DJ85;Q92990-2;Q8NCU4;B4DIZ9	0	0	0	741730	4900700	1259400	NA	NA	NA	-0.690939	1.48481	-0.120491	0.00621344	0.20128
Adenylate kinase 3;Adenylate kinase 3 alpha-like 1;GTP:AMP phosphotransferase mitochondrial;cDNA FLJ42834 fis, clone BRCAN2019002, highly similar to GTP:AMP phosphotransferase mitochondrial (EC 2.7.4.10);GTP:AMP phosphotransferase;GTP:ATP phosphotransferase;cDNA FLJ58032, highly similar to GTP:AMP phosphotransferase mitochondrial (EC 2.7.4.10);Adenylate kinase 3, isoform CRA_b;cDNA FLJ40886 fis, …	AK3;AK3L1;AK6;AKL3L;hCG_2011468;RP11-6J24.4-001	Q9UIJ7;B3KWD9;Q7Z4Y4;Q7Z531;B4DP58;E7ET30;Q9HC01	3814600	3543200	2441600	8222800	8834200	9109300	-0.535643	0.408105	-0.660064	2.77972	2.33492	2.73411	0.00631255	0.202133
Calcyclin-binding protein;S100A6-binding protein;Siah-interacting protein;Calcyclin binding protein;Calcyclin binding protein, isoform CRA_a;cDNA, FLJ93790, Homo sapiens Siah-interacting protein (SIP), mRNA;Growth-inhibiting gene 5 protein;cDNA FLJ36106 fis, clone TESTI2021531, highly similar to Calcyclin-binding protein	CACYBP;PNAS-107;S100A6BP;SIP;hCG_2024873;RP1-102G20.6-001;RP1-102G20.6-002	Q9HB71-1;Q9HB71;Q5R371;Q6NVY0;B3KSF1;Q5R370	8743600	7875800	10945000	14013000	13812000	15353000	0.661052	1.56048	1.50431	3.54879	2.97967	3.48722	0.00635978	0.202133
39 kDa synovial protein;Cartilage glycoprotein 39;Chitinase-3-like protein 1;YKL-40;Cartilage glycoprotein-39;Chitinase 3-like 1 variant;cDNA FLJ38139 fis, clone D9OST2002397, weakly similar to Chitinase-3-like protein 1	CHI3L1	P36222;Q9NY41;Q59FK1;B3KTE6	0	0	0	617830	1602500	327460	NA	NA	NA	-0.954623	-0.127855	-2.06384	0.00644693	0.202988
Ezrin-radixin-moesin-binding phosphoprotein 50;Na(+)/H(+) exchange regulatory cofactor NHE-RF1;Regulatory cofactor of Na(+)/H(+) exchanger;Sodium-hydrogen exchanger regulatory factor 1;Solute carrier family 9 isoform A3 regulatory factor 1;cDNA, FLJ92860, highly similar to Homo sapiens solute carrier family 9 (sodium/hydrogen exchanger), member 3 regulator 1 (SLC9A3R1), mRNA;cDNA FLJ46618 fis, cl…	NHERF;NHERF1;SLC9A3R1;hCG_29833	O14745;B2R6A3;B3KY21;B3KSV9;E7EV06	6098900	1280600	1043400	0	0	0	0.141374	-1.06013	-1.8866	NA	NA	NA	0.00687322	0.211123
RING finger protein 108;Vacuolar protein sorting-associated protein 11 homolog;Vacuolar protein sorting 11 (Yeast homolog) variant;Putative uncharacterized protein DKFZp564P2364;cDNA FLJ54956, highly similar to Vacuolar protein sorting 11;cDNA FLJ32139 fis, clone PLACE5000037, highly similar to Vacuolar protein sorting 11	PP3476;RNF108;VPS11;DKFZp564P2364	Q9H270;Q53FX3;Q658K0;B7Z879;B3KPS8	455610	132420	150690	0	0	0	-3.6013	-4.33375	-4.67823	NA	NA	NA	0.00692634	0.211123
Menin;Menin variant;mRNA 3-region (unknown function)	MEN1;SCG2	O00255-1;O00255;C9DZM4;O00255-2;O00255-3;Q9UE24;E7EN32	1016600	1669600	978220	0	0	0	-2.44342	-0.677445	-1.97966	NA	NA	NA	0.0069669	0.211123
78 kDa glucose-regulated protein;Endoplasmic reticulum lumenal Ca(2+)-binding protein grp78;Heat shock 70 kDa protein 5;Immunoglobulin heavy chain-binding protein	GRP78;HSPA5	P11021	2300000000	1130000000	1430000000	774090000	1043300000	1034200000	8.69962	8.72004	8.53794	9.33645	9.21876	9.56107	0.00700271	0.211123
Pre-mRNA-splicing factor SYF1;Protein HCNP;XPA-binding protein 2;Crn-related protein kim1;Putative uncharacterized protein DKFZp762C1015	HCNP;KIAA1177;PP3898;SYF1;XAB2;DKFZp762C1015	Q9HCS7;Q71SV8;F5H315;Q68CN2	5215200	884150	5758800	0	0	0	-0.0844525	-1.59458	0.577878	NA	NA	NA	0.00701865	0.211123
Cytosolic phospholipase A2;Lysophospholipase;Phosphatidylcholine 2-acylhydrolase;Phospholipase A2;Phospholipase A2 group IVA;cDNA FLJ75258, highly similar to Homo sapiens phospholipase A2, group IVA (cytosolic, calcium-dependent) (PLA2G4A), mRNA;cDNA FLJ51413, highly similar to Cytosolic phospholipase A2	CPLA2;PLA2G4;PLA2G4A	P47712;A8K2S1;B4DZI4;E7EU42	2470900	551230	526220	0	0	0	-1.16214	-2.27622	-2.87415	NA	NA	NA	0.00716179	0.213041
Putative uncharacterized protein NAE1;cDNA FLJ40361 fis, clone TESTI2034407, highly similar to NEDD8-activating enzyme E1 regulatory subunit;Amyloid beta precursor protein-binding protein 1, 59 kDa;Amyloid protein-binding protein 1;NEDD8-activating enzyme E1 regulatory subunit;Proto-oncogene protein 1;cDNA FLJ55878, highly similar to NEDD8-activating enzyme E1 regulatory subunit	NAE1;APPBP1;HPP1	A6NCK0;B3KUP9;Q13564;A6NFN4;A8MU28	7770400	4703700	6251400	1322600	1662200	1370600	0.490814	0.816848	0.696289	0.143472	-0.0750851	0.00157977	0.00725998	0.213041
		E9PK82	0	0	0	9708100	2496600	2218900	NA	NA	NA	3.01928	0.511786	0.696617	0.00727209	0.213041
Glucosamine-6-phosphate deaminase 1;Glucosamine-6-phosphate isomerase 1;Oscillin;cDNA FLJ76269, highly similar to Homo sapiens glucosamine-6-phosphate deaminase 1 (GNPDA1), mRNA;cDNA FLJ12717 fis, clone NT2RP1001253, highly similar to Glucosamine-6-phosphate isomerase (EC 3.5.99.6);cDNA FLJ55085, highly similar to Glucosamine-6-phosphate isomerase (EC 3.5.99.6)	GNPDA1;GNPI;HLN;KIAA0060	P46926;A8K3S1;D6RFF8;B3KMV2;E7EVU7;D6RAY7;B7Z3X4;D6RFK5;D6R9P4	3128600	3178800	2804700	5616400	4934300	3957400	-0.821658	0.251534	-0.460044	2.22974	1.49467	1.53133	0.00741201	0.215268
CCN family member 2;Connective tissue growth factor;Hypertrophic chondrocyte-specific protein 24;Insulin-like growth factor-binding protein 8;cDNA, FLJ96197, highly similar to Homo sapiens connective tissue growth factor (CTGF), mRNA;cDNA FLJ34961 fis, clone NTONG2003839, highly similar to CONNECTIVE TISSUE GROWTH FACTOR;cDNA FLJ43230 fis, clone HCHON2001269, highly similar to Connective tissue g…	CCN2;CTGF;HCS24;IGFBP8	P29279-1;P29279;B2RCP7;B3KRV6;B3KWK5;Q5M8T4;Q6FHL8	684170	212280	885300	0	0	0	-3.01475	-3.65291	-2.12365	NA	NA	NA	0.00756536	0.2176
Ras suppressor protein 1;RSU1 protein;cDNA FLJ77304, highly similar to Homo sapiens Ras suppressor protein 1 (RSU1), transcript variant 2, mRNA;Ras suppressor protein 1, isoform CRA_b	RSP1;RSU1;hCG_2017814;RP11-197M22.1-003	Q15404;Q32Q10;B0YJ73;F2Z2H2;A8KA46	13411000	6318600	5692500	8340900	8092100	8824200	1.27817	1.24266	0.561172	2.8003	2.20834	2.68824	0.00762149	0.2176
Chondroitin sulfate proteoglycan 4;Chondroitin sulfate proteoglycan NG2;Melanoma chondroitin sulfate proteoglycan;Melanoma-associated chondroitin sulfate proteoglycan	CSPG4;MCSP	Q6UVK1	54307000	18097000	25579000	1742600	2367000	871130	3.29589	2.76073	2.729	0.541336	0.434881	-0.652268	0.00780447	0.218639
Collagen alpha-2(VI) chain	COL6A2	P12110-1;P12110	59870000	21822000	47084000	31764000	32346000	35320000	3.43659	3.03076	3.60927	4.72942	4.20734	4.68919	0.00786821	0.218639
Spermatid perinuclear RNA-binding protein	SPNR;STRBP	Q96SI9-1;Q96SI9;Q96SI9-2	15777000	4773300	1913400	0	0	0	1.51258	0.838039	-1.01175	NA	NA	NA	0.00788704	0.218639
Melanoma-associated antigen MG50;p53-responsive gene 2 protein;Peroxidasin homolog;Vascular peroxidase 1	KIAA0230;MG50;PRG2;PXDN;VPO;VPO1	Q92626-1;Q92626	7236800	730230	2725200	0	0	0	0.388177	-1.87052	-0.501528	NA	NA	NA	0.00791746	0.218639
Polypeptide GalNAc transferase 10;Polypeptide N-acetylgalactosaminyltransferase 10;Protein-UDP acetylgalactosaminyltransferase 10;UDP-GalNAc:polypeptide N-acetylgalactosaminyltransferase 10;UDP-N-acetyl-alpha-D-galactosamine:polypeptide N-acetylgalactosaminyltransferase 10 (GalNAc-T10), isoform CRA_d;GALNT10 protein;Putative uncharacterized protein GALNT10	GALNT10;hCG_36809	Q86SR1-1;Q86SR1;D3DQI7;Q86SR1-2;Q4G0E1;C9JGD4;D6R8Y1;Q86SR1-4	1755900	360930	1941800	0	0	0	-1.65496	-2.88716	-0.990496	NA	NA	NA	0.00804901	0.219115
APOBEC1-binding protein 2;DnaJ homolog subfamily B member 11;DnaJ protein homolog 9;ER-associated DNAJ;ER-associated dnaJ protein 3;ER-associated Hsp40 co-chaperone;HEDJ;Human DnaJ protein 9;PWP1-interacting protein 4;cDNA FLJ42295 fis, clone TLIVE2008213, highly similar to DnaJ homolog subfamily B member 11;cDNA FLJ56253, highly similar to DnaJ homolog subfamily B member 11	DNAJB11;EDJ;ERJ3;HDJ9;PSEC0121;UNQ537/PRO1080	Q9UBS4;B3KW63	42662000	19239000	38818000	4455200	4968900	2913900	2.9477	2.84901	3.33076	1.89559	1.50475	1.08972	0.0080648	0.219115
Putative uncharacterized protein CASP3;Putative uncharacterized protein DKFZp686N1815;Apopain;Caspase-3;Caspase-3 subunit p12;Caspase-3 subunit p17;Cysteine protease CPP32;Protein Yama;SREBP cleavage activity 1;Caspase 3, apoptosis-related cysteine peptidase, isoform CRA_b	CASP3;DKFZp686N1815;CPP32;hCG_1786935	C9JXR7;F5H531;Q5HYI3;P42574;A8MVM1	26161000	30076000	44397000	997850	2749300	2249500	2.24217	3.49359	3.5245	-0.26301	0.650885	0.716377	0.00826013	0.221939
HEAT repeat-containing protein 2;cDNA FLJ31671 fis, clone NT2RI2004985, highly similar to HEAT repeat-containing protein 2;cDNA FLJ39381 fis, clone PERIC2000422, highly similar to HEAT repeat-containing protein 2	HEATR2	Q86Y56-1;Q86Y56;Q86Y56-2;B3KPE2;B3KU91;F5H8D4	0	0	0	15487000	3055300	2964000	NA	NA	NA	3.69308	0.803135	1.11432	0.00850061	0.222739
CCT-theta;Renal carcinoma antigen NY-REN-15;T-complex protein 1 subunit theta;Chaperonin containing TCP1, subunit 8 (Theta) variant;cDNA FLJ53379, highly similar to T-complex protein 1 subunit theta;CCT8 protein;Chaperonin containing TCP1, subunit 8 (Theta), isoform CRA_c;cDNA FLJ59382, highly similar to T-complex protein 1 subunit theta	C21orf112;CCT8;CCTQ;KIAA0002;hCG_1810843	P50990;Q53HU0;B4DEM7;Q7Z759;B4DQH4	296180000	155100000	222350000	154260000	172110000	146030000	5.74316	5.86011	5.8488	7.00932	6.61901	6.73689	0.00862547	0.222739
Pre-mRNA branch site protein p14;SF3b 14 kDa subunit;cDNA, FLJ92174, Homo sapiens CGI-110 protein (CGI-110), mRNA;Putative uncharacterized protein P14;Splicing factor 3B, 14 kDa subunit	CGI-110;HSPC175;HT006;SF3B14;hCG_22386;P14	Q9Y3B4;Q53TM1	0	0	0	1313600	6402300	776240	NA	NA	NA	0.133621	1.87041	-0.818653	0.0086783	0.222739
Protein YIF1B;YIP1-interacting factor homolog B	PP4519;UNQ3073/PRO9905;YIF1B	Q5BJH7-2;Q5BJH7	351950	492680	552140	0	0	0	-3.97373	-2.43822	-2.80478	NA	NA	NA	0.00871271	0.222739
ATP-dependent RNA helicase DHX38;DEAH box protein 38;Pre-mRNA-splicing factor ATP-dependent RNA helicase PRP16;cDNA FLJ76871, highly similar to Homo sapiens DEAH (Asp-Glu-Ala-His) box polypeptide 38 (DHX38), mRNA;cDNA FLJ55900, highly similar to Pre-mRNA-splicing factor ATP-dependent RNA helicase PRP16 (EC 3.6.1.-);cDNA FLJ50987, highly similar to Pre-mRNA-splicing factor ATP-dependent RNA helica…	DDX38;DHX38;KIAA0224;PRP16;hCG_33013	Q92620;A8K6G9;B4DET0;B4DM30;B4DN69;B4DVG8	1823900	1080200	442200	0	0	0	-1.60015	-1.30565	-3.12512	NA	NA	NA	0.00874572	0.222739
28 kDa heat shock protein;Estrogen-regulated 24 kDa protein;Heat shock 27 kDa protein;Heat shock protein beta-1;Stress-responsive protein 27;cDNA FLJ52243, highly similar to Heat-shock protein beta-1;Putative uncharacterized protein HSPB1	HSP27;HSP28;HSPB1	P04792;B4DL87;C9J3N8;F8WE04	456500000	261520000	325920000	165000000	226360000	186730000	6.3673	6.61383	6.40048	7.10642	7.0143	7.09158	0.00880712	0.222739
Cerebral cavernous malformations 3 protein;Programmed cell death protein 10;TF-1 cell apoptosis-related protein 15;Putative uncharacterized protein PDCD10;Programmed cell death 10, isoform CRA_b	CCM3;PDCD10;TFAR15;hCG_27561	Q9BUL8;C9J5C3;C9J6F3;C9JND6;C9JSA3;C9J363;C9J932	0	0	0	443280	1431900	248520	NA	NA	NA	-1.43361	-0.290248	-2.46179	0.00889654	0.222739
65 kDa Yes-associated protein;Yorkie homolog;cDNA, FLJ79015, highly similar to 65 kDa Yes-associated protein;Putative uncharacterized protein DKFZp451O0517;cDNA FLJ51091, highly similar to 65 kDa Yes-associated protein	YAP1;YAP65;DKFZp451O0517	P46937-1;P46937;E3WEB6;F5H202;P46937-2;P46937-3;E3WEB5;E9PRV2;B7ZA01;F5GWC5;Q86T74;B4DTY1	4347200	1936400	5163300	6616100	33597000	14288000	-0.347089	-0.463571	0.420403	2.46608	4.26208	3.3835	0.00897978	0.222739
AGX-1;AGX-2;Antigen X;Sperm-associated antigen 2;UDP-N-acetylgalactosamine pyrophosphorylase;UDP-N-acetylglucosamine pyrophosphorylase;UDP-N-acetylhexosamine pyrophosphorylase;UDP-N-acteylglucosamine pyrophosphorylase 1	SPAG2;UAP1;RP11-359K18.2-006	Q16222-1;Q16222;Q16222-3;Q16222-2;B1AR80	108770000	43319000	63280000	5161900	11669000	9276500	4.29796	4.01998	4.03579	2.108	2.73643	2.76035	0.00901723	0.222739
Actin-related protein 2/3 complex subunit 1A;SOP2-like protein;Actin related protein 2/3 complex subunit 1A variant;cDNA FLJ57124, highly similar to Actin-related protein 2/3 complex subunit 1A;Putative uncharacterized protein ARPC1A	ARPC1A;SOP2L	Q92747;Q53GB6;Q59GQ0;B4DLQ7;E9PF58;Q75MY0	5447700	1592800	786510	0	0	0	-0.0215279	-0.745383	-2.29435	NA	NA	NA	0.00909924	0.222739
Alpha-NAC;Nascent polypeptide-associated complex subunit alpha;cDNA FLJ33331 fis, clone BRACE2000489, highly similar to Nascent polypeptide-associated complex subunit alpha;cDNA, FLJ92170, Homo sapiens nascent-polypeptide-associated complex alpha polypeptide (NACA), mRNA;HCG2016482, isoform CRA_b;Putative uncharacterized protein NACA;cDNA FLJ53704, moderately similar to Nascent polypeptide-associ…	HSD48;NACA;hCG_2016482	E9PAV3;F8VU71;Q13765;B2R4P8;F8W0W4;F8VZJ2;B4DDI8;F8VNW4;F8W1N5	17792000	13036000	20436000	11086000	23851000	16347000	1.68598	2.28748	2.40515	3.21076	3.7678	3.57773	0.00911028	0.222739
Mammalian guanine nucleotide exchange factor mSec12;Prolactin regulatory element-binding protein;cDNA FLJ77763, highly similar to Homo sapiens prolactin regulatory element binding (PREB), mRNA;PREB protein;Prolactin regulatory element binding, isoform CRA_d;Prolactin regulatory element binding, isoform CRA_b;Putative uncharacterized protein PREB	PREB;SEC12;hCG_23709	Q9HCU5;A8K813;Q05DB2;Q53SZ8	1283200	2839700	1349000	0	0	0	-2.10743	0.0887907	-1.516	NA	NA	NA	0.00912378	0.222739
Septin-8;Putative uncharacterized protein SEPT8;SEPT8 protein	KIAA0202;SEPT8	Q92599-1;Q92599;C9J9B6;F8W8I8;F6W7K9;A6NFQ9;A6NMH6;Q92599-2;B7ZVZ1;Q92599-3	3231300	737150	5830900	0	0	0	-0.77506	-1.85692	0.595828	NA	NA	NA	0.00926586	0.224581
Superoxide dismutase [Mn], mitochondrial;Superoxide dismutase	SOD2	P04179;B3KUK2;Q7Z7M4;Q7Z7M7;Q4ZJI1;Q7Z7M5;Q7Z7M6;F5GYZ5;B4DL20;F5H4R2;F5H3C5;B4E3K9	10691000	5813200	14596000	20096000	21529000	10032000	0.95115	1.12238	1.91961	4.06893	3.62003	2.87331	0.00936184	0.225286
Protein FAM160B1;Putative uncharacterized protein FAM160B1	FAM160B1;KIAA1600	Q5W0V3-1;Q5W0V3;C9JEP3;Q5W0V3-2	639170	482370	1737600	0	0	0	-3.1129	-2.46874	-1.15079	NA	NA	NA	0.00991499	0.235577
GAP-associated tyrosine phosphoprotein p62;KH domain-containing, RNA-binding, signal transduction-associated protein 1;p21 Ras GTPase-activating protein-associated p62;p68;Src-associated in mitosis 68 kDa protein;cDNA, FLJ93365, highly similar to Homo sapiens KH domain containing, RNA binding, signal transduction associated 1 (KHDRBS1), mRNA;cDNA FLJ54590, highly similar to KH domain-containing, …	KHDRBS1;SAM68;hCG_41606	Q07666-1;Q07666;B2R7B5;B4DDX2;B4E043;E7ET98;Q07666-2;Q07666-3	255130000	100010000	147840000	80182000	96141000	84167000	5.52791	5.22705	5.26	6.0653	5.7789	5.94195	0.00992934	0.235577
Pyridoxamine-phosphate oxidase;Pyridoxine-5-phosphate oxidase;Pyridoxine 5-phosphate oxidase variant;cDNA FLJ59601, highly similar to Pyridoxine-5-phosphate oxidase (EC 1.4.3.5);cDNA FLJ59599, highly similar to Pyridoxine-5-phosphate oxidase (EC 1.4.3.5);cDNA FLJ59109, highly similar to Pyridoxine-5-phosphate oxidase (EC 1.4.3.5)	PNPO	Q9NVS9;Q53FP0;B4E1D7;B4E152;B4E0V0	939240	747050	1751000	27791000	8886100	6334600	-2.55761	-1.83767	-1.13971	4.53664	2.34337	2.21003	0.0100282	0.236258
Constitutive coactivator of PPAR-gamma-like protein 1;Oxidative stress-associated Src activator;Protein FAM120A	C9orf10;FAM120A;KIAA0183;OSSA	Q9NZB2-6;Q9NZB2;Q9NZB2-1;Q9NZB2-4;Q9NZB2-5;Q9NZB2-2	18657000	11494000	8329700	18714000	21150000	10823000	1.75447	2.10586	1.11037	3.96614	3.59441	2.9828	0.0104753	0.241445
CDKN2A-interacting protein;Collaborator of ARF;cDNA FLJ38861 fis, clone MESAN2011984, highly similar to Homo sapiens collaborates/cooperates with ARF (alternate reading frame) protein (CARF), mRNA	CARF;CDKN2AIP	Q9NXV6;B3KTW3	2675700	324290	1721800	0	0	0	-1.04726	-3.04159	-1.16397	NA	NA	NA	0.0105247	0.241445
cDNA FLJ51909, highly similar to Serine-threonine kinase receptor-associatedprotein;MAP activator with WD repeats;Serine-threonine kinase receptor-associated protein;UNR-interacting protein;WD-40 repeat protein PT-WD;cDNA, FLJ79540, highly similar to Serine-threonine kinase receptor-associatedprotein	MAWD;STRAP;UNRIP	B4DNJ6;Q9Y3F4;B0AZV0	48379000	35733000	47307000	42203000	38749000	33983000	3.12913	3.74224	3.61609	5.13937	4.46791	4.63351	0.0105918	0.241445
2-phospho-D-glycerate hydro-lyase;Alpha-enolase;C-myc promoter-binding protein;Enolase 1;MBP-1;MPB-1;Non-neural enolase;Phosphopyruvate hydratase;Plasminogen-binding protein;Enolase	ENO1;ENO1L1;MBPB1;MPB1	P06733-1;P06733;A4UCS8	1991800000	1297500000	1754700000	935120000	1310000000	1174500000	8.49268	8.92457	8.82912	9.6091	9.54166	9.7446	0.0106588	0.241445
Adenylate kinase 2, mitochondrial;ATP-AMP transphosphorylase 2;cDNA FLJ55097, highly similar to Adenylate kinase isoenzyme 2, mitochondrial (EC 2.7.4.3)	ADK2;AK2	P54819-1;P54819;F8W1A4;P54819-2;P54819-5;B4DLK2;F8VZG5;P54819-4;E7EWH4;P54819-3;F8VY04;P54819-6	28003000	8670600	18951000	10519000	21434000	13500000	2.34033	1.69918	2.29631	3.13502	3.61365	3.30166	0.0107049	0.241445
Fructose-bisphosphate aldolase A;Lung cancer antigen NY-LU-1;Muscle-type aldolase;Fructose-bisphosphate aldolase	ALDA;ALDOA	P04075;A4UCS9;A4UCT0	1221400000	527640000	724850000	383800000	454970000	417760000	7.78714	7.62646	7.55365	8.32431	8.02145	8.2533	0.0107205	0.241445
2-oxoglutarate dehydrogenase complex component E2;Dihydrolipoamide succinyltransferase component of 2-oxoglutarate dehydrogenase complex;Dihydrolipoyllysine-residue succinyltransferase component of 2-oxoglutarate dehydrogenase complex, mitochondrial;E2K;DLST protein;cDNA FLJ55034, highly similar to Dihydrolipoyllysine-residue succinyltransferase component of 2- oxoglutarate dehydrogenase complex,…	DLST;DLTS;hCG_22359	P36957;Q6IBS5;B7Z5W8;Q86TQ8;Q86TW7	44298000	31090000	35102000	23740000	34985000	20921000	3.00199	3.54143	3.18559	4.30934	4.32049	3.93365	0.01075	0.241445
Fox-1 homolog B;Hexaribonucleotide-binding protein 2;Repressor of tamoxifen transcriptional activity;RNA-binding motif protein 9;RNA-binding protein 9;Putative uncharacterized protein RBM9;RNA binding motif protein 9;cDNA FLJ59671, highly similar to Ataxin-2-binding protein 1;Ataxin 2-binding protein 1 isoform 4 variant;Ataxin-2-binding protein 1;Fox-1 homolog A;Hexaribonucleotide-binding protein…	FOX2;HRNBP2;RBM9;RTA;RP1-41P2.9-009;A2BP;A2BP1;FOX1;HRNBP1;RP1-41P2.9-006;DKFZp547L059	O43251-8;O43251;O43251-6;O43251-1;B0QYV1;O43251-2;O43251-10;C9JZB7;O43251-5;O43251-3;F8VZG9;B7Z1U7;Q59HD3;Q9NWB1-2;Q9NWB1;B0QYY4;F8W9K3;O43251-7;Q9NWB1-1;Q9NWB1-5;Q9NWB1-4;B7ZLH9;F8WAC5;F8VRS4;O43251-4;Q9NWB1-3;O43251-9;F8VZY7;Q8TCM0;F8VR27	1838000	1387500	2835400	3807200	2578000	2765100	-1.58904	-0.94446	-0.444338	1.66883	0.558073	1.0141	0.010972	0.244799
ULF;TRIP12 protein;Probable E3 ubiquitin-protein ligase TRIP12;Thyroid receptor-interacting protein 12;Putative uncharacterized protein TRIP12	TRIP12;KIAA0045	D4HL82;Q14CA3;Q14669;Q53TE7;Q14CF1;Q53R87;Q57Z94	4632500	569350	759390	0	0	0	-0.255384	-2.22956	-2.34498	NA	NA	NA	0.0110749	0.245469
Laminin B1 chain;Laminin subunit beta-1;Laminin-1 subunit beta;Laminin-10 subunit beta;Laminin-12 subunit beta;Laminin-2 subunit beta;Laminin-6 subunit beta;Laminin-8 subunit beta;LAMB1 protein	LAMB1	P07942;Q8TAS6	13051000	8876200	9510500	874510	1007900	1551500	1.23891	1.73299	1.30163	-0.453358	-0.796827	0.180436	0.0111778	0.246131
Protease-activated kinase 1;Protein kinase C-like 1;Protein kinase C-like PKN;Protein kinase PKN-alpha;Protein-kinase C-related kinase 1;Serine/threonine-protein kinase N1;Serine-threonine protein kinase N;Serine/threonine protein kinase	PAK1;PKN;PKN1;PRK1;PRKCL1	Q16512-2;Q16512;Q16512-1;Q15523;Q16512-3	7199900	702110	20810000	0	0	27692	0.380802	-1.92718	2.43131	NA	NA	-5.62761	0.0113029	0.247268
3D3/LYRIC;Astrocyte elevated gene-1 protein;Lysine-rich CEACAM1 co-isolated protein;Metadherin;Metastasis adhesion protein;Protein LYRIC	AEG1;LYRIC;MTDH	Q86UE4;E5RJU9	31101000	20705000	17484000	19043000	19720000	24097000	2.49171	2.95496	2.18007	3.99128	3.49341	4.13755	0.0115762	0.251614
Amplaxin;Oncogene EMS1;Src substrate cortactin;Cortactin isoform a variant;Cortactin;Cortactin, isoform CRA_a;CTTN protein;cDNA FLJ34459 fis, clone HLUNG2002916, highly similar to SRC SUBSTRATE CORTACTIN;cDNA FLJ77423, highly similar to Homo sapiens cortactin (CTTN), transcript variant 2, mRNA;Cortactin, isoform CRA_c	CTTN;EMS1;hCG_23463	Q14247;Q53HG7;Q76MU0;Q8N707;B3KRK4;Q96H99	116870000	57454000	69143000	79462000	103880000	56007000	4.40159	4.42739	4.16362	6.05229	5.8906	5.35431	0.0118801	0.256564
cDNA FLJ54957, highly similar to Transketolase (EC 2.2.1.1);Transketolase;Transketolase variant;cDNA FLJ32530 fis, clone SMINT2000185, highly similar to TRANSKETOLASE (EC 2.2.1.1);cDNA FLJ36348 fis, clone THYMU2007025, highly similar to TRANSKETOLASE (EC 2.2.1.1);cDNA FLJ53217, highly similar to Transketolase (EC 2.2.1.1)	TKT	B4DE31;E7EPA7;P29401;Q53EM5;B3KPZ8;B3KSI4;B4DVU1	1047200000	463490000	534000000	359560000	436710000	418300000	7.56515	7.43945	7.11281	8.23018	7.96235	8.25517	0.0119896	0.256566
Prostate antigen recognized and identified by SEREX 1;TBC1 domain family member 2A;TBC1 domain family, member 2;TBC1 domain family, member 2, isoform CRA_e;TBC1 domain family, member 2, isoform CRA_d;cDNA FLJ16244 fis, clone HCHON2000508, highly similar to TBC1 domain family member 2	PARIS1;TBC1D2;TBC1D2A;hCG_29947;RP11-404F11.2-003;RP11-404F11.2-001	Q9BYX2-1;Q9BYX2;Q9BYX2-2;Q9BYX2-4;Q5TBQ7;Q9BYX2-3;Q5TBQ6;Q9BYX2-5;B3KY99;Q9BYX2-6	1816000	2165400	561330	0	0	0	-1.60641	-0.302314	-2.78097	NA	NA	NA	0.0121435	0.256566
Tat-cotransactivator 2 protein;Transcription elongation factor SPT6	KIAA0162;SPT6H;SUPT6H	Q7KZ85-1;Q7KZ85;Q7KZ85-2	4551700	385440	1643500	0	0	0	-0.28077	-2.79237	-1.23112	NA	NA	NA	0.0122092	0.256566
		E9PLQ8;E9PRB8	618600	714280	1196600	1960700	3526900	1659100	-3.1601	-1.90239	-1.68895	0.711464	1.01022	0.277173	0.0122428	0.256566
18 kDa phosphoprotein;Cofilin, non-muscle isoform;Cofilin-1;cDNA FLJ51435, moderately similar to Cofilin-1	CFL;CFL1	P23528;E9PK25;E9PP50;B4E112;E9PQB7;E9PS23;E9PLJ3	1448400000	513210000	830860000	401000000	631040000	597460000	8.03307	7.58646	7.75057	8.38755	8.49341	8.76947	0.012261	0.256566
APP secretase;Cathepsin B;Cathepsin B heavy chain;Cathepsin B light chain;Cathepsin B1;cDNA FLJ78235;cDNA FLJ58073, moderately similar to Cathepsin B (EC 3.4.22.1);Putative uncharacterized protein DKFZp686N0152;cDNA FLJ40065 fis, clone TESOP2000400, highly similar to CATHEPSIN B (EC 3.4.22.1);cDNA FLJ59133, highly similar to Cathepsin B (EC 3.4.22.1)	CPSB;CTSB;DKFZp686N0152	P07858;A8K2H4;Q6LAF9;B4DL49;E9PKD0;F5GWW0;Q5HYG5;B3KUJ8;F5H2P9;B4DMY4;Q8TAC7;E9PQM1;E9PSG5;E9PLY3;E9PHZ5;E9PNL5;E9PKQ7;E9PCB3;E9PJ67;E9PR54	83019000	18580000	56661000	84351000	58729000	70701000	3.90819	2.79873	3.87639	6.13843	5.06782	5.69043	0.0124168	0.258223
86 kDa subunit of Ku antigen;ATP-dependent DNA helicase 2 subunit 2;ATP-dependent DNA helicase II 80 kDa subunit;CTC box-binding factor 85 kDa subunit;DNA repair protein XRCC5;Ku80;Ku86;Lupus Ku autoantigen protein p86;Nuclear factor IV;Thyroid-lupus autoantigen;X-ray repair complementing defective repair in Chinese hamster cells 5 (double-strand-break rejoining);X-ray repair cross-complementing …	G22P2;XRCC5	P13010;Q53T09;Q53TC2	96556000	31488000	74840000	36805000	95027000	61649000	4.12612	3.55978	4.27785	4.94192	5.76209	5.49278	0.0125788	0.258446
Zinc finger CCHC domain-containing protein 9	ZCCHC9	Q8N567	155920	181010	257700	0	0	0	-5.1483	-3.88281	-3.90413	NA	NA	NA	0.0126211	0.258446
High mobility group protein 2;High mobility group protein B2;High-mobility group box 2	HMG2;HMGB2	P26583;Q5U071;D6R9A6	45854000	15201000	34629000	22741000	36714000	30195000	3.0518	2.50915	3.16602	4.24732	4.39008	4.46301	0.0126576	0.258446
p113;Signal transducer and activator of transcription 2;STAT2 protein;cDNA FLJ60293, highly similar to Signal transducer and activator of transcription 2;Stat2 type a;Putative uncharacterized protein DKFZp686H05229;cDNA FLJ59331, highly similar to Signal transducer and activator of transcription 2;cDNA FLJ56695, highly similar to Signal transducer and activator of transcription 2;cDNA, FLJ79415, …	STAT2;Stat2;DKFZp686H05229	P52630-1;P52630;A0JLQ9;B4DLC7;Q6LD48;Q6N0A7;P52630-2;B4DLC8;B4DHE0;B4DHI1	1159900	572470	2061000	2615700	2094500	2612000	-2.25317	-2.22168	-0.904546	1.12729	0.258427	0.931927	0.0129332	0.262481
Serine/threonine-protein phosphatase 6 catalytic subunit;cDNA FLJ50777, highly similar to Serine/threonine-protein phosphatase 6 (EC 3.1.3.16);cDNA, FLJ79426, highly similar to Serine/threonine-protein phosphatase 6 (EC 3.1.3.16)	PPP6;PPP6C	O00743-3;O00743;O00743-1;O00743-2;B7Z3E2	6591100	1472600	482880	36108	0	0	0.253344	-0.858582	-2.99815	-5.05144	NA	NA	0.0132261	0.266557
Target of EGR1 protein 1;cDNA FLJ36001 fis, clone TESTI2015213, highly similar to Homo sapiens target of EGR1, member 1 (nuclear) (TOE1), mRNA;cDNA FLJ59313, highly similar to Homo sapiens target of EGR1, member 1 (nuclear) (TOE1), mRNA;cDNA FLJ57546, highly similar to Homo sapiens target of EGR1, member 1 (nuclear) (TOE1), mRNA	TOE1	Q96GM8;B3KSC7;B4DEM6;B4DP23	6701600	2139200	696530	0	0	0	0.27733	-0.319876	-2.46963	NA	NA	NA	0.0132923	0.266557
Enaptin;Myocyte nuclear envelope protein 1;Nesprin-1;Nuclear envelope spectrin repeat protein 1;Synaptic nuclear envelope protein 1;Spectrin repeat containing, nuclear envelope 1;SYNE1 protein;Spectrin-like protein of the nuclear envelope and Golgi;cDNA FLJ16153 fis, clone BRAMY3000210, highly similar to Nesprin-1;Putative uncharacterized protein DKFZp686K0193;cDNA FLJ55924, highly similar to Nes…	C6orf98;KIAA0796;KIAA1262;KIAA1756;MYNE1;SYNE1;RP1-130E4.2-001;RP1-130E4.2-002;RP1-130E4.2-010;DKFZp686K0193;RP1-130E4.2-015	Q8NF91-1;Q8NF91;B7ZBC3;E7EQI5;Q8NF91-4;A7E2D5;Q5JV23;Q8NF91-6;E9PEL9;Q5JRD9;E7ENN3;F5H4Q0;Q7RTM4;Q8NF91-2;B3KV58;F5GZ83;Q7Z3K4;Q8NF91-8;B4E3R1;B7Z9Y6;B7ZBD0;Q5BKU8	16790000	8773700	19465000	9958300	21731000	10505000	1.60236	1.71624	2.33492	3.05599	3.6335	2.93978	0.0133905	0.266939
Sideroflexin-3;Putative uncharacterized protein SFXN3;Sideroflexin 3;cDNA FLJ58980, highly similar to Sideroflexin-3	SFXN3;hCG_24661	Q9BWM7;A6NCZ6;B4DRS6	23439000	15438000	13504000	16409000	14306000	18378000	2.08366	2.53147	1.80742	3.77651	3.03037	3.74668	0.0135322	0.268175
40S ribosomal protein S27a;cDNA, FLJ96793, Homo sapiens ribosomal protein S27a (RPS27A), mRNA;Ribosomal protein S27a, isoform CRA_c;Ribosomal protein S27a;Ubiquitin C variant;Putative uncharacterized protein;cDNA FLJ75516, highly similar to Xenopus tropicalis ubiquitin C, mRNA;UBC protein;Ubiquitin C splice variant;cDNA FLJ32377 fis, clone SKMUS1000014, highly similar to Polyubiquitin 9;Putative …	RPS27A;UBA80;UBCEP1;hCG_1987923;UBC;DKFZp434K0435;hCG_1998947;UBB;UBA52;UBCEP2;hCG_37048	P62979;B2RDW1;Q5RKT7;F5GYX6;P0CG48;Q59EM9;Q66K58;A8K674;F5H041;F5H7K6;Q96H31;Q5PY61;Q96C32;Q96MH4;Q9UFQ0;P0CG47;Q5U5U6;F5GXK7;F5H747;F5H388;B4DV12;F5H7Y5;Q5UGI3;F5H265;F5H2Z3;F5GYU3;P62987;A8CGI2;Q3MIH3;F5H6Q2;Q49A90;F5H4D8;Q8WYN9;F5GZ39	933040000	595280000	593440000	461840000	569660000	498280000	7.39862	7.80048	7.26507	8.59134	8.34578	8.50759	0.0136323	0.26858
Cytokeratin-10;Keratin, type I cytoskeletal 10;Keratin-10	KPP;KRT10	P13645	24881000	7599000	1613700	0	0	0	2.1698	1.50886	-1.25752	NA	NA	NA	0.0139119	0.269874
Vacuolar protein sorting-associated protein 26A;Vesicle protein sorting 26A;cDNA FLJ78510;cDNA FLJ59716, highly similar to Vacuolar protein sorting 26A;Putative uncharacterized protein VPS26A	VPS26;VPS26A	O75436;A8K3C1;B4DLT1;F5H4L7;A8MZ56	15805000	5589500	6901000	8636200	10723000	5568800	1.51513	1.06577	0.838915	2.85049	2.61446	2.02414	0.0139575	0.269874
eIF-2B GDP-GTP exchange factor subunit delta;Translation initiation factor eIF-2B subunit delta;Putative uncharacterized protein;EIF-2B-delta-like protein;Putative uncharacterized protein DKFZp586J0119;cDNA FLJ60165, highly similar to Translation initiation factor eIF-2B subunit delta;Eukaryotic translation initiation factor 2B, subunit 4 delta long isoform variant	EIF2B4;EIF2BD;DKFZp586J0119	E7ERK9;Q9UI10-2;Q9UI10;Q9UI10-1;Q9HBP7;Q9UI10-3;Q71US4;F5H6W1;Q9Y3W7;B4DUP5;F8W8L6;Q59FC8	9624600	573910	2359500	0	0	0	0.799551	-2.21805	-0.709409	NA	NA	NA	0.0139773	0.269874
PAI1 RNA-binding protein 1;Plasminogen activator inhibitor 1 RNA-binding protein;SERPINE1 mRNA-binding protein 1;cDNA, FLJ92551, Homo sapiens PAI-1 mRNA-binding protein (PAI-RBP1), mRNA;PAI-1 mRNA-binding protein variant;SERPINE1 mRNA binding protein 1	CGI-55;PAIRBP1;SERBP1;RP11-393N21.3-001	Q8NC51-3;Q8NC51;Q8NC51-4;Q5VU21	410190000	231620000	281410000	134450000	185230000	137720000	6.21297	6.43867	6.18864	6.81102	6.72499	6.65237	0.014079	0.269874
DNA polymerase delta subunit 2;DNA polymerase delta subunit p50;cDNA FLJ78293, highly similar to Homo sapiens polymerase (DNA directed), delta 2, regulatory subunit 50kDa (POLD2), mRNA;Polymerase (DNA directed), delta 2, regulatory subunit 50kDa;cDNA, FLJ92598, highly similar to Homo sapiens polymerase (DNA directed), delta 2, regulatory subunit 50kDa (POLD2), mRNA;cDNA FLJ51260, highly similar t…	POLD2;hCG_1745196;tcag7.802	P49005;A4D2J4;B2R5S4;F8W8R3;B4DP28;C9JLE1;C9JHC7;C9J8Z7;C9IZD2	532690	1240900	1590700	0	0	0	-3.37581	-1.10556	-1.27823	NA	NA	NA	0.0140985	0.269874
FIS1 homolog;Mitochondrial fission 1 protein;Tetratricopeptide repeat protein 11	CGI-135;FIS1;TTC11	Q9Y3D6	9072500	3232500	4313200	3813700	5095500	4268400	0.714325	0.275703	0.160868	1.67129	1.54104	1.64047	0.0144033	0.274125
Inhibitor of nuclear factor kappa-B kinase-interacting protein	IKBIP;IKIP	Q70UQ0-4;Q70UQ0	84238000	26473000	35257000	4910000	7665400	3018800	3.92922	3.3095	3.19195	2.03582	2.13018	1.14075	0.0144833	0.274125
Ethylmalonic encephalopathy protein 1;Hepatoma subtracted clone one protein;Protein ETHE1, mitochondrial;cDNA, FLJ96390, highly similar to Homo sapiens protein expressed in thyroid (YF13H12), mRNA;Ethylmalonic encephalopathy 1, isoform CRA_a	ETHE1;HSCO;hCG_1995670	O95571;B2RCZ7	5960800	3244900	4848200	2130900	3909400	2332800	0.108331	0.281226	0.329559	0.831558	1.15877	0.768835	0.0146073	0.274927
Membrane-associated protein HEM-2;Nck-associated protein 1;p125Nap1;cDNA FLJ11291 fis, clone PLACE1009659, highly similar to Nck-associated protein 1	HEM2;KIAA0587;NAP1;NCKAP1	Q9Y2A7-2;Q9Y2A7;Q9Y2A7-1;B3KMK7	6062100	2168800	5680700	4086700	4809700	3341000	0.132643	-0.300051	0.558178	1.77103	1.45777	1.28705	0.0148612	0.278152
DNA topoisomerase 1;DNA topoisomerase I;Topoisomerase (DNA) I;TOP1 protein;Putative uncharacterized protein	TOP1	P11387;B9EG90;Q6NWZ5;Q6PK95;Q9BVT2	20433000	14354000	19119000	21317000	19308000	13419000	1.88565	2.42643	2.30904	4.15403	3.46295	3.29298	0.0150315	0.279786
Ephrin type-B receptor 4;Tyrosine-protein kinase receptor HTK;Tyrosine-protein kinase TYRO11;cDNA FLJ57009, highly similar to Ephrin type-B receptor 4 (EC 2.7.10.1);Ephrin receptor;Soluble EPHB4 variant 1;Soluble EPHB4 variant 3	EPHB4;HTK;TYRO11;hCG_20448;tcag7.1248	P54760;B4DVT5;Q541P7;Q59F17;Q7Z635;B5A970;B5A972;Q96L35	0	0	0	6051300	737410	1386100	NA	NA	NA	2.33734	-1.24764	0.0178035	0.0153696	0.282066
Palmitoyl-protein thioesterase 1;Palmitoyl-protein hydrolase 1;cDNA, FLJ92589, Homo sapiens palmitoyl-protein thioesterase 1(ceroid-lipofuscinosis, neuronal 1, infantile) (PPT1), mRNA;Palmitoyl-protein thioesterase 1 (Ceroid-lipofuscinosis, neuronal 1, infantile), isoform CRA_a;PPT1 protein;cDNA FLJ53679, highly similar to Palmitoyl-protein thioesterase 1 (EC 3.1.2.22);cDNA FLJ53673, highly simil…	PPT1;RP11-115D7.2-002;PPT;hCG_1775981;RP11-115D7.2-001;RP11-115D7.2-003	E9PES1;E9PMG2;Q5T0S6;P50897;Q6FGQ4;B4DY24;B4DWU3;Q5T0S4	15785000	5876400	11315000	6125500	9620800	11560000	1.51331	1.13798	1.55227	2.35492	2.45798	3.07784	0.0154768	0.282066
CPI-B;Cystatin-B;Liver thiol proteinase inhibitor;Stefin-B;cDNA, FLJ92415, Homo sapiens cystatin B (stefin B) (CSTB), mRNA;CSTB protein;Cystatin B;Cystatin B (Stefin B);Cystatin B (Stefin B), isoform CRA_a	CST6;CSTB;STFB;hCG_401291	P04080;Q76LA1	3649900	1859600	978660	7808100	3278200	4986700	-0.599318	-0.521955	-1.97901	2.70507	0.904725	1.86486	0.0155642	0.282066
Elongation factor 1-beta;HCG19809;Similar to eukaryotic translation elongation factor 1 beta 2; eukaryotic translation elongation factor 1 beta 1;Putative uncharacterized protein EEF1B2	EEF1B;EEF1B2;EF1B;hCG_19809;LOC392793;tcag7.1190	P24534;A4D1M6;C9JZW3	190780000	61389000	107570000	99692000	84694000	93518000	5.10859	4.52296	4.80124	6.3795	5.59601	6.09394	0.0155775	0.282066
Chloride intracellular channel protein 4;Intracellular chloride ion channel protein p64H1;cDNA FLJ61180, highly similar to Chloride intracellular channel protein 4;cDNA, FLJ96000, Homo sapiens chloride intracellular channel 4 (CLIC4), mRNA;Chloride intracellular channel 4;Chloride intracellular channel 4, isoform CRA_b;CLIC4 protein;cDNA FLJ10762 fis, clone NT2RP4000008, moderately similar to CHL…	CLIC4;hCG_24047;RP11-108J9.1-001	Q9Y696;B4DWC4;Q6FIC5;Q9NVF8;B3KTR3;F5H1F8	243880000	84837000	158510000	98391000	104840000	86741000	5.46285	4.98967	5.36054	6.36055	5.90387	5.98541	0.0156276	0.282066
Nucleoplasmin-3	NPM3	O75607	9774300	3033100	3105600	3313600	10209000	6408000	0.821818	0.183845	-0.313019	1.46849	2.54359	2.22665	0.0156564	0.282066
Beta-thionase;Cystathionine beta-synthase;Serine sulfhydrase;cDNA FLJ53863, highly similar to Cystathionine beta-synthase (EC 4.2.1.22);cDNA FLJ53928, highly similar to Cystathionine beta-synthase (EC 4.2.1.22);Putative uncharacterized protein DKFZp727E011;Putative uncharacterized protein	CBS;DKFZp727E011	P35520-2;P35520;P35520-1;B7Z2D6;B7Z6W5;Q9NTF0;F5H2U1;Q3LR94;Q96EH7	3003200	13325000	2235000	0	0	0	-0.880675	2.31912	-0.787616	NA	NA	NA	0.015982	0.286401
Cancer susceptibility candidate gene 4 protein;Protein CASC4;cDNA FLJ53496, highly similar to Homo sapiens cancer susceptibility candidate 4 (CASC4), transcript variant 1, mRNA;cDNA FLJ77420, highly similar to Homo sapiens cancer susceptibility candidate 4 (CASC4), transcript variant 2, mRNA	CASC4;UNQ2573/PRO6308	Q6P4E1-1;Q6P4E1;B4DPZ6;Q6P4E1-2;A8K4R1	20988000	1937300	1318400	0	0	0	1.92432	-0.4629	-1.5491	NA	NA	NA	0.0161641	0.288132
Cyclophilin F;Peptidyl-prolyl cis-trans isomerase F, mitochondrial;Rotamase F;Peptidyl-prolyl cis-trans isomerase	CYP3;PPIF;hCG_22611;RP11-342M3.4-004	P30405;B2R6X6;Q2YDB7;Q5JSI1	5497800	4626500	4422100	5057300	4207600	6091900	-0.0083207	0.792973	0.196841	2.07846	1.26482	2.15366	0.016475	0.291109
26S proteasome non-ATPase regulatory subunit 14;26S proteasome regulatory subunit RPN11;26S proteasome-associated PAD1 homolog 1;Putative uncharacterized protein PSMD14;26S proteasome-associated pad1 homolog variant;PSMD14 protein	POH1;PSMD14	O00487;Q4ZG77;Q53TH1;Q59G89;Q96DE8	35296000	16339000	37230000	4537800	4957400	4760300	2.67426	2.6133	3.2705	1.92209	1.5014	1.79782	0.016504	0.291109
ATP-dependent helicase SMARCA2;BRG1-associated factor 190B;Probable global transcription activator SNF2L2;Protein brahma homolog;SNF2-alpha;SWI/SNF-related matrix-associated actin-dependent regulator of chromatin subfamily A member 2;cDNA FLJ61591, highly similar to Probable global transcription activator SNF2L2 (EC 3.6.1.-);cDNA FLJ53181, highly similar to Probable global transcription activator…	BAF190B;BRM;SMARCA2;SNF2A;SNF2L2	P51531-1;P51531;B4DK35;B4DSC8;P51531-2	681290	2288700	2705400	0	0	0	-3.02083	-0.222419	-0.512049	NA	NA	NA	0.0168964	0.295851
Lung resistance-related protein;Major vault protein;cDNA FLJ54588, highly similar to Major vault protein;cDNA FLJ53371, highly similar to Major vault protein;cDNA FLJ53437, highly similar to Major vault protein	LRP;MVP	Q14764;B4DDR2;B4DXN0;B4DP93;E9PHL5	158280000	88590000	180860000	71286000	153210000	125440000	4.83916	5.05212	5.55084	5.89564	6.45119	6.51763	0.0169484	0.295851
90 kDa ribosomal protein S6 kinase 2;MAP kinase-activated protein kinase 1c;pp90RSK3;Ribosomal protein S6 kinase alpha-2;Ribosomal S6 kinase 3;cDNA FLJ38432 fis, clone FEBRA2014417, highly similar to Ribosomal protein S6 kinase alpha-2 (EC 2.7.11.1);cDNA FLJ55331, highly similar to Ribosomal protein S6 kinase alpha-2 (EC 2.7.11.1);Ribosomal protein S6 kinase, 90kDa, polypeptide 2, isoform CRA_a;R…	MAPKAPK1C;RPS6KA2;RSK3;hCG_2029617;RP1-168L15.2-002	Q15349-2;Q15349;F2Z2J1;B3KTK9;E9PFB7;Q15349-1;B7Z3B5;Q5TI62;D6R910	2441400	1678200	5294600	16054000	6661500	5702300	-1.17947	-0.670033	0.456631	3.74496	1.92767	2.05832	0.0171848	0.29843
Alpha-2-macroglobulin;C3 and PZP-like alpha-2-macroglobulin domain-containing protein 5	A2M;CPAMD5;FWP007	P01023;Q9BQ22	11767000	10702000	5118300	17991000	35008000	25930000	1.0895	2.00286	0.407774	3.9093	4.32143	4.24332	0.0174054	0.299596
Arg/Glu/Asp-rich protein of 120 kDa;Protein S164;RNA-binding motif protein 25;RNA-binding protein 25;RNA-binding region-containing protein 7;U1 small nuclear ribonucleoprotein 1SNRP homolog protein	RBM25;RNPC7	P49756-1;P49756;Q16083	21030000	14195000	16181000	17379000	30422000	12158000	1.9272	2.41036	2.06834	3.85937	4.11886	3.15061	0.0174701	0.299596
Putative uncharacterized protein PLRG1;Pleiotropic regulator 1	PLRG1	A8MW61;O43660-1;O43660;O43660-2	778740	4770100	9731000	0	59892	0	-2.82796	0.837072	1.3347	NA	-4.86967	NA	0.0175187	0.299596
DNA-dependent protein kinase catalytic subunit;DNPK1;p460;cDNA FLJ57825, highly similar to DNA-dependent protein kinase catalytic subunit (EC 2.7.11.1)	HYRC;HYRC1;PRKDC	P78527-1;P78527;F5GX40;P78527-2;B4DL41;E7EUY0	232230000	145880000	178640000	138160000	138570000	109010000	5.39224	5.77169	5.53302	6.85029	6.30629	6.31509	0.0177652	0.301146
Annexin A1;Annexin I;Annexin-1;Calpactin II;Calpactin-2;Chromobindin-9;Lipocortin I;p35;Phospholipase A2 inhibitory protein;ANXA1 protein;Annexin A1, isoform CRA_a;cDNA FLJ51887, highly similar to Annexin A1	ANX1;ANXA1;LPC1;hCG_17305;RP11-71A24.1-002;RP11-71A24.1-004	P04083;B5BU38;Q05BR2;Q5TZZ9;B4DL19;Q5T3N1	624620000	375260000	599650000	307120000	329490000	337900000	6.81966	7.1348	7.28009	8.00275	7.55591	7.94722	0.0180054	0.301146
Hepatocellular carcinoma autoantigen p62;IGF-II mRNA-binding protein 2;Insulin-like growth factor 2 mRNA-binding protein 2;VICKZ family member 2;cDNA FLJ53054, highly similar to Insulin-like growth factor 2 mRNA-binding protein 2	IGF2BP2;IMP2;VICKZ2	Q9Y6M1-4;Q9Y6M1;F8W930;Q9Y6M1-2;Q9Y6M1-1;B4DKT5;Q9Y6M1-3;Q9Y6M1-5	9850700	3582800	5542000	5466500	4920100	4049200	0.833051	0.42414	0.522516	2.19071	1.49051	1.56441	0.0182258	0.301146
ABP125;ABP130;Protein transport protein Sec31A;SEC31-like protein 1;SEC31-related protein A;Web1-like protein;cDNA FLJ58531, highly similar to Homo sapiens SEC31-like 1 (SEC31L1), transcript variant 1, mRNA;SEC31A protein	HSPC275;HSPC334;KIAA0905;SEC31A;SEC31L1	O94979-8;O94979;D6REX3;O94979-1;O94979-2;B4DIW6;O94979-3;O94979-4;B7ZL00;O94979-6;O94979-7;O94979-5;D6RHZ5	88558000	60513000	58783000	9942800	20117000	10617000	4.00138	4.50223	3.92944	3.05375	3.52216	2.95508	0.0182921	0.301146
Protein AHNAK2	AHNAK2;C14orf78;KIAA2019	Q8IVF2-1;Q8IVF2;Q8IVF2-3	77459000	44154000	26005000	80434000	77996000	65448000	3.80819	4.04752	2.75283	6.06983	5.47715	5.57905	0.0183122	0.301146
Gastric cancer antigen Ga19;N-alpha-acetyltransferase 15, NatA auxiliary subunit;NMDA receptor-regulated protein 1;N-terminal acetyltransferase;Protein tubedown-1;Tbdn100;cDNA, FLJ95468, highly similar to Homo sapiens transcriptional coactivator tubedown-100 (TBDN100),transcript variant 1, mRNA;cDNA FLJ58231, highly similar to NMDA receptor-regulated protein 1;NARG1 protein	GA19;NAA15;NARG1;NATH;TBDN100	Q9BXJ9-1;Q9BXJ9;B2RBE5;B4E2T6;Q9BXJ9-4;Q58F05;F5H5A7	38736000	21691000	33827000	4172800	7918500	3698900	2.80843	3.02208	3.13221	1.80111	2.17705	1.43387	0.0183781	0.301146
JV18-1;Mad-related protein 2;Mothers against decapentaplegic homolog 2;SMAD family member 2;cDNA, FLJ93422, Homo sapiens MAD, mothers against decapentaplegic homolog 2(Drosophila) (MADH2), mRNA;MAD, mothers against decapentaplegic homolog 2 (Drosophila);SMAD, mothers against DPP homolog 2 (Drosophila), isoform CRA_b;cDNA FLJ50177, highly similar to Mothers against decapentaplegic homolog 2(SMAD 2…	MADH2;MADR2;SMAD2;hCG_22544;MADH6;MADH9;SMAD9	Q15796-1;Q15796;Q53XR6;Q15796-2;B7Z5N5;O15198-1;O15198;O15198-2;B7Z4Z5;B7Z6M9;B7Z9Q2	841290	1164900	927820	1883400	1870700	2154800	-2.7165	-1.19674	-2.05597	0.653434	0.0953991	0.654326	0.0184504	0.301146
30 kDa prosomal protein;Macropain subunit C2;Multicatalytic endopeptidase complex subunit C2;Proteasome component C2;Proteasome nu chain;Proteasome subunit alpha type-1;Proteasome subunit alpha type	HC2;NU;PROS30;PSC2;PSMA1	P25786-2;P25786;Q53YE8;P25786-1;F5GX11	55739000	26303000	38134000	33544000	45595000	25774000	3.33344	3.30021	3.30512	4.80808	4.70262	4.23462	0.0184649	0.301146
Collagen alpha-1(III) chain;Collagen, type III, alpha 1;Telo-propeptide of alpha 1 (III) procollagen	COL3A1	P02461-1;P02461;D2JYH5;E7ENY8;Q6LBY7;P02461-2	23699000	23341000	58848000	118370000	122870000	98304000	2.09958	3.12785	3.93103	6.62725	6.13281	6.16595	0.018563	0.301146
Glucose phosphomutase 1;Phosphoglucomutase-1;cDNA FLJ51818, highly similar to Phosphoglucomutase-1 (EC 5.4.2.2);cDNA FLJ50439, highly similar to Phosphoglucomutase-1 (EC 5.4.2.2);cDNA FLJ50663, highly similar to Phosphoglucomutase-1 (EC 5.4.2.2);Phosphoglucomutase 1;cDNA FLJ50606, highly similar to Phosphoglucomutase-1 (EC 5.4.2.2)	PGM1;phosphoglucomutase 1/ PGM1	P36871-1;P36871;B4DFP1;B4DDQ8;F5H857;P36871-2;B7Z6C2;Q16106;B4DPV0;Q9H1D2	32399000	17984000	31585000	14113000	35223000	26446000	2.5507	2.75169	3.03328	3.55905	4.33027	4.27175	0.0185995	0.301146
54 kDa nuclear RNA- and DNA-binding protein;55 kDa nuclear protein;DNA-binding p52/p100 complex, 52 kDa subunit;NMT55;Non-POU domain-containing octamer-binding protein;p54(nrb);cDNA FLJ76817, highly similar to Homo sapiens non-POU domain containing, octamer-binding (NONO), mRNA;cDNA FLJ56109, highly similar to Non-POU domain-containing octamer-binding protein	NONO;NRB54	Q15233;A8K525;B7Z4C2;F5GYZ3	315340000	168540000	257650000	103830000	151290000	150840000	5.83359	5.98	6.06138	6.43817	6.43299	6.78365	0.0187232	0.301146
Ubiquitin-related modifier 1 homolog	C9orf74;URM1	Q9BTM9-2;Q9BTM9;Q9BTM9-1	773140	1847800	456130	0	0	0	-2.83837	-0.531139	-3.08037	NA	NA	NA	0.0187455	0.301146
Histone deacetylase 2;cDNA FLJ40057 fis, clone TCERX2000431, highly similar to HISTONE DEACETYLASE 2;cDNA FLJ34837 fis, clone NT2NE2010632, highly similar to HISTONE DEACETYLASE 2;Histone deacetylase 2, isoform CRA_a	HDAC2;hCG_21384	Q92769;B3KUJ5;B3KRS5	560610	552470	2815300	0	0	0	-3.30211	-2.27298	-0.454602	NA	NA	NA	0.0187714	0.301146
Alanine--tRNA ligase;Alanyl-tRNA synthetase-like;Probable alanyl-tRNA synthetase, mitochondrial;AARS2 protein	AARS2;AARSL;KIAA1270	Q5JTZ9;A2VCL8	19153000	1958000	990550	0	0	0	1.79232	-0.447567	-1.96159	NA	NA	NA	0.0190141	0.301909
3-ketoacyl-CoA thiolase;Acetyl-CoA acyltransferase;Beta-ketothiolase;TP-beta;Trifunctional enzyme subunit beta, mitochondrial;cDNA FLJ55769, highly similar to Trifunctional enzyme subunit beta, mitochondrial;cDNA FLJ56214, highly similar to Trifunctional enzyme subunit beta, mitochondrial;cDNA FLJ59448, highly similar to Trifunctional enzyme subunit beta, mitochondrial;Putative uncharacterized pr…	HADHB;MSTP029	P55084;B4DY96;B4E2W0;B4DDC9;F5GZQ3;C9JE81;D6W539;B5MD38	71512000	56954000	45192000	58444000	52537000	48261000	3.69294	4.41478	3.5501	5.60908	4.90708	5.13956	0.0190774	0.301909
U6 snRNA-associated Sm-like protein LSm5;Putative uncharacterized protein LSM5	LSM5	Q9Y4Y9-1;Q9Y4Y9;B8ZZF8	2964200	2760300	5802300	4707400	10660000	4597000	-0.899532	0.0478773	0.588734	1.97503	2.60596	1.74746	0.0190877	0.301909
Heat shock 70 kDa protein 4;Heat shock 70-related protein APG-2;HSP70RY;cDNA, FLJ79511, highly similar to Heat shock 70 kDa protein 4;cDNA, FLJ79520, highly similar to Heat shock 70 kDa protein 4;cDNA, FLJ79524, highly similar to Heat shock 70 kDa protein 4;cDNA, FLJ79536, highly similar to Heat shock 70 kDa protein 4;cDNA FLJ50510, highly similar to Heat shock 70 kDa protein 4;cDNA FLJ52593, hig…	APG2;HSPA4	P34932;B0AZS1;B0AZT0;B0AZU6;B4DH02;B4DIZ3;B4DN48;B4DSE8;B4DT47;B4DUS3;B4E0H6;B4E354;Q59GF8	181690000	82418000	168430000	99671000	113610000	74228000	5.03816	4.94794	5.44811	6.3792	6.01977	5.76066	0.0191898	0.302104
Protein Tara;TRIO and F-actin-binding protein;Trio-associated repeat on actin;Putative uncharacterized protein TRIOBP;TRIO and F-actin binding protein;Putative uncharacterized protein DKFZp547M048	HRIHFB2122;KIAA1662;TARA;TRIOBP;Z83844.4-005;DKFZp547M048	Q9H2D6-1;Q9H2D6;C9IYW2;Q9H2D6-2;Q9H2D6-3;Q9H2D6-5;F8W6V6;B1AHD6;F2Z2W0;Q8TCM3	30090000	10985000	12968000	2127600	3468800	2358000	2.44404	2.04052	1.74899	0.829322	0.986258	0.784336	0.0193945	0.303908
Protein DEK;cDNA FLJ51914, highly similar to Protein DEK;cDNA FLJ53031, highly similar to Protein DEK;cDNA FLJ52337, highly similar to Protein DEK	DEK	P35659;B4DNW3;B4DFG0;D6R9L5;B4DN37	29712000	12487000	11150000	16375000	16148000	12648000	2.4258	2.22541	1.53108	3.77352	3.2051	3.20761	0.0195278	0.30458
4F2 cell-surface antigen heavy chain;4F2 heavy chain antigen;Lymphocyte activation antigen 4F2 large subunit;cDNA FLJ54090, highly similar to 4F2 cell-surface antigen heavy chain	MDU1;SLC3A2	P08195-4;P08195;F5H4J7;P08195-1;F5GZS6;P08195-3;P08195-2;B4E2Z3;F5GZI0;F5H0E2	102950000	36064000	42981000	2685700	6619300	1547300	4.21862	3.75554	3.47774	1.16539	1.9185	0.176525	0.0197668	0.304775
Glutathione S-transferase omega-1;cDNA, FLJ94267, highly similar to Homo sapiens glutathione S-transferase omega 1 (GSTO1), mRNA;Glutathione S-transferase omega 1, isoform CRA_a;Glutathione S-transferase omega 1	GSTO1;GSTTLP28;hCG_21844;RP11-99N20.1-004;RP11-99N20.1-005	P78417;B2R983;D3DRA3;Q5TA02;F5H7H0;Q5TA01	39674000	30842000	43584000	28710000	28849000	32285000	2.84295	3.52988	3.49784	4.58358	4.04227	4.55956	0.019773	0.304775
Lipid phosphate phosphohydrolase 3;PAP2-beta;Phosphatidate phosphohydrolase type 2b;Phosphatidic acid phosphatase 2b;Vascular endothelial growth factor and type I collagen-inducible protein;Phosphatidic acid phosphatase type 2B	LPP3;PPAP2B	O14495;Q5U0F7	1037400	708120	855850	836400	915060	1550800	-2.4142	-1.91488	-2.17246	-0.51764	-0.936241	0.179785	0.0198391	0.304775
Beta-coat protein;Coatomer subunit beta;p102;cDNA FLJ56271, highly similar to Coatomer subunit beta;Coatomer protein complex, subunit beta 2 (Beta prime), isoform CRA_b	COPB2;hCG_17220	P35606;B4DZI8	24778000	14743000	33730000	26262000	24177000	18305000	2.16381	2.46501	3.12807	4.455	3.78738	3.74094	0.0199022	0.304775
26S proteasome non-ATPase regulatory subunit 13;26S proteasome regulatory subunit p40.5;26S proteasome regulatory subunit RPN9;26S proteasome regulatory subunit S11;cDNA, FLJ95595, highly similar to Homo sapiens proteasome (prosome, macropain) 26S subunit, non-ATPase, 13 (PSMD13), mRNA;Proteasome 26S non-ATPase subunit 13 isoform 1 variant;HSPC027;cDNA FLJ53046, highly similar to 26S proteasome n…	PSMD13;hCG_37689	Q9UNM6-2;Q9UNM6;Q9UNM6-1;B2RBM7;Q53GN6;Q9Y6E3;B4DJ66;Q9UNM7;E9PL38	53213000	29966000	45246000	9994900	13127000	11232000	3.26653	3.48831	3.55183	3.06129	2.90629	3.03632	0.0200825	0.305781
Beta-actin-like protein 2;Kappa-actin	ACTBL2	Q562R1	593070000	359360000	814770000	956200000	611860000	1264300000	6.74488	7.07234	7.72236	9.64126	8.44888	9.8509	0.0201494	0.305781
Actin-depolymerizing factor;AGEL;Brevin;Gelsolin;cDNA FLJ56154, highly similar to Gelsolin;cDNA FLJ56212, highly similar to Gelsolin;cDNA, FLJ96557, Homo sapiens gelsolin (amyloidosis, Finnish type) (GSN), mRNA;Gelsolin (Amyloidosis, Finnish type);Gelsolin (Amyloidosis, Finnish type), isoform CRA_c;cDNA FLJ53332, highly similar to Gelsolin;Gelsolin (Amyloidosis, Finnish type), isoform CRA_b;Putat…	GSN;hCG_27454;RP11-477J21.1-001;RP11-477J21.1-003;DKFZp313L0718;RP11-477J21.1-013;RP11-477J21.1-010;RP11-477J21.1-005	P06396-1;P06396;B7Z6N2;B7Z9A0;Q5T0I2;B7Z373;B7Z5V1;Q5T0I1;Q69YR8;F5H1A8;P06396-2;A2A418;B7Z4U6;B7Z992;F8WA45;B7Z2X4;F5H8M4;Q5T0H8;B3KS49;Q5T0H9	123080000	81728000	121450000	68687000	90620000	71891000	4.47628	4.93581	4.97633	5.84206	5.69358	5.71451	0.0203739	0.307339
CDC46 homolog;DNA replication licensing factor MCM5;P1-CDC46;cDNA FLJ78580, highly similar to Homo sapiens MCM5 minichromosome maintenance deficient 5, cell division cycle 46 (MCM5), mRNA;cDNA, FLJ92902, Homo sapiens MCM5 minichromosome maintenance deficient 5, celldivision cycle 46 (S. cerevisiae) (MCM5), mRNA;MCM5 minichromosome maintenance deficient 5, cell division cycle 46 (S. cerevisiae), i…	CDC46;MCM5;hCG_41525;RP5-824I19__A.1-001;RP5-824I19__A.1-002;RP5-824I19__A.1-011	P33992;A8K521;B1AHB0;B4DQ39;Q53FG5;B1AHB1;B3KVF0;B4DVK5;B1AHB2;E7EQY5	45329000	19421000	26552000	2633000	4888500	1865900	3.03519	2.8626	2.78286	1.1368	1.48121	0.446644	0.0204345	0.307339
Putative uncharacterized protein;Estrogen-responsive B box protein;Tripartite motif-containing protein 16;cDNA, FLJ95381, Homo sapiens tripartite motif-containing 16 (TRIM16), mRNA;cDNA FLJ11173 fis, clone PLACE1007346, highly similar to Tripartite motif-containing protein 16;cDNA FLJ31464 fis, clone NT2NE2001337, highly similar to Tripartite motif-containing protein 16;cDNA FLJ61212, highly simi…	EBBP;TRIM16	Q59EB2;O95361-1;O95361;B2RB95;B3KMJ2;O95361-2;B3KP96;B4DE22	574530000	579850000	496020000	288770	176750	0	6.69906	7.76259	7.00636	-2.05191	-3.3084	NA	0.0208319	0.311922
Protein jagunal homolog 1;GL009	JAGN1	Q8N5M9;F5H711;Q9BY51	3416500	364250	333540	0	0	0	-0.694656	-2.87395	-3.53196	NA	NA	NA	0.0223918	0.333797
BAG family molecular chaperone regulator 3;Bcl-2-associated athanogene 3;Bcl-2-binding protein Bis;Docking protein CAIR-1;BCL2-associated athanogene 3 variant;Putative uncharacterized protein BAG3	BAG3;BIS	O95817;Q53GY1;C9JFK9	30032000	13914000	18769000	364830	1711300	885850	2.44125	2.38152	2.28239	-1.71461	-0.0330864	-0.628093	0.0226044	0.335481
Putative uncharacterized protein SNX1;Sorting nexin 1, isoform CRA_d;Sorting nexin-1;Sorting nexin 1 isoform a variant;cDNA FLJ46302 fis, clone TESTI4036048, highly similar to Sorting nexin 1	hCG_33348;SNX1	A6NKH4;Q13596-2;Q13596;Q13596-1;Q53GY8;Q53HL9;Q6ZRJ8;Q59GU6	7383100	4689100	9275900	6076500	6690200	4366400	0.417052	0.812363	1.2656	2.34334	1.93387	1.67322	0.0231726	0.340788
Lamin-B1;cDNA FLJ50934, highly similar to Lamin-B1;LMNB1 protein	LMN2;LMNB;LMNB1	P20700;B4DZT3;E9PBF6;Q6DC98	433160000	165730000	250090000	127550000	201460000	118380000	6.29158	5.95574	6.01841	6.73501	6.84617	6.43405	0.0233064	0.340788
HLA-DR-associated protein II;Inhibitor of granzyme A-activated DNase;PHAPII;Phosphatase 2A inhibitor I2PP2A;Protein SET;Template-activating factor I;cDNA, FLJ96345, Homo sapiens SET translocation (myeloid leukemia-associated) (SET),mRNA;cDNA FLJ51749, highly similar to Protein SET;SET nuclear oncogene;SET translocation (Myeloid leukemia-associated), isoform CRA_a;Putative uncharacterized protein …	SET;hCG_40357;RP11-216B9.3-001;RP11-216B9.3-003;RP11-216B9.3-010	Q01105-2;Q01105;B2RCX0;Q01105-1;Q5VXV3;Q5VXV2;A6NGV1;B2REB8	87899000	60846000	114210000	65915000	109550000	65389000	3.9906	4.51014	4.88765	5.78263	5.96727	5.57775	0.0233445	0.340788
28S ribosomal protein S9, mitochondrial;MRPS9 protein	MRPS9;RPMS9	P82933;Q86WV4	680160	473440	2058900	3584600	2594000	2320500	-3.02323	-2.49569	-0.906017	1.58191	0.566999	0.761208	0.0233666	0.340788
Leucine--tRNA ligase;Leucyl-tRNA synthetase, cytoplasmic;cDNA, FLJ96156, highly similar to Homo sapiens leucyl-tRNA synthetase (LARS), mRNA;LARS protein;cDNA FLJ58157, highly similar to Leucyl-tRNA synthetase, cytoplasmic (EC 6.1.1.4);cDNA FLJ58466, highly similar to Leucyl-tRNA synthetase, cytoplasmic (EC 6.1.1.4);cDNA FLJ58533, highly similar to Leucyl-tRNA synthetase, cytoplasmic (EC 6.1.1.4);…	KIAA1352;LARS	Q9P2J5;B2RCM2;Q6NVI4;B4DER1;B4E266;F5H698;A2RRR4;B4DJ10;Q9H8E3	53025000	25341000	32996000	37696000	31970000	41469000	3.26143	3.24645	3.09633	4.97643	4.19047	4.92073	0.0236089	0.342837
Gamma-interferon-inducible protein 16;Interferon-inducible myeloid differentiation transcriptional activator;Putative uncharacterized protein IFI16;Interferon, gamma-inducible protein 16, isoform CRA_a;Interferon, gamma-inducible protein 16, isoform CRA_b;cDNA FLJ61295, highly similar to Gamma-interferon-inducible protein Ifi-16	IFI16;IFNGIP1;hCG_1995098	Q16666-2;Q16666;C9JXU0;D3DUZ3;B4DJT8;E7EPR3	14372000	9147100	10002000	10095000	9404500	6869100	1.37801	1.77637	1.37433	3.07566	2.42517	2.32689	0.0241038	0.348523
LRR FLI-I interacting protein 1	LRRFIP1	E9PGZ2;Q9Y607	871410	0	0	22250000	7718600	6007200	-2.66575	NA	NA	4.21583	2.14016	2.13346	0.0244884	0.351013
Secretory carrier-associated membrane protein 3;SCAMP3 protein	C1orf3;PROPIN1;SCAMP3	O14828-1;O14828;Q6FHJ5;O14828-2	7049900	4177900	2781900	4667600	4047700	5243300	0.350428	0.64583	-0.47182	1.96278	1.20892	1.93725	0.0245817	0.351013
Leukemia-associated phosphoprotein p18;Metablastin;Oncoprotein 18;Phosphoprotein p19;pp17;Prosolin;Protein Pr22;Stathmin	LAP18;OP18;STMN1;RP1-125I3.5-006;RP1-125I3.5-004	P16949-1;P16949;B5BU83;Q96CE4;P16949-2;A2A2D2;A2A2D0	306960000	196430000	278250000	148960000	223700000	122710000	5.79473	6.20092	6.17235	6.95888	6.99724	6.48588	0.0245886	0.351013
cDNA FLJ37560 fis, clone BRCOC2000333, highly similar to Succinate dehydrogenase (ubiquinone) flavoprotein subunit, mitochondrial (EC 1.3.5.1);cDNA FLJ55072, highly similar to Succinate dehydrogenase (ubiquinone) flavoprotein subunit, mitochondrial (EC1.3.5.1);Flavoprotein subunit of complex II;Succinate dehydrogenase [ubiquinone] flavoprotein subunit, mitochondrial;cDNA FLJ61478, highly similar …	SDH2;SDHA;SDHF	B3KT34;B4DJ60;E9PBJ5;D6RFM5;P31040;B4DYN5;Q0QF12;Q59GW8;E9PEF8;Q8IW48;B3KYA5	41060000	24834000	17760000	31622000	28287000	19583000	2.89249	3.2173	2.20267	4.72295	4.01389	3.8383	0.0247778	0.352191
Novel nuclear protein 1;Nucleolar protein Nop52;Ribosomal RNA processing protein 1 homolog A;RRP1-like protein;Nucleolar protein NOP52 variant;RRP1 protein;NNP3;cDNA FLJ61500, highly similar to NNP-1 protein	D21S2056E;NNP1;NOP52;RRP1;RRP1A	P56182;Q53FR7;Q6PJJ2;Q96J73;F8W984;B4DZM3;D6RE82	3726100	3709200	3866400	254910	867610	352970	-0.569509	0.47416	0.00310036	-2.23185	-1.01306	-1.95561	0.0248802	0.352191
Alpha-coat protein;Coatomer subunit alpha;HEP-COP;Proxenin;Xenin;Xenopsin-related peptide	COPA	P53621-2;P53621;P53621-1	75723000	48909000	78367000	32902000	59090000	39338000	3.77548	4.19508	4.34428	4.7802	5.07666	4.84462	0.0251374	0.353508
60S ribosomal protein L22;EBER-associated protein;Epstein-Barr virus small RNA-associated protein;Heparin-binding protein HBp15;Ribosomal protein L22	RPL22	P35268;Q7Z4W8;Q8WYP0;Q9BYF5	108430000	26982000	44582000	37485000	73545000	38058000	4.29345	3.33698	3.5305	4.96834	5.39238	4.7969	0.0251831	0.353508
Malate dehydrogenase;Cytosolic malate dehydrogenase;Malate dehydrogenase, cytoplasmic;Putative uncharacterized protein MDH1	MDH1;MDHA	B7Z3I7;C9JF79;F5H098;P40925;B4DUN2;B9A041;B8ZZ51	97300000	38846000	99314000	37182000	84936000	59588000	4.13719	3.86275	4.68603	4.95663	5.60013	5.44372	0.0254162	0.354892
Dual specificity mitogen-activated protein kinase kinase 1;ERK activator kinase 1;MAPK/ERK kinase 1;cDNA FLJ76051, highly similar to Homo sapiens mitogen-activated protein kinase kinase 1 (MAP2K1), mRNA;Mitogen-activated protein kinase kinase 1;Mitogen-activated protein kinase kinase 1, isoform CRA_a;cDNA FLJ58770, highly similar to Dual specificity mitogen-activated protein kinase kinase 1 (EC 2…	MAP2K1;MEK1;PRKMK1;hCG_24510	Q02750-1;Q02750;A4QPA9;B4DFY5;Q02750-2	1702300	24707000	5785100	0	0	0	-1.69969	3.2099	0.584451	NA	NA	NA	0.025576	0.354892
5,10-methenyl-tetrahydrofolate synthetase;5-formyltetrahydrofolate cyclo-ligase;MTHFS protein	MTHFS	P49914;Q96EE9	657510	207550	262070	355150	260720	310040	-3.07209	-3.68542	-3.87987	-1.7534	-2.74761	-2.1427	0.0255977	0.354892
Calvasculin;Metastasin;Placental calcium-binding protein;Protein Mts1;Protein S100-A4;S100 calcium-binding protein A4	CAPL;MTS1;S100A4	P26447;F5H3J5	18660000	12534000	11073000	1930100	1133700	927960	1.7547	2.23083	1.52108	0.68877	-0.62714	-0.561093	0.0262521	0.358402
Cell cycle protein p38-2G4 homolog;ErbB3-binding protein 1;Proliferation-associated protein 2G4;cDNA FLJ75526, highly similar to Homo sapiens proliferation-associated 2G4, 38kDa (PA2G4), mRNA;PA2G4 protein	EBP1;PA2G4	Q9UQ80;A8K6Y1;Q6PIN5;F8VTY8;Q05D08;F8VRZ3;F8VR77	289320000	133960000	226620000	83811000	115400000	92934000	5.70935	5.64871	5.87624	6.12916	6.04232	6.08491	0.026321	0.358402
Acyl-CoA thioesterase 7;Brain acyl-CoA hydrolase;CTE-IIa;Cytosolic acyl coenzyme A thioester hydrolase;Long chain acyl-CoA thioester hydrolase;cDNA FLJ32606 fis, clone STOMA1000186, highly similar to Homo sapiens acyl-CoA thioesterase 7 (ACOT7), transcript variant hBACHa, mRNA;cDNA FLJ52849, highly similar to Homo sapiens acyl-CoA thioesterase 7 (ACOT7), transcript variant hBACHc, mRNA;cDNA FLJ60…	ACOT7;BACH	O00154-1;O00154;O00154-4;B3KQ12;O00154-5;B7Z957;O00154-6;B4DUX0;O00154-3;O00154-2	16898000	9271300	8541200	14779000	9517200	13126000	1.61161	1.79582	1.14655	3.62557	2.44236	3.26113	0.0264006	0.358402
15S Mg(2+)-ATPase p97 subunit;Transitional endoplasmic reticulum ATPase;Valosin-containing protein;VCP protein;Putative uncharacterized protein DKFZp434K0126	VCP;DKFZp434K0126	P55072;Q0IIN5;Q96IF9;Q9HAP0;Q9HAP1;Q9NTC4	400210000	212800000	286410000	125110000	250640000	188600000	6.17744	6.31641	6.21405	6.70715	7.16129	7.10596	0.0264092	0.358402
BPG-dependent PGAM 1;Phosphoglycerate mutase 1;Phosphoglycerate mutase isozyme B;Phosphoglycerate mutase;cDNA FLJ51983, highly similar to Phosphoglycerate mutase 1 (EC 5.4.2.1)	CDABP0006;PGAM1;PGAMA;hCG_2015269;hCG_25778;RP11-452K12.8-001	P18669;F2Z2J9;Q0D2Q6;Q53G35;Q6FHK8;Q6FHU2;Q6P6D7;B4DKL5	113220000	90679000	112440000	56295000	87569000	103260000	4.35581	5.08575	4.86512	5.55503	5.64417	6.23691	0.0265472	0.358402
Aspartate beta-hydroxylase;Aspartyl/asparaginyl beta-hydroxylase;Peptide-aspartate beta-dioxygenase;cDNA FLJ77157, highly similar to Homo sapiens aspartate beta-hydroxylase (ASPH), transcript variant 3, mRNA;Aspartate beta-hydroxylase isoform f;cDNA FLJ54576, highly similar to Aspartyl/asparaginyl beta-hydroxylase (EC 1.14.11.16)	ASPH	Q12797-1;Q12797;A8K721;B3GQE5;B4E2K4;B8Y0L3;F5H667	17205000	11071000	15612000	7662300	20600000	10958000	1.63758	2.05177	2.01669	2.67787	3.55639	3.00068	0.0267548	0.358402
Heterogeneous nuclear ribonucleoprotein A3	HNRNPA3;HNRPA3	P51991-1;P51991	50139000	35134000	45930000	22697000	60471000	48783000	3.18069	3.71785	3.57347	4.24452	5.10999	5.15508	0.026762	0.358402
Elongator complex protein 1;IkappaB kinase complex-associated protein;p150;cDNA FLJ45304 fis, clone BRHIP3003984, highly similar to IkappaB kinase complex-associated protein;cDNA FLJ58234, highly similar to IkappaB kinase complex-associated protein;IKBKAP variant protein;Putative uncharacterized protein DKFZp781H1425;Inhibitor of kappa light polypeptide gene enhancer in B-cells, kinase complex-as…	ELP1;IKAP;IKBKAP;IKBKAP variant protein;DKFZp781H1425	O95163;B3KXE7;B4E3I9;Q4LE38;Q68DI5;Q8N516;B3KMT0;B3KNB2;B3KVS1;F5H2T0	0	0	0	294260	66088	210760	NA	NA	NA	-2.02474	-4.72765	-2.69955	0.0269243	0.358402
Antioxidant enzyme AOE372;Peroxiredoxin IV;Peroxiredoxin-4;Thioredoxin peroxidase AO372;Thioredoxin-dependent peroxide reductase A0372;Putative uncharacterized protein PRDX4	PRDX4	Q13162;A6NJJ0;E9PEN3	20801000	9003500	10119000	9842500	17436000	7190800	1.91141	1.75354	1.3911	3.03912	3.31582	2.39292	0.0269405	0.358402
cDNA FLJ58953, highly similar to 40S ribosomal protein S20;40S ribosomal protein S20	RPS20	B4DW28;P60866;E5RJX2;E5RIP1	52329000	66173000	30667000	103440000	109360000	51351000	3.24236	4.63122	2.99072	6.43275	5.96476	5.22909	0.0269737	0.358402
Glutathione S-transferase P;GST class-pi;GSTP1-1;Glutathione S-transferase pi;Putative uncharacterized protein GSTP1	FAEES3;GST3;GSTP1	P09211;C7DJS1;C7DJS2;A8MX94;B2C310	46208000	15963000	15561000	14157000	27118000	34532000	3.0629	2.57971	2.01197	3.56354	3.953	4.65663	0.0270211	0.358402
cDNA FLJ56307, highly similar to Ubiquitin thioesterase protein OTUB1 (EC 3.4.-.-);Putative uncharacterized protein DKFZp564E242;Deubiquitinating enzyme OTUB1;OTU domain-containing ubiquitin aldehyde-binding protein 1;Otubain-1;Ubiquitin thioesterase OTUB1;Ubiquitin-specific-processing protease OTUB1	DKFZp564E242;HSPC263;OTB1;OTU1;OTUB1	B4DPD5;F5H6Q1;Q659F9;Q96FW1-1;Q96FW1;F5GYN4;F5GYJ8	13538000	5945300	5700900	4469200	8326900	5058000	1.29177	1.1548	0.563299	1.90011	2.2496	1.88534	0.0274867	0.363147
cDNA FLJ56016, highly similar to C-1-tetrahydrofolate synthase, cytoplasmic;C-1-tetrahydrofolate synthase, cytoplasmic;Formyltetrahydrofolate synthetase;Methenyltetrahydrofolate cyclohydrolase;Methylenetetrahydrofolate dehydrogenase	MTHFC;MTHFD;MTHFD1	B7Z809;F5H2F4;P11586	105290000	39990000	77755000	67133000	54386000	49661000	4.25105	3.90462	4.33297	5.80905	4.95698	5.18081	0.0278356	0.366321
Microtubule-associated protein 4;Microtubule-associated protein;cDNA FLJ58263, highly similar to Microtubule-associated protein 4;MAP4 protein	MAP4	P27816-4;P27816;E7EVA0;E9PGM5;Q86Y04;P27816-1;P27816-6;B4DM10;C9JFC3;Q05D06;Q6NX68;P27816-2	599330000	307030000	413410000	214050000	244110000	227450000	6.76003	6.84529	6.74354	7.4819	7.12321	7.37618	0.0280982	0.368338
35-beta calcimedin;Annexin A4;Annexin IV;Annexin-4;Carbohydrate-binding protein p33/p41;Chromobindin-4;Endonexin I;Lipocortin IV;P32.5;Placental anticoagulant protein II;PP4-X;Protein II;cDNA FLJ52120, highly similar to Annexin A4;ANXA4 protein;cDNA, FLJ96576, Homo sapiens annexin A4 (ANXA4), mRNA;Proliferation-inducing protein 28;Putative uncharacterized protein ANXA4;cDNA FLJ52218, highly simil…	ANX4;ANXA4;hCG_39482;PIG28;DKFZp686H02120	P09525;B4DE02;Q6LES2;B4DDF9;B4DDZ4;B4E1S2;Q59FK3;Q6MZI0;Q6P452	28013000	13691000	22317000	5030000	7275400	5830400	2.34085	2.35821	2.53218	2.07065	2.05485	2.09037	0.0282367	0.368718
cDNA FLJ54338, highly similar to Golgin subfamily A member 4;Golgi autoantigen, golgin subfamily a, 4 variant;256 kDa golgin;Golgin subfamily A member 4;Golgin-245;Protein 72.1;Trans-Golgi p230;cDNA FLJ77065, highly similar to Homo sapiens golgi autoantigen, golgin subfamily a, 4 (GOLGA4), mRNA;CTCL tumor antigen se20-7	GOLGA4	B4DTF3;F8W8Q7;Q59EW8;Q13439-1;Q13439;A8K3D5;Q13439-4;Q9H2G3;Q13439-3	2004700	776820	19659000	0	0	0	-1.46379	-1.7813	2.34923	NA	NA	NA	0.0284334	0.369854
Anamorsin;Cytokine-induced apoptosis inhibitor 1;Fe-S cluster assembly protein DRE2 homolog;cDNA FLJ58887, highly similar to Anamorsin (Cytokine-induced apoptosis inhibitor 1) (CUA001)	CIAPIN1;CUA001;PRO0915	Q6FI81-1;Q6FI81;Q6FI81-3;B4DHB9	22757000	12321000	10252000	2672900	1983100	1826700	2.04106	2.2061	1.40994	1.1585	0.179578	0.416012	0.0286926	0.371789
Nucleolin;Protein C23;cDNA FLJ10452 fis, clone NT2RP1000966, highly similar to NUCLEOLIN;Nucleolin, isoform CRA_c;cDNA FLJ38578 fis, clone HCHON2007674, highly similar to NUCLEOLIN;Putative uncharacterized protein NCL;NCL protein;cDNA FLJ45706 fis, clone FEBRA2028457, highly similar to Nucleolin	NCL;hCG_33980	P19338;B3KM80;B3KTP9;C9JWL1;Q9BQ02;E7EX81;Q6ZS99	596760000	384520000	520150000	209160000	378740000	239670000	6.75383	7.16997	7.07489	7.44856	7.75688	7.45168	0.0288642	0.372581
Calpain inhibitor;Calpastatin;Sperm BS-17 component;Calpastatin isoform a variant;cDNA, FLJ96117, highly similar to Homo sapiens calpastatin (CAST), transcript variant 4, mRNA;cDNA FLJ59277, highly similar to Calpastatin;cDNA FLJ56102, highly similar to Homo sapiens calpastatin (CAST), transcript variant 8, mRNA;cDNA FLJ50632, highly similar to Calpastatin;cDNA FLJ56123, highly similar to Calpast…	CAST	P20810-6;P20810;Q59HE3;P20810-7;E7ESM9;P20810-5;B2RCJ7;B7Z4U9;E9PCH5;B7Z468;P20810-1;B7Z5T9;P20810-2;B7Z574;P20810-4;E7EVY3;E7ES10;Q13940;B7Z6N0;B7Z7L4;B7Z8S8;E9PDE4;Q6AZE3;P20810-3;B7Z5T6;Q86YM9;E7EQ12	45667000	9162800	32245000	22650000	54204000	27772000	3.0459	1.77884	3.06311	4.24153	4.95215	4.34233	0.029173	0.375129
DDRGK domain-containing protein 1	C20orf116;DDRGK1	Q96HY6-1;Q96HY6;Q96HY6-2	18288000	19645000	21466000	2044700	2668600	773660	1.72565	2.87914	2.47609	0.771984	0.607904	-0.823456	0.0293737	0.375655
Lysyl oxidase;Protein-lysine 6-oxidase;cDNA, FLJ79522, highly similar to Protein-lysine 6-oxidase (EC1.4.3.13);cDNA FLJ51899, highly similar to Protein-lysine 6-oxidase (EC 1.4.3.13);cDNA FLJ54375, highly similar to Protein-lysine 6-oxidase (EC 1.4.3.13);cDNA, FLJ79208, highly similar to Protein-lysine 6-oxidase (EC 1.4.3.13)	LOX;hCG_37363	P28300;D0PNI2;Q96PQ9;B0AZT2;B4DN04;B4DQF8;B7ZAJ4	6183800	3153300	5945300	1042000	1332500	762250	0.161319	0.239915	0.623859	-0.20055	-0.394044	-0.844892	0.0295319	0.375655
70 kDa lamin;Lamin-A/C;Renal carcinoma antigen NY-REN-32;Lamin A/C transcript variant 1;Lamin A/C;Progerin;cDNA FLJ56081, highly similar to Lamin-A/C	LMN1;LMNA;RP11-54H19.1-004;RP11-54H19.1-003	P02545-1;P02545;Q5I6Y4;Q5I6Y6;P02545-3;Q6UYC3;Q5TCJ4;B4DI32;E7EUI9;D6RAQ3	2544900000	1190200000	1578800000	834070000	1210700000	742550000	8.84622	8.80004	8.67672	9.44412	9.43345	9.08312	0.0295484	0.375655
Coronin-1C_i3 protein;Coronin, actin binding protein, 1C variant;Coronin-1C_i2 protein;cDNA FLJ13143 fis, clone NT2RP3003230, highly similar to Coronin-1C;Coronin-1C;Coronin-3;hCRNN4;cDNA FLJ51205, highly similar to Coronin-1C;cDNA, FLJ79403, highly similar to Coronin-1C;cDNA, FLJ78964, highly similar to Coronin-1C;cDNA FLJ50992, highly similar to Coronin-1C	CORO1C;CRNN4	A7MAP1;Q59EA2;A7MAP0;B3KN06;Q53G58;Q9ULV4;B4E3S0;B7Z9V0;B4DMH3	276110000	94976000	158180000	24274000	54126000	30164000	5.64192	5.15254	5.35753	4.34143	4.95007	4.46153	0.0298668	0.377974
Lamina-associated polypeptide 2, isoform alpha;Splenin;Thymopentin;Thymopoietin;Thymopoietin isoform alpha;Thymopoietin-related peptide isoform alpha;TP5	LAP2;TMPO	P42166	89179000	44964000	55070000	24176000	32264000	27109000	4.01146	4.07375	3.8353	4.3356	4.20367	4.30747	0.0300426	0.377974
Glyceraldehyde-3-phosphate dehydrogenase;Glyceraldehyde 3-phosphate dehydrogenase	CDABP0047;GAPD;GAPDH;OK/SW-cl.12	P04406;Q0QET7;Q2TSD0;E7EUT4;A4UCT1;E7EPW1;E7EUT5;Q16768;Q5ZEY3	2774200000	1519300000	1636400000	964190000	1697100000	899400000	8.97068	9.15224	8.72842	9.65327	9.92068	9.35959	0.0300674	0.377974
RNA-binding protein RBP;Splicing factor 4;cDNA FLJ75478, highly similar to Homo sapiens splicing factor 4 (SF4), transcript variant a, mRNA;cDNA FLJ35426 fis, clone SMINT2001683, highly similar to Splicing factor 4;Splicing factor 4, isoform CRA_d	SF4;hCG_38578	Q8IWZ8-1;Q8IWZ8;A5PLN4;A8K7S0;B3KS44	7276300	1449900	315680	0	0	0	0.39603	-0.880994	-3.61136	NA	NA	NA	0.0303009	0.379493
Beta-II spectrin;Fodrin beta chain;Spectrin beta chain, brain 1;Spectrin, non-erythroid beta chain 1;Spectrin beta non-erythrocytic 1;Spectrin, beta, non-erythrocytic 1, isoform CRA_d;cDNA FLJ55845, highly similar to Spectrin beta chain, brain 1;Spectrin, beta, non-erythrocytic 1, isoform CRA_c;Beta II spectrin-short isoform	SPTB2;SPTBN1;hCG_17370	Q01082-1;Q01082;B2ZZ89;B4DIF8;D6W5C0;Q01082-2;Q01082-3;Q8WYB3	596410000	348300000	432920000	116920000	161060000	114460000	6.75299	7.02724	6.81007	6.60947	6.52328	6.38547	0.0305738	0.38067
Cullin-4B;Putative uncharacterized protein CUL4B	CUL4B;KIAA0695	Q13620-3;Q13620;A6NE76	16896000	9349100	15948000	28259000	21098000	12615000	1.61143	1.80788	2.04741	4.56073	3.59086	3.20384	0.0306208	0.38067
5-aminoimidazole-4-carboxamide ribonucleotide formyltransferase;AICAR transformylase;ATIC;Bifunctional purine biosynthesis protein PURH;IMP cyclohydrolase;IMP synthase;Inosinicase;Phosphoribosylaminoimidazolecarboxamide formyltransferase;5-aminoimidazole-4-carboxamide ribonucleotide formyltransferase/IMP cyclohydrolase, isoform CRA_g;cDNA FLJ75424, highly similar to Human AICAR formyltransferase/…	ATIC;OK/SW-cl.86;PURH;hCG_16691	P31939;A8K202;B2R7P8;B4DP06;E9PBU3;F5GWY2	36321000	12540000	22216000	9616200	22006000	18141000	2.71556	2.23152	2.52564	3.00556	3.65165	3.72795	0.0308551	0.381341
cDNA FLJ56301, highly similar to NADH-cytochrome b5 reductase (EC 1.6.2.2);Diaphorase-1;NADH-cytochrome b5 reductase 3;NADH-cytochrome b5 reductase 3 membrane-bound form;NADH-cytochrome b5 reductase 3 soluble form;Mutant NADH-cytochrome b5 reductase;cDNA FLJ42537 fis, clone BRACE3004058, highly similar to NADH-cytochrome B5 reductase (EC 1.6.2.2);Cytochrome b5 reductase 3	CYB5R3;DIA1;Z93241.1-006	B7Z7L3;P00387-1;P00387;P00387-2;Q6TGM4;Q6TGM5;Q6ZVI6;B1AHF3	70322000	23399000	28827000	47378000	30747000	32657000	3.66873	3.13143	2.90146	5.30624	4.13419	4.57609	0.031071	0.381341
Aspartate--tRNA ligase;Aspartyl-tRNA synthetase, cytoplasmic;Cell proliferation-inducing gene 40 protein;Aspartyl-tRNA synthetase, isoform CRA_b;Putative uncharacterized protein DARS;Putative uncharacterized protein DKFZp781B11202	DARS;PIG40;hCG_25752;DKFZp781B11202	P14868;D3DP78;Q53R85;Q53T60;Q68CR9	37873000	16869000	26274000	13856000	16776000	11977000	2.77592	2.65935	2.76767	3.53253	3.26015	3.12897	0.0310719	0.381341
Adapter molecule crk;p38;Proto-oncogene c-Crk	CRK	P46108-1;P46108;P46108-2	4518300	2135900	2650200	1483900	3258800	1698800	-0.291395	-0.322104	-0.541789	0.309489	0.896162	0.311288	0.0311276	0.381341
Phospholipase A-2-activating protein	PLAA;PLAP	Q9Y263;E5RIM3	16807000	8808000	15781000	6245700	9350400	6249500	1.60382	1.72187	2.03223	2.38296	2.41685	2.19051	0.0315099	0.384627
A34.5;Antisense to ERCC-1 protein;CD3-epsilon-associated protein;DNA-directed RNA polymerase I subunit RPA34;RNA polymerase I-associated factor PAF49;CD3EAP protein;cDNA FLJ75784, highly similar to Homo sapiens CD3E antigen, epsilon polypeptide associated protein (CD3EAP), mRNA	ASE1;CAST;CD3EAP;PAF49	O15446-2;O15446;O15446-1;A0JLT1;A8K818;Q05BI1	2262000	1706500	2032100	2144800	1612100	1453000	-1.28958	-0.645907	-0.924919	0.840938	-0.119238	0.0858069	0.0316381	0.384797
2(3)-polynucleotidase;Bifunctional polynucleotide phosphatase/kinase;DNA 5-kinase/3-phosphatase;Polynucleotide 3-phosphatase;Polynucleotide 5-hydroxyl-kinase;Polynucleotide kinase-3-phosphatase;PNKP protein	PNKP	Q96T60;Q9BUL2	937840	752010	12082000	0	0	0	-2.55976	-1.82812	1.6469	NA	NA	NA	0.0319322	0.386926
Ataxin-2 domain protein;Ataxin-2-like protein;Ataxin-2-related protein;ATXN2L protein;cDNA FLJ77026, highly similar to Homo sapiens ataxin 2-like (ATXN2L), transcript variant E, mRNA;Putative uncharacterized protein ATXN2L	A2D;A2LG;A2LP;A2RP;ATXN2L	Q8WWM7-3;Q8WWM7;Q63ZY4;Q8WWM7-1;Q8WWM7-5;E9PAR9;Q8WWM7-2;A8K1R6;Q8WWM7-4;Q8WWM7-6;C9JXV8;Q8WWM7-7	41361000	30823000	41059000	3912400	6216100	1869800	2.90302	3.52899	3.41174	1.70815	1.82783	0.449656	0.0320429	0.386926
cDNA, FLJ95068, highly similar to Homo sapiens eukaryotic translation elongation factor 1 delta (guanine nucleotide exchange protein) (EEF1D), transcript variant 1, mRNA;Antigen NY-CO-4;Elongation factor 1-delta;Eukaryotic translation elongation factor 1 delta (Guanine nucleotide exchange protein), isoform CRA_b;FP1047;cDNA: FLJ20897 fis, clone ADKA03573;cDNA FLJ57946, highly similar to Elongatio…	EEF1D;EF1D;hCG_1994718	B2RAR6;E9PRY8;P29692-2;P29692;D3DWK1;Q71RH4;Q9H7G6;P29692-1;E9PQR8;E9PK01;B4DDU4;E9PBQ9;E9PI39;E9PQ49;E9PQZ1;E9PL12;E9PPR1;E9PIZ1;E9PMW7;E9PK06	345100000	136330000	203090000	161480000	143690000	139260000	5.9637	5.67401	5.71808	7.07531	6.35864	6.66841	0.0324248	0.38754
Conventional kinesin heavy chain;Kinesin-1 heavy chain;Ubiquitous kinesin heavy chain;cDNA FLJ76989, highly similar to Homo sapiens kinesin family member 5B (KIF5B), mRNA;Kinesin family member 5B, isoform CRA_a;KIF5B protein;cDNA FLJ51288, highly similar to Kinesin heavy chain	KIF5B;KNS;KNS1;hCG_37538	P33176;A8K048;D3DRX6;Q2TA90;Q66K46;Q6P164;B4DS27	106770000	59578000	92707000	123630000	120720000	62376000	4.27119	4.47976	4.58672	6.68998	6.10734	5.50969	0.0324477	0.38754
ACC-alpha;Acetyl-CoA carboxylase 1;Biotin carboxylase;Acetyl-Coenzyme A carboxylase alpha;HCG30204, isoform CRA_b;cDNA FLJ52592, highly similar to Acetyl-CoA carboxylase 1 (EC 6.4.1.2);Acetyl-Coenzyme A carboxylase alpha isoform 2 variant	ACAC;ACACA;ACC1;ACCA;hCG_30204	Q13085-4;Q13085;Q13085-1;B2ZZ90;Q13085-2;Q13085-3;B4DIR2;F8W6G0;Q59FY4	7645500	1654800	3825200	3197700	5402800	4430000	0.467436	-0.690291	-0.0123554	1.41713	1.62553	1.69408	0.0324566	0.38754
UDP--Glc:glycoprotein glucosyltransferase;UDP-glucose ceramide glucosyltransferase-like 1;UDP-glucose:glycoprotein glucosyltransferase 1;cDNA FLJ77398, highly similar to Homo sapiens UDP-glucose ceramide glucosyltransferase-like 1, transcript variant 2, mRNA	GT;UGCGL1;UGGT;UGGT1;UGT1;UGTR	Q9NYU2-1;Q9NYU2;A8KAK1;Q9NYU2-2	17491000	14474000	20414000	9254400	15840000	18858000	1.66137	2.43844	2.4036	2.95023	3.17732	3.78388	0.032959	0.38754
Bcl-XL-binding protein v68;Phosphoglycerate mutase family member 5;Serine/threonine-protein phosphatase PGAM5, mitochondrial;Phosphoglycerate mutase 5, long isoform	PGAM5;PGAM5-L	Q96HS1-1;Q96HS1;A9LN06;Q96HS1-2	30011000	19130000	19208000	13997000	16407000	10877000	2.44024	2.84082	2.31574	3.54714	3.22806	2.98998	0.0330402	0.38754
Heterogeneous nuclear ribonucleoprotein K;Transformation up-regulated nuclear protein;Heterogeneous nuclear ribonucleoprotein K transcript variant;cDNA FLJ77137, highly similar to Homo sapiens heterogeneous nuclear ribonucleoprotein K (HNRPK), transcript variant 1, mRNA;Heterogeneous nuclear ribonucleoprotein K isoform a;Heterogeneous nuclear ribonucleoprotein K, isoform CRA_c;HNRPK protein;cDNA …	HNRNPK;HNRPK;hCG_1985922;RP11-575L7.1-003;RP11-575L7.1-001;RP11-575L7.1-005	P61978-3;P61978;P61978-2;Q5EC54;Q6IBN1;P61978-1;B3KU16;B4DUQ1;Q5T6W5;B4DFF1;Q5T6W2	587550000	232130000	474950000	210720000	304770000	184530000	6.73139	6.44184	6.94374	7.45928	7.4434	7.07448	0.0330888	0.38754
Cold shock domain-containing protein A;DNA-binding protein A;Single-strand DNA-binding protein NF-GMB;CSDA protein	CSDA;DBPA	P16989-1;P16989;P16989-3;P16989-2;Q96GD7	46320000	30833000	39530000	19310000	24196000	20320000	3.06639	3.52946	3.35699	4.01137	3.78852	3.8916	0.0331106	0.38754
CNDP dipeptidase 2;Cytosolic non-specific dipeptidase;Glutamate carboxypeptidase-like protein 1;Peptidase A;cDNA FLJ56358, highly similar to Cytosolic nonspecific dipeptidase;cDNA FLJ54170, highly similar to Cytosolic nonspecific dipeptidase;cDNA FLJ11121 fis, clone PLACE1006139;cDNA FLJ10400 fis, clone NT2RM4000395	CN2;CNDP2;CPGL;PEPA	Q96KP4-1;Q96KP4;B4DPF1;B4DV28;Q96KP4-2;Q9NUV1;Q9NW02	25623000	17639000	22174000	19399000	17595000	12739000	2.21219	2.72375	2.52291	4.01801	3.32891	3.21795	0.0332057	0.38754
Heat shock 70 kDa protein 8;Heat shock cognate 71 kDa protein;cDNA FLJ38781 fis, clone LIVER2000216, highly similar to HEAT SHOCK COGNATE 71 kDa PROTEIN;cDNA FLJ55485, highly similar to Heat shock cognate 71 kDa protein;Heat shock 70kDa protein 8 isoform 1 variant;HSPA8 protein;Heat shock 70kDa protein 8 isoform 2 variant;cDNA FLJ77848;Putative uncharacterized protein;cDNA FLJ20564 fis, clone KAT…	HSC70;HSP73;HSPA10;HSPA8	P11142-1;P11142;B3KTV0;B4E1Q1;Q53GZ6;Q96IS6;E9PKE3;E9PNE6;P11142-2;E7ET08;Q53HF2;A8K7Q2;Q96BE0;Q96H53;Q9NWW3;Q9NZ87	2587800000	1439300000	1829100000	986490000	1155100000	859860000	8.87034	9.0742	8.88903	9.68626	9.36562	9.29473	0.0332319	0.38754
Annexin A2;Annexin II;Annexin-2;Calpactin I heavy chain;Calpactin-1 heavy chain;Chromobindin-8;Lipocortin II;p36;Placental anticoagulant protein IV;Protein I;Annexin A2 pseudogene 2;Lipocortin II pseudogene;Putative annexin A2-like protein;cDNA FLJ34687 fis, clone MESAN2000620, highly similar to Annexin A2	ANX2;ANX2L4;ANXA2;CAL1H;LPC2D;ANX2L2;ANX2P2;ANXA2P2;LPC2B	P07355-2;P07355;P07355-1;A6NMY6;B3KRQ1	2430100000	1590500000	2016700000	1249600000	1191700000	1284500000	8.77962	9.21832	9.02989	10.0273	9.41063	9.87376	0.0333138	0.38754
Bcl-2-associated transcription factor 1;BCLAF1 protein	BCLAF1;BTF;KIAA0164	Q9NYF8-1;Q9NYF8;Q9NYF8-2;E9PK91;Q9NYF8-3;E9PKI6;Q6DCA8;E9PQN2;E9PK09;Q9NYF8-4	34556000	19211000	25602000	24430000	28593000	15469000	2.64369	2.84691	2.73029	4.35068	4.02941	3.49808	0.0333591	0.38754
AKAP-KL;A-kinase anchor protein 2;Protein kinase A-anchoring protein 2;cDNA FLJ55665, highly similar to A-kinase anchor protein 2;A kinase (PRKA) anchor protein 2;Putative uncharacterized protein AKAP2	AKAP2;KIAA0920;PRKA2;RP11-470J20.3-007	Q9Y2D5-6;Q9Y2D5;Q9Y2D5-4;Q9Y2D5-5;B4E2K2;Q9Y2D5-3;Q9Y2D5-7;B1ALY1;C9JVY5	13025000	1386400	6901400	16559000	7554200	16284000	1.23604	-0.945604	0.838999	3.78964	2.1091	3.57216	0.0337031	0.389849
CG-1 antigen;Kinectin;Kinesin receptor;Rhabdomyosarcoma antigen MU-RMS-40.19;cDNA FLJ61494, highly similar to Kinectin;KTN1 protein;Kinectin 1 (Kinesin receptor)	CG1;KIAA0004;KTN1	Q86UP2-1;Q86UP2;Q5GGW3;B4DZ88;Q86UP2-2;Q3SWV9;Q6PDF7;Q17RZ5	127980000	53585000	148240000	58617000	133170000	73348000	4.5326	4.32681	5.2639	5.61334	6.24895	5.74346	0.0338813	0.389849
GC-binding factor 2;Leucine-rich repeat flightless-interacting protein 1;TAR RNA-interacting protein;LRRFIP1 protein	GCF2;LRRFIP1;TRIP	Q32MZ4-2;Q32MZ4;Q32MZ4-3;Q05D04;Q32MZ4-1	74071000	18812000	49193000	7180700	7932600	4469100	3.74366	2.81663	3.67249	2.58422	2.17961	1.70676	0.0339049	0.389849
L1880;RAB5L;Ras-related protein Rab-5C	RAB5C;RABL	F8W1H5;P51148	60426000	30075000	30675000	23623000	24847000	20280000	3.44992	3.49355	2.9911	4.30222	3.82682	3.88876	0.0342313	0.392263
Parathymosin;PTMS protein	PTMS	P20962;A2VCM6;F5GXR3;O15256;F5H7R9	0	344110	470610	866640	53152000	13309000	NA	-2.95601	-3.03529	-0.4664	4.92387	3.2811	0.0350057	0.399325
TMSB4X protein;Thymosin beta-4-like protein 3;Fx;Hematopoietic system regulatory peptide;Seraspenide;Thymosin beta-4;cDNA, FLJ92006, Homo sapiens thymosin, beta 4, X chromosome (TMSB4X), mRNA;Thymosin beta 4, X-linked;Thymosin, beta 4, X-linked, isoform CRA_a;HCG1780554;Thymosin-like 4 (Pseudogene)	TMSB4X;TMSL3;TB4X;THYB4;TMSB4;hCG_1646598;hCG_1780554;RP11-339B21.6-001;TMSL4	Q0P5N8;Q0P5P4;Q0P5Q0;Q0P5U7;Q0P5T0;A8MW06;P62328;A2VCK8;Q5T4B6	213840000	130350000	147660000	174330000	405220000	124060000	5.27321	5.6093	5.25824	7.18577	7.85438	6.50167	0.0353103	0.399325
Aldehyde dehydrogenase family 6 member A1;Methylmalonate-semialdehyde dehydrogenase [acylating], mitochondrial;cDNA FLJ51820, highly similar to Methylmalonate-semialdehyde dehydrogenase[acylating], mitochondrial (EC 1.2.1.27);Methylmalonate semialdehyde dehydrogenase;Aldehyde dehydrogenase 6A1 variant	ALDH6A1;MMSDH;MMSADHA	Q02252;B4DFS8;O43573;Q53FN8;Q53H94	618850	857400	252080	1219600	2541600	1153100	-3.15951	-1.63891	-3.93594	0.0265029	0.537558	-0.24771	0.035438	0.399325
Esophageal cancer-associated protein;UPF0505 protein C16orf62;Putative uncharacterized protein C16orf62;cDNA FLJ37759 fis, clone BRHIP2023888	101F10.2;C16orf62	Q7Z3J2-1;Q7Z3J2;E7EWW0;C9J7I2;Q7Z3J2-2;B3KT69;F5H7K1	55458000	15000000	4377000	0	148590	224150	3.32615	2.48994	0.182052	NA	-3.55877	-2.61069	0.0357381	0.399325
Colonic and hepatic tumor over-expressed gene protein;Cytoskeleton-associated protein 5;CKAP5 protein	CKAP5;KIAA0097	Q14008-3;Q14008;Q14008-1;Q8IYN5;Q14008-2	18543000	9004000	10617000	7894800	8920300	5867200	1.74563	1.75362	1.46041	2.721	2.34891	2.09944	0.0357446	0.399325
Esterase D;S-formylglutathione hydrolase	ESD	P10768	19445000	6985100	19085000	22501000	12698000	13386000	1.81415	1.38733	2.30648	4.23201	2.85835	3.28943	0.0357796	0.399325
Cell migration-inducing gene 10 protein;Phosphoglycerate kinase 1;Primer recognition protein 2;Phosphoglycerate kinase	MIG10;OK/SW-cl.110;PGK1;PGKA;hCG_20034	P00558;A8K4W6;B7Z7A9;B4DHM5;B4E1H9;B4DHB3;E7ERH5	303540000	244980000	328640000	246690000	211380000	193520000	5.77857	6.51957	6.41247	7.68665	6.91552	7.14311	0.0358775	0.399325
Acyl-coenzyme A thioester hydrolase 2a;Acyl-coenzyme A thioesterase 2, mitochondrial;CTE-Ia;Long-chain acyl-CoA thioesterase 2;ZAP128;Acyl-coenzyme A thioesterase 1;CTE-I;CTE-Ib;Inducible cytosolic acyl-coenzyme A thioester hydrolase;Long chain acyl-CoA thioester hydrolase;Acyl-CoA thioesterase 1;cDNA FLJ54503, highly similar to Acyl-coenzyme A thioesterase 1 (EC 3.1.2.2);Putative uncharacterized…	ACOT2;PTE2;PTE2A;ACOT1;CTE1	P49753-1;P49753;Q86TX2;A1L172;B4DV16;E9KL42;B7ZMC1	1359500	1407700	649080	1892000	2164500	1583500	-2.0241	-0.923608	-2.57142	0.660007	0.305855	0.209889	0.0358955	0.399325
49 kDa TATA box-binding protein-interacting protein;54 kDa erythrocyte cytosolic protein;INO80 complex subunit H;Nuclear matrix protein 238;Pontin 52;RuvB-like 1;TIP49a;TIP60-associated protein 54-alpha;cDNA FLJ34844 fis, clone NT2NE2011154, highly similar to RuvB-like 1	INO80H;NMP238;RUVBL1;TIP49;TIP49A	Q9Y265-1;Q9Y265;B5BUB1;Q9Y265-2;B3KRS7;E7ETR0	60709000	30945000	36557000	30013000	28434000	23235000	3.45666	3.53469	3.24419	4.64761	4.02137	4.085	0.0360328	0.399325
Caveolin-1;Caveolin	CAV;CAV1;hCG_39088;tcag7.24	Q03135-1;Q03135;A9XTE5;Q2TNI1;Q59E85;E9PCT5;Q7Z4F3;Q03135-2;C9JKI3	273700000	147100000	164400000	207650000	149910000	157700000	5.62928	5.78371	5.41318	7.4381	6.41977	6.84781	0.0360329	0.399325
dCTP pyrophosphatase 1;Deoxycytidine-triphosphatase 1;RS21C6;XTP3-transactivated gene A protein	CDA03;DCTPP1;XTP3TPA	Q9H773	216710	899020	1548400	0	0	0	-4.67334	-1.57052	-1.31711	NA	NA	NA	0.0366541	0.404877
Cytosolic NADP-isocitrate dehydrogenase;IDP;Isocitrate dehydrogenase [NADP] cytoplasmic;NADP(+)-specific ICDH;Oxalosuccinate decarboxylase;cDNA, FLJ92536, highly similar to Homo sapiens isocitrate dehydrogenase 1 (NADP+), soluble (IDH1), mRNA;cDNA FLJ57227, highly similar to Isocitrate dehydrogenase;Isocitrate dehydrogenase 1;Isocitrate dehydrogenase 1 (NADP+), soluble;IDH1 protein;Isocitrate deh…	IDH1;PICD;hCG_15937	O75874;B2R5M8;B4DXS4;Q0QER2;Q567U4;Q6FHQ6;Q6FI37;Q6FIA4;C9J4N6	29690000	22064000	32506000	28765000	35155000	15540000	2.42473	3.04667	3.07474	4.58634	4.32748	3.50469	0.0369356	0.406654
PDH-containing protein JUNE-1;PHD finger protein 23;cDNA FLJ16570 fis, clone TESOP2002545, highly similar to Mus musculus PHD finger protein 23 (Phf23), mRNA;PHD finger protein 23, isoform CRA_b;Putative uncharacterized protein PHF23;cDNA FLJ55099, moderately similar to Mus musculus PHD finger protein 23 (Phf23), mRNA	PHF23;hCG_42023	Q9BUL5-1;Q9BUL5;B3KVH8;C9J6D8;Q9BUL5-2;B4DLK6	981090	121870	2356500	0	0	0	-2.49472	-4.45353	-0.711245	NA	NA	NA	0.0371843	0.408058
3-hydroxyisobutyrate dehydrogenase-like protein;Cytokine-like nuclear factor N-PAC;Glyoxylate reductase 1 homolog;Nuclear protein NP60;Nuclear protein of 60 kDa;Putative oxidoreductase GLYR1;Cytokine-like nuclear factor n-pac, isoform CRA_c;Cytokine-like nuclear factor n-pac, isoform CRA_a	GLYR1;HIBDL;NP60;hCG_15180;N-PAC	Q49A26-1;Q49A26;D3DUE6;D3DUE7;Q49A26-3;Q49A26-2;Q49A26-4;Q49A26-5	0	0	0	668690	419320	13360000	NA	NA	NA	-0.840496	-2.06206	3.28662	0.037425	0.409366
Heme oxygenase 2;cDNA FLJ36069 fis, clone TESTI2019406, highly similar to HEME OXYGENASE 2 (EC 1.14.99.3);Heme oxygenase (Decyclizing) 2 variant;HMOX2 protein	HMOX2;HO2	P30519;B3KSE0;Q53HF1;Q6FHB5;Q6IBP2	8060200	4029400	6368900	1012700	730610	752500	0.543641	0.593617	0.723154	-0.241698	-1.26101	-0.863464	0.0379157	0.411851
40S ribosomal protein S2;40S ribosomal protein S4;Protein LLRep3;Ribosomal protein S2;Ribosomal protein S2, isoform CRA_b	RPS2;RPS4;rps2;hCG_1990006;OK/KNS-cl.7	P15880;Q3KQT6;Q6IPX5;Q8J014;Q8N5L9;E9PQD7;E9PMM9;Q8NI61;E9PPT0	326430000	178410000	336610000	168930000	164230000	161390000	5.88345	6.0621	6.44704	7.14038	6.55139	6.88118	0.0379749	0.411851
cDNA FLJ53470, highly similar to Calcium/calmodulin-dependent protein kinase type II delta chain (EC 2.7.11.17);Calcium/calmodulin-dependent protein kinase type II subunit delta;CAMK2D protein;Calcium/calmodulin-dependent protein kinase II delta E	CAMK2D;CAMKD	B7Z2B0;E9PF82;Q13557-11;Q13557;Q13557-4;Q13557-6;D6R938;E9PBG7;Q4G1A8;Q13557-3;Q13557-1;Q13557-5;Q13557-10;Q92991;Q13557-9;Q13557-8;Q13557-12	11923000	9135300	14951000	11557000	13511000	6552500	1.1085	1.7745	1.95428	3.27079	2.94788	2.25882	0.0380189	0.411851
Protein PR264;Splicing component, 35 kDa;Splicing factor SC35;Splicing factor, arginine/serine-rich 2;Splicing factor, arginine/serine-rich 2 variant;cDNA FLJ40890 fis, clone UTERU2001024, highly similar to SPLICING FACTOR, ARGININE/SERINE-RICH 2;Splicing factor, arginine/serine-rich 2, isoform CRA_d;cDNA FLJ52570, highly similar to Splicing factor, arginine/serine-rich 2;Splicing factor, arginin…	SFRS2;hCG_27842	Q01130;Q53FN0;B3KUY1;B4DN89;B3KVY2;Q8NAK9;B3KUF7;F5GYB8;Q6NXQ0;Q8N220;B3KX15	128690000	77100000	90344000	80232000	65574000	84185000	4.54058	4.85171	4.54947	6.0662	5.22687	5.94226	0.0384297	0.413712
Vacuolar proton pump subunit G 1;Vacuolar proton pump subunit M16;V-ATPase 13 kDa subunit 1;V-type proton ATPase subunit G 1;ATP6V1G1 protein;ATPase, H+ transporting, lysosomal 13kDa, V1 subunit G1;ATPase, H+ transporting, lysosomal 13kDa, V1 subunit G1, isoform CRA_a;Putative uncharacterized protein ENSP00000420093;Vacuolar proton pump subunit G 2;V-ATPase 13 kDa subunit 2;V-type proton ATPase s…	ATP6G;ATP6G1;ATP6J;ATP6V1G1;hCG_29854;RP11-402G3.1-001;ATP6G2;ATP6V1G2;NG38;DADB-26I14.6-001;DAMA-25N12.11-001;DAMA-BMC190B12.7-001;hCG_2043423;DADB-26I14.6-002;DAMA-25N12.11-002;DAMA-BMC190B12.7-002;DAQB-72H16.2-002;DASS-161H22.2-002;XXbac-BCX270M2.13-002;XXbac-BPG296P20.13-002	O75348;Q6IB33;C9JRT2;O95670;Q2L6F8;Q5HYU8;C9JYK3	3445600	3141100	1462500	2573300	5843400	2968100	-0.68242	0.234322	-1.39945	1.10371	1.73863	1.11631	0.0384363	0.413712
Cadherin-6;Kidney cadherin	CDH6	P55285-1;P55285;P55285-2;D6RF86	18271000	10382000	12378000	1074800	1602900	421750	1.72431	1.95906	1.68182	-0.155837	-0.127495	-1.69877	0.0389443	0.416067
Chromatin-specific transcription elongation factor 80 kDa subunit;Facilitates chromatin transcription complex 80 kDa subunit;Facilitates chromatin transcription complex subunit SSRP1;FACT complex subunit SSRP1;Recombination signal sequence recognition protein 1;Structure-specific recognition protein 1;T160	FACT80;SSRP1	Q08945	32393000	12848000	23222000	25657000	20338000	14992000	2.55044	2.26652	2.58953	4.42138	3.53793	3.45289	0.0390137	0.416067
Cellular myosin heavy chain, type B;Myosin heavy chain 10;Myosin heavy chain, non-muscle IIb;Myosin-10;Non-muscle myosin heavy chain B;Non-muscle myosin heavy chain IIb;MYH10 protein;MYH10 variant protein;Myosin, heavy chain 10, non-muscle;Myosin, heavy polypeptide 10, non-muscle, isoform CRA_a;Nonmuscle myosin II heavy chain-B	MYH10;MYH10 variant protein;hCG_1811052	P35580-3;P35580;B2RWP9;F8VTL3;Q4LE45;F8W6L6;Q149N4;P35580-2;P35580-1;D3DTS1;Q6PK16;Q9BWG0;Q9UMG3	4867800	949770	5857100	7381700	3639200	8245000	-0.183905	-1.4913	0.602296	2.62405	1.05544	2.59029	0.0390635	0.416067
cDNA, FLJ96508, Homo sapiens SH3-domain GRB2-like 1 (SH3GL1), mRNA;SH3 domain GRB2-like 1;SH3-domain GRB2-like 1;SH3-domain GRB2-like 1, isoform CRA_b;SH3GL1 protein;SH3-containing Grb-2-like 1 protein;cDNA FLJ58609, highly similar to SH3-containing GRB2-like protein 1	hCG_21932;SH3GL1	Q6FGM0;Q9UQD4;Q9BVL7;Q9BWP4;B4DRA1;E7EVZ4	32073000	14551000	25167000	9089400	12862000	9396500	2.53611	2.4461	2.70557	2.92428	2.87686	2.7789	0.0391772	0.416067
Major histocompatibility complex, class I, C;HLA class I histocompatibility antigen, Cw-4 alpha chain;MHC class I antigen Cw*4;HLA class I histocompatibility antigen, Cw-5 alpha chain;MHC class I antigen Cw*5;MHC class I antigen;MHC Class I antigen;MHC class I antigen HLA-C;HLA-C protein;Leucocyte antigen C;MHC class I HLA-C;MHC class I protein HLA-C heavy chain;Major histocompatibility complex c…	DAMA-387C9.3-004;HLA-C;DADB-104B20.5-004;DADB-104B20.5-002;DAMC-153L10.2-002;HLAC;HLA-Cw;HLA-CW;HLA;DAQB-115I13.1-001;DASS-311G1.3-001;HLC-C;XXbac-BCX101P6.2-004;XXbac-BPG248L24.3-004;DAQB-115I13.1-004;DASS-311G1.3-004;DAMC-153L10.2-003;HLA-Cw*02023;HLA-Cw*03;HLA-Cw*03MAC;DAMA-387C9.3-003;DADB-104B20.5-003;XXbac-BCX101P6.2-002;DAQB-115I13.1-002;DASS-311G1.3-002;DAMC-153L10.2-001;HLA-Cw2;DADB-104B…	B0S7Z6;B0UY15;B0UY12;B0V0B9;P30504;Q9TNN7;A2BCW2;A2BCX0;A2BCY5;A6H582;A6Q0R4;A6YS07;A7MA45;A7MAN2;A7MAP6;A8YQF4;A9JPG2;A9QUT9;B0BK81;B0BKZ5;B0FZC9;B1PC45;B1PL06;B1PMU8;B2G4X1;B3W6H1;B5AFW1;B5AH69;B5AU43;B5B2D3;B6ETP9;B6VPZ4;B8Y6A9;B9WPQ7;C0KJX2;C0KJY2;C0KK04;C0KXH1;C0L3D7;C0M119;C5IZM2;C5IZM6;C5IZV3;C5IZZ1;C5IZZ3;C5IZZ5;C5IZZ9;C5J007;C5J011;C5J012;C5J032;C5J3U3;C6H0N1;C6JSX2;C6JSY2;C6K4K6;C6K4L8;…	4707900	2149200	4351100	6744400	5183000	2785800	-0.232091	-0.313148	0.17349	2.49378	1.56561	1.02486	0.0394053	0.416067
Histone H1.4;Histone H1b;Liver histone H1e;Histone 1, H1e;Histone H1e;cDNA, FLJ94268, highly similar to Homo sapiens histone 1, H1e (HIST1H1E), mRNA;Histone cluster 1, H1e	H1F4;HIST1H1E;hCG_1645742	P10412;A3R0T7;A3R0T8;B2R984;Q4VB24	1448700000	540260000	1033800000	898590000	710440000	619550000	8.03337	7.66056	8.06585	9.55161	8.66439	8.82185	0.0394251	0.416067
Lymphoid-specific helicase;Proliferation-associated SNF2-like protein;SWI/SNF2-related matrix-associated actin-dependent regulator of chromatin subfamily A member 6;Lymphoid specific helicase variant9;cDNA FLJ10339 fis, clone NT2RM2000740, weakly similar to POSSIBLE GLOBAL TRANSCRIPTION ACTIVATOR SNF2L;Helicase, lymphoid-specific	HELLS;Nbla10143;PASG;SMARCA6;RP11-119K6.1-002	Q9NRZ9-1;Q9NRZ9;Q6I7N8;Q9NRZ9-2;Q9NRZ9-3;Q9NRZ9-4;Q9NRZ9-5;Q9NRZ9-6;Q9NW36	38434000	16494000	45657000	36804000	23211000	38414000	2.79714	2.62692	3.56487	4.94189	3.72856	4.81033	0.0395196	0.416067
Factor for adipocyte differentiation 104;Fibronectin type III domain-containing protein 3B;HCV NS5A-binding protein 37	FAD104;FNDC3B;NS5ABP37;UNQ2421/PRO4979/PRO34274	Q53EP0-1;Q53EP0;Q53EP0-2	11707000	448950	429120	0	0	0	1.08212	-2.57232	-3.16844	NA	NA	NA	0.0399457	0.419243
cDNA FLJ59461, highly similar to Pyruvate dehydrogenase E1 component alpha subunit, somatic form, mitochondrial (EC 1.2.4.1);Mitochondrial PDHA1;Pyruvate dehydrogenase (Lipoamide) alpha 1;cDNA FLJ54787, highly similar to Pyruvate dehydrogenase E1 component alpha subunit, somatic form, mitochondrial (EC 1.2.4.1);PDHE1-A type I;Pyruvate dehydrogenase E1 component subunit alpha, somatic form, mitoch…	PDHA1;RP11-723P2.1-009;RP11-723P2.1-008;PHE1A;PDHA1/LOC79064;RP11-723P2.1-002	A5YVE9;Q5JPU1;B7Z3T7;Q5JPT9;P08559;A5YPB6;B2R5P7;Q53GE3;A5PHJ9;B7Z3X5;P78557;Q5JPU3;Q6LCA3;Q99725;Q9UNV7	7856500	6325400	11831000	12335000	6767500	10724000	0.506712	1.24421	1.61661	3.36478	1.95044	2.96954	0.0401904	0.420216
Basement membrane-specific heparan sulfate proteoglycan core protein;Endorepellin;LG3 peptide;Perlecan;Perlecan proteoglycan 2;HSPG2 protein;Basement membrane-specific heparan sulfate proteoglycan core protein variant	HSPG2	P98160;B6EU51;Q2VPA1;Q59EG0	2485400	3242900	7874200	7965800	13852000	12453000	-1.1537	0.280337	1.02924	2.73391	2.98384	3.18519	0.040297	0.420216
cDNA FLJ52061, highly similar to Translocon-associated protein subunit gamma;Signal sequence receptor subunit gamma;Translocon-associated protein subunit gamma;Putative uncharacterized protein SSR3	SSR3;TRAPG	B4E2P2;Q9UNL2;C9JA28;C9J365	26199000	26212000	24469000	4736200	4056100	3806900	2.24426	3.29521	2.66499	1.98382	1.21191	1.47539	0.0404772	0.420216
cDNA FLJ56202, highly similar to Smoothelin;Putative uncharacterized protein SMTN;Smoothelin;Smoothelin isoform b variant;cDNA FLJ56082, highly similar to Homo sapiens smoothelin (SMTN), transcript variant 2, mRNA;cDNA FLJ46786 fis, clone TRACH3028837, highly similar to Homo sapiens smoothelin (SMTN), transcript variant 2, mRNA;cDNA FLJ46886 fis, clone UTERU3016308, highly similar to Smoothelin;c…	SMTN;SMSMO	B4E229;C9JYU8;P53814-6;P53814;E7EWD0;P53814-1;P53814-5;Q59F18;B4DI56;E7ETT8;B3KY41;B5MC56;C9JQZ8;B3KY54;B4DVY5;C9JP19;C9K039	12367000	1887800	4770300	0	179830	0	1.16125	-0.500242	0.306189	NA	-3.28347	NA	0.0405373	0.420216
IMPDH-II;Inosine-5-monophosphate dehydrogenase 2;cDNA FLJ61601, highly similar to Inosine-5-monophosphate dehydrogenase 2 (EC 1.1.1.205);IMP dehydrogenase 2;Inosine monophosphate dehydrogenase type II	IMPD2;IMPDH2	P12268;B7Z1G4;F5H247;Q6QE17;Q6RUP8	140470000	45386000	66276000	51188000	54742000	38610000	4.66694	4.08723	4.10252	5.41783	4.9664	4.81767	0.041008	0.42254
Protein kinase C and casein kinase substrate in neurons protein 2;PACSIN2 protein;Protein kinase C and casein kinase substrate in neurons 2	PACSIN2;AL049758.1-003	Q9UNF0-1;Q9UNF0;Q9UNF0-2;Q6FIA3	33834000	17950000	34605000	2503200	2836800	5543000	2.61323	2.74896	3.16502	1.06387	0.696085	2.01744	0.0410123	0.42254
Oxysterol-binding protein-related protein 3	KIAA0704;ORP3;OSBP3;OSBPL3	Q9H4L5-1;Q9H4L5;Q9H4L5-2;Q9H4L5-5;Q9H4L5-6;Q9H4L5-3;Q9H4L5-4;Q9H4L5-7;Q9H4L5-8	10515000	333240	458520	0	0	0	0.927202	-3.00231	-3.07283	NA	NA	NA	0.0415059	0.422934
CDC42 GTPase-activating protein;GTPase-activating protein rhoOGAP;p50-RhoGAP;Rho GTPase-activating protein 1;Rho-related small GTPase protein activator;Rho-type GTPase-activating protein 1;cDNA FLJ60782, highly similar to Rho-GTPase-activating protein 1	ARHGAP1;CDC42GAP;RHOGAP1	Q07960;B4DPZ4;E9PCG8	54154000	36928000	30604000	48680000	43236000	23863000	3.29182	3.7897	2.98776	5.34535	4.62598	4.12348	0.0417772	0.422934
Actin-RPV;Alpha-centractin;ARP1;Centrosome-associated actin homolog;cDNA FLJ55002, highly similar to Alpha-centractin;cDNA FLJ52695, highly similar to Alpha-centractin;cDNA FLJ52800, highly similar to Alpha-centractin	ACTR1A;CTRN1	P61163;B4DM97;B4DMT4;B4DXP9;F5H3I4	48009000	33625000	55164000	28507000	29417000	29324000	3.11806	3.65451	3.83776	4.57334	4.0704	4.42078	0.0418128	0.422934
Importin subunit beta-3;Importin-5;Karyopherin beta-3;Ran-binding protein 5;cDNA FLJ43041 fis, clone BRTHA3003339, highly similar to Importin beta-3;cDNA FLJ54573, highly similar to Importin beta-3;IPO5 protein	IPO5;KPNB3;RANBP5	O00410-3;O00410;O00410-1;B3KWG6;B4E0R6;Q9BVS9;O00410-2	50913000	15706000	24505000	15139000	22750000	14223000	3.20279	2.5563	2.66711	3.66029	3.69962	3.37693	0.0418824	0.422934
F-actin-binding protein;Nelin;Nexilin;cDNA FLJ56909, highly similar to Rattus norvegicus nexilin (Nexn), transcript variant s, mRNA;cDNA FLJ55951, highly similar to Homo sapiens nexilin (F actin binding protein) (NEXN), mRNA;cDNA FLJ56379, highly similar to Mus musculus nexilin (Nexn), mRNA;Nexilin (F actin binding protein), isoform CRA_b;MSTP128	NEXN;hCG_24063	Q0ZGT2-1;Q0ZGT2;Q0ZGT2-2;B4DUN9;E7EUA0;B4DDI0;B4DPZ7;D3DQ79;Q0ZGT2-3;E7ETM8;Q7Z4C7	15502000	15713000	19170000	1597800	4383900	1326000	1.48721	2.55694	2.31289	0.416182	1.32404	-0.0461471	0.0419172	0.422934
Putative uncharacterized protein DKFZp686M24262;Acyl-Coenzyme A dehydrogenase, C-4 to C-12 straight chain;Acyl-Coenzyme A dehydrogenase, C-4 to C-12 straight chain, isoform CRA_a;Medium-chain specific acyl-CoA dehydrogenase, mitochondrial;cDNA FLJ53936, highly similar to Medium-chain specific acyl-CoA dehydrogenase, mitochondrial (EC 1.3.99.3);cDNA FLJ50422, highly similar to Medium-chain specifi…	DKFZp686M24262;ACADM;hCG_22915;RP4-682C21.1-002	Q5HYG7;Q5T4U5;P11310-2;P11310;P11310-1;B4DWX6;B4DVB1;B4DVE0;B7Z9I1;B4DJE7	20304000	11172000	10475000	7697000	9705100	7056200	1.87652	2.06487	1.44099	2.68439	2.47056	2.36566	0.0419505	0.422934
5-nucleotidase;Ecto-5-nucleotidase;cDNA, FLJ95508, highly similar to Homo sapiens 5-nucleotidase, ecto (CD73) (NT5E), mRNA;cDNA FLJ90602 fis, clone PLACE1001464, highly similar to 5-nucleotidase;5-nucleotidase, ecto (CD73), isoform CRA_a;5-nucleotidase, ecto (CD73);cDNA FLJ90527 fis, clone NT2RP4001467, highly similar to 5-nucleotidase (EC 3.1.3.5)	NT5;NT5E;NTE;hCG_401111;RP11-321N4.1-003	P21589;B2RBH2;B3KQK1;Q53Z63;Q6NZX3;B3KQI8;Q5JRQ2	13224000	5841700	14301000	7182500	7821300	6356900	1.25791	1.12944	1.89015	2.58458	2.15923	2.2151	0.0420429	0.422934
Protein SH(2)A;SH2 domain-containing protein 4A;cDNA FLJ56399, highly similar to SH2 domain-containing protein 4A	SH2A;SH2D4A	Q9H788;B4DDR1	26225000	17938000	5080000	0	378410	0	2.2457	2.748	0.396938	NA	-2.21016	NA	0.0420549	0.422934
Profilin I;Profilin-1;Profilin	PFN1;hCG_32691	P07737;Q53Y44	453180000	357260000	406970000	266520000	264080000	239910000	6.35677	7.06388	6.72089	7.79819	7.23665	7.45312	0.0427893	0.427854
Transcription elongation factor A protein 1;Transcription elongation factor S-II protein 1;Transcription elongation factor TFIIS.o;cDNA FLJ51911, highly similar to Transcription elongation factor A protein 1	GTF2S;TCEA1;TFIIS	P23193-1;P23193;P23193-2;B7Z4W0;E5RIS7	23334000	7779200	12429000	7158300	10494000	5915600	2.07719	1.54267	1.68775	2.57971	2.58331	2.1113	0.0427981	0.427854
40S ribosomal protein S15;RIG protein	RIG;RPS15	P62841	59951000	20548000	21639000	43520000	23381000	38374000	3.43854	2.94398	2.48767	5.1837	3.73909	4.80883	0.0430208	0.428808
Endoplasmic reticulum resident protein 70;Endoplasmic reticulum resident protein 72;Protein disulfide-isomerase A4	ERP70;ERP72;PDIA4	P13667	476990000	251800000	390880000	165560000	188160000	176370000	6.43064	6.55919	6.66269	7.11131	6.74764	7.00923	0.0431641	0.428967
Epidermal growth factor receptor;Proto-oncogene c-ErbB-1;Receptor tyrosine-protein kinase erbB-1;cDNA FLJ76780, highly similar to Homo sapiens epidermal growth factor receptor (erythroblastic leukemia viral (v-erb-b) oncogene homolog, avian) (EGFR), transcript variant 1, mRNA;Cell proliferation-inducing protein 61;cDNA FLJ55514, highly similar to Epidermal growth factor receptor (EC 2.7.10.1);Cel…	EGFR;ERBB1	P00533-1;P00533;A8K2T7;A9CB80;B7Z2I3;E7BSV0;F2YGG7;Q2TTR7;E9PFD7;Q504U8	26000000	3726000	8826000	422380	1657600	1034600	2.23326	0.48068	1.19387	-1.50329	-0.0790832	-0.404155	0.0435299	0.43133
56 kDa autoantigen;Annexin A11;Annexin XI;Annexin-11;Calcyclin-associated annexin 50;cDNA FLJ55482, highly similar to Annexin A11;Annexin A11 variant;Annexin A11, isoform CRA_b;cDNA FLJ31545 fis, clone NT2RI2000932, highly similar to Annexin A11;cDNA FLJ44306 fis, clone TRACH2025084, highly similar to Annexin A11;ANXA11 protein;cDNA FLJ58379, highly similar to Annexin A11;cDNA FLJ51518, highly si…	ANX11;ANXA11;hCG_22492;RP11-369J21.10-001	P50995;B7Z6L0;Q59EP1;Q5T0G8;Q6ICS0;B4DVE7;B4DPJ2;E9PDK5	69478000	46531000	50986000	62715000	40297000	54240000	3.65131	4.12317	3.72414	5.71083	4.52442	5.30806	0.0448419	0.443028
Heat shock protein 75 kDa, mitochondrial;TNFR-associated protein 1;Tumor necrosis factor type 1 receptor-associated protein;cDNA FLJ58608, highly similar to Heat shock protein 75 kDa, mitochondrial;TNF receptor-associated protein 1 variant;cDNA FLJ36025 fis, clone TESTI2016701, highly similar to TUMOR NECROSIS FACTOR TYPE 1 RECEPTOR ASSOCIATED PROTEIN;TRAP1 protein;cDNA FLJ33058 fis, clone TRACH1…	HSP75;TRAP1	Q12931;B4DR68;Q53FS6;Q53G55;Q59EK6;Q8N9Z3;Q9BV61;F5H897;Q5CAQ4	84714000	52352000	62016000	17171000	19516000	16581000	3.93735	4.29322	4.00668	3.842	3.47841	3.59823	0.0450735	0.443588
Proteasome-associated protein ECM29 homolog;cDNA FLJ16204 fis, clone CTONG2019232, highly similar to Proteasome-associated protein ECM29 homolog;cDNA FLJ45314 fis, clone BRHIP3005142, highly similar to Proteasome-associated protein ECM29 homolog	ECM29;KIAA0368	Q5VYK3;B3KV72;B3KXF2	16435000	5027200	9695200	1407200	3083900	1343400	1.57152	0.912807	1.32938	0.232922	0.816577	-0.0273389	0.04522	0.443588
Actin, cytoplasmic 1;Actin, cytoplasmic 1, N-terminally processed;Beta-actin;HCG15971, isoform CRA_a;PS1TP5-binding protein 1;Beta actin variant;Putative uncharacterized protein;cDNA FLJ55253, highly similar to Actin, cytoplasmic 1;cDNA FLJ43573 fis, clone RECTM2001691, highly similar to Actin, cytoplasmic 2;cDNA, FLJ79260, highly similar to Actin, cytoplasmic 2;Actin-like protein;ACTG1 protein;A…	ACTB;hCG_15971;PS1TP5BP1;ACT;ACTG1	P60709;Q1KLZ0;Q53G76;Q53G99;Q53GK6;Q8WVW5;B4DW52;A4UCT3;A5GZ75;B3KWQ3;B7ZAP6;F1BXA6;F5GYT4;Q562L3;Q562L5;Q562L6;Q562L9;Q562M3;Q562M5;Q562N0;Q562N2;Q562N8;Q562P0;Q562R8;Q562S0;Q562U1;Q562U2;Q562V5;Q562X2;Q562X9;Q562Y6;Q562Y8;Q562Z4;Q562Z6;Q562Z7;Q6PJ43;Q96DE1;Q96FU6;Q9UE89;Q9UMN3	9724900	11192000	9085900	5664300	16266000	9340100	0.814508	2.06745	1.23574	2.24199	3.21561	2.77021	0.0452937	0.443588
BPM90;BPM-L;Ran-binding protein 9;Ran-binding protein M;RanBP7;cDNA, FLJ93856, Homo sapiens RAN binding protein 9 (RANBP9), mRNA	RANBP9;RANBPM	Q96S59-1;Q96S59;Q96S59-2;B2R8E1	687260	483770	2892500	0	101270	0	-3.00825	-2.46455	-0.415574	NA	-4.1119	NA	0.04589	0.448125
Pyruvate dehydrogenase E1 component subunit beta, mitochondrial;cDNA FLJ52988, highly similar to Pyruvate dehydrogenase E1 component subunit beta, mitochondrial (EC 1.2.4.1);Putative uncharacterized protein PDHB	PDHB;PHE1B	P11177-1;P11177;B4DDD7;P11177-2;C9J634;F8WF02	52876000	11904000	23712000	20956000	24503000	21630000	3.25737	2.15643	2.61965	4.12939	3.80671	3.98173	0.046387	0.45167
MAPK-interacting and spindle-stabilizing protein-like;Mitogen-activated protein kinase 1-interacting protein 1-like	C14orf32;MAPK1IP1L	Q8NDC0	2185900	808680	888210	791560	749590	1110900	-1.33895	-1.72331	-2.11892	-0.597135	-1.22401	-0.301499	0.046548	0.451932
Formyltetrahydrofolate synthetase;Monofunctional C1-tetrahydrofolate synthase, mitochondrial;cDNA, FLJ96424;Methylenetetrahydrofolate dehydrogenase (NADP+ dependent) 1-like;MTHFD1L protein	FTHFSDC1;MTHFD1L	Q6UB35-1;Q6UB35;B2RD24;B7ZM99	12044000	55531000	60833000	403680	1115800	959490	1.12307	4.37827	3.97889	-1.56862	-0.650101	-0.512888	0.0469224	0.454257
La ribonucleoprotein domain family member 1;La-related protein 1	KIAA0731;LARP;LARP1	Q6PKG0-1;Q6PKG0;Q6PKG0-3;E5RH50	6468600	5558800	10722000	6080500	9559000	8236200	0.226278	1.05783	1.47461	2.34428	2.44868	2.58875	0.0477854	0.457732
Fumarylacetoacetate hydrolase domain-containing protein 2A	CGI-105;FAHD2A	Q96GK7	0	0	0	681940	12333000	156390	NA	NA	NA	-0.812188	2.81627	-3.13001	0.0478384	0.457732
UV excision repair protein RAD23 homolog B;XP-C repair-complementing complex 58 kDa protein;cDNA FLJ50817, highly similar to UV excision repair protein RAD23 homolog B;cDNA, FLJ79088, highly similar to UV excision repair protein RAD23 homolog B;UV excision repair protein RAD23 homolog B variant;RAD23-like protein B;cDNA FLJ56531, highly similar to UV excision repair protein RAD23 homolog B;RAD23 …	RAD23B;RP11-131A5.1-002	P54727;B7Z4W4;B7ZA74;Q53F10;Q7Z5K8;B4DEA3;Q5W0S5	75335000	59257000	52259000	61041000	50247000	36584000	3.76807	4.47197	3.75972	5.6718	4.84279	4.73991	0.0479962	0.457732
67 kDa cytokeratin;Cytokeratin-1;Hair alpha protein;Keratin, type II cytoskeletal 1;Keratin-1;Type-II keratin Kb1	KRT1;KRTA	P04264	27985000	15952000	14250000	0	376600	0	2.33941	2.57872	1.885	NA	-2.21707	NA	0.0480743	0.457732
Leucine-rich repeat-containing protein 47	KIAA1185;LRRC47	Q8N1G4	10742000	11740000	22155000	20351000	19873000	11629000	0.958016	2.13641	2.52167	4.08712	3.50456	3.08643	0.0482401	0.457732
75 kDa glucose-regulated protein;Heat shock 70 kDa protein 9;Mortalin;Peptide-binding protein 74;Stress-70 protein, mitochondrial;HSPA9 protein;cDNA FLJ51811, highly similar to Stress-70 protein, mitochondrial;cDNA FLJ51907, highly similar to Stress-70 protein, mitochondrial;Heat shock 70 kDa protein 9B;Catecholamine-regulated protein 40;cDNA FLJ51903, highly similar to Stress-70 protein, mitocho…	GRP75;HSPA9;HSPA9B	P38646;Q8N1C8;B7Z1V7;B7Z4V2;D6RJI2;Q2F839;A1XP52;B7Z4T3;F5H3L8	768850000	247300000	371750000	231730000	298560000	240610000	7.11938	6.53317	6.5903	7.5964	7.4137	7.45732	0.0482986	0.457732
Translocating chain-associated membrane protein 1;cDNA FLJ75031, highly similar to Homo sapiens translocation associated membrane protein 1 (TRAM1), mRNA;cDNA FLJ78414, highly similar to Homo sapiens translocation associated membrane protein 1 (TRAM1), mRNA;TRAM1 protein;Translocating chain-associating membrane protein;Translocation associated membrane protein 1, isoform CRA_b;cDNA FLJ53588, high…	TRAM;TRAM1;hCG_18447	Q15629;A8K032;Q6FHL3;Q6FHU7;B4E0K2	7586500	3019000	11496000	0	0	192620	0.456259	0.177123	1.57517	NA	NA	-2.8294	0.048314	0.457732
26S proteasome non-ATPase regulatory subunit 8;26S proteasome regulatory subunit RPN12;26S proteasome regulatory subunit S14;p31;Proteasome (Prosome, macropain) 26S subunit, non-ATPase, 8	PSMD8	P48556;Q5U0B3	8006300	1843500	7305900	144600	0	0	0.533961	-0.5345	0.921171	-3.04977	NA	NA	0.0483683	0.457732
Kinesin-like protein 5;Kinesin-like protein KIF23;Mitotic kinesin-like protein 1	KIF23;KNSL5;MKLP1	Q02241-1;Q02241;Q02241-2	2739400	950480	1572500	3019100	2402600	9368200	-1.01332	-1.49022	-1.29483	1.33421	0.456417	2.77454	0.048965	0.461448
EH domain-containing protein 2;PAST homolog 2;cDNA FLJ90220 fis, clone MAMMA1003126, moderately similar to Human Hpast (HPAST) mRNA;cDNA FLJ53453, highly similar to EH-domain-containing protein 2;cDNA FLJ55555, highly similar to EH-domain-containing protein 2;cDNA FLJ39909 fis, clone SPLEN2017918, highly similar to EH-domain-containing protein 2	EHD2;PAST2	Q9NZN4;Q8NCJ3;B4DLA1;F5H559;B4DNU6;B3KUH4;F5H1J1;F5GXL2	98560000	50108000	82439000	75915000	54306000	59743000	4.15576	4.23002	4.41736	5.98641	4.95486	5.44747	0.0490348	0.461448
Actin, cytoplasmic 2;Actin, cytoplasmic 2, N-terminally processed;Gamma-actin;cDNA FLJ57283, highly similar to Actin, cytoplasmic 2;cDNA FLJ58286, highly similar to Actin, cytoplasmic 2	ACTB;ACTG;ACTG1	P63261;B4E3A4;F5H0N0;B4DVQ0	10800000000	6986300000	9003200000	5840000000	5207800000	6668300000	10.9286	11.3534	11.1883	12.2526	11.5383	12.2499	0.0491962	0.461677
Heterogeneous nuclear ribonucleoproteins C1/C2;cDNA FLJ75154, highly similar to Homo sapiens heterogeneous nuclear ribonucleoprotein C (C1/C2), mRNA;cDNA, FLJ92712, highly similar to Homo sapiens heterogeneous nuclear ribonucleoprotein C (C1/C2) (HNRPC), transcript variant 1, mRNA;cDNA, FLJ92657, highly similar to Homo sapiens heterogeneous nuclear ribonucleoprotein C (C1/C2) (HNRPC), transcript …	HNRNPC;HNRPC;hCG_1641229;HNRNPCL1;HNRPCL1;LOC440563;LOC649330	P07910-1;P07910;A8K9A4;B2R603;P07910-2;B2R5W2;B3KX96;D3DPI2;B4DY08;P07910-3;P07910-4;B4DQQ2;O60812;B2RXH8;B7ZW41;Q6PKD2;B7ZW38	414540000	304030000	269690000	210410000	222710000	184920000	6.22819	6.83112	6.12727	7.45715	6.99084	7.07753	0.0496394	0.464542
High mobility group AT-hook protein 1;High mobility group protein HMG-I/HMG-Y;High mobility group protein R;cDNA FLJ54188, moderately similar to High mobility group protein HMG-I/HMG-Y	HMGA1;HMGIY	P17096-1;P17096;B4DWA0;P17096-3	44804000	45963000	56486000	40370000	39494000	42653000	3.01838	4.10545	3.87193	5.07531	4.49538	4.96135	0.0500565	0.467147
Carrier family 6, member 8 variant;Protective protein for beta-galactosidase (Galactosialidosis), isoform CRA_b;cDNA FLJ60397, highly similar to Lysosomal protective protein (EC 3.4.16.5);Cathepsin A;Carboxypeptidase C;Carboxypeptidase L;Lysosomal protective protein;Lysosomal protective protein 20 kDa chain;Lysosomal protective protein 32 kDa chain;Protective protein cathepsin A;Protective protei…	hCG_38374;PPGB;CTSA;RP3-337O18.1-005	Q59EV6;B4E324;Q5JZH0;P10619	18923000	9259100	6155000	11188000	9586600	7657200	1.77489	1.79392	0.673868	3.22398	2.45284	2.48359	0.0506528	0.470473
cDNA FLJ32030 fis, clone NTONG2000040, highly similar to Actin, alpha cardiac;cDNA FLJ52761, highly similar to Actin, aortic smooth muscle;Actin-like protein	ACT	B3KPP5;B4DUI8;Q562S2	23202000	7024700	18807000	255830	0	0	2.069	1.39549	2.28531	-2.22665	NA	NA	0.050911	0.470473
UPF0587 protein C1orf123;Chromosome 1 open reading frame 123, isoform CRA_a;Chromosome 1 open reading frame 123	C1orf123;hCG_33394;RP5-1024G6.3-007	Q9NWV4;D3DQ38;B1ARP7	0	0	714450	5431000	2256900	535060	NA	NA	-2.43299	2.18131	0.366163	-1.35546	0.051279	0.470473
Adenosylhomocysteinase;S-adenosyl-L-homocysteine hydrolase;AHCY protein;cDNA FLJ52743, highly similar to Adenosylhomocysteinase (EC 3.3.1.1);cDNA, FLJ79079, highly similar to Adenosylhomocysteinase (EC 3.3.1.1)	AHCY;SAHH	P23526;B3KUN3;F5H737;Q1RMG2	52767000	27594000	61684000	24045000	42309000	24030000	3.25439	3.36933	3.99893	4.32776	4.59471	4.13354	0.051568	0.470473
Procollagen C-endopeptidase enhancer 1;Procollagen COOH-terminal proteinase enhancer 1;Type 1 procollagen C-proteinase enhancer protein;Type I procollagen COOH-terminal proteinase enhancer;Procollagen C-endopeptidase enhancer;cDNA FLJ55126, highly similar to Procollagen C-endopeptidase enhancer 1	PCOLCE;PCPE1;tcag7.602	Q15113;A4D2D2;B4DPJ4	3918000	3353300	4276900	716360	808150	351590	-0.497058	0.328634	0.148675	-0.741148	-1.11548	-1.96126	0.0515844	0.470473
Calcium-activated neutral proteinase small subunit;Calcium-dependent protease small subunit;Calcium-dependent protease small subunit 1;Calpain regulatory subunit;Calpain small subunit 1	CAPN4;CAPNS;CAPNS1	P04632	34263000	15025000	16275000	3107400	1335200	1810700	2.6314	2.49235	2.0767	1.3758	-0.391123	0.40332	0.0516261	0.470473
Opa-interacting protein 1;Thyroid receptor-interacting protein 6;Zyxin-related protein 1;Opa-interacting protein OIP1;Putative uncharacterized protein DKFZp686J22257	OIP1;TRIP6;DKFZp686J22257	Q15654;F2ZC06;Q71V88;Q68D94	1529800	1328400	1247900	2367200	1090900	2229600	-1.85383	-1.00726	-1.62839	0.983276	-0.68266	0.703557	0.0517503	0.470473
Importin subunit alpha-2;Karyopherin subunit alpha-2;RAG cohort protein 1;SRP1-alpha;cDNA FLJ78270, highly similar to Homo sapiens karyopherin alpha 2 (RAG cohort 1, importin alpha 1)(KPNA2), mRNA;Karyopherin alpha 2 (RAG cohort 1, importin alpha 1)	KPNA2;RCH1;SRP1	P52292;A8K7D9;Q53YE3;Q6NVW7;Q7Z726	27320000	18282000	20959000	2007500	6377900	2268500	2.30471	2.7754	2.44161	0.745495	1.8649	0.728511	0.0518045	0.470473
Dynein, light chain, roadblock-type 1;cDNA FLJ59194, moderately similar to Dynein light chain 2A, cytoplasmic;Bithoraxoid-like protein;Dynein light chain 2A, cytoplasmic;Dynein light chain roadblock-type 1;Dynein-associated protein Km23;Roadblock domain-containing protein 1;Dynein light chain 2B, cytoplasmic;Dynein light chain roadblock-type 2;Roadblock domain-containing protein 2;DYNLRB2 protein	DYNLRB1;RP5-914B9.1-004;BITH;DNCL2A;DNLC2A;HSPC162;ROBLD1;DNCL2B;DNLC2B;DYNLRB2;ROBLD2	B1AKR6;B4DFR2;Q9NP97-1;Q9NP97;Q8TF09;Q7Z4M1;Q9NP97-2	3494900	4362400	4220000	3275600	6830500	2646900	-0.661924	0.708174	0.129352	1.45185	1.96381	0.951076	0.0520699	0.470473
Protein A1S9;Ubiquitin-activating enzyme E1;Ubiquitin-like modifier-activating enzyme 1;cDNA FLJ54582, highly similar to Ubiquitin-activating enzyme E1;cDNA FLJ53392, highly similar to Ubiquitin-activating enzyme E1	A1S9T;UBA1;UBE1	P22314;B4DDE4;B4DL67;E7ERL1	180490000	136410000	191860000	90108000	130190000	113200000	5.0286	5.67486	5.63602	6.23368	6.2163	6.3695	0.0520755	0.470473
A-kinase anchor protein 8-like;Helicase A-binding protein 95;Homologous to AKAP95 protein;Neighbor of A-kinase-anchoring protein 95;A kinase (PRKA) anchor protein 8-like, isoform CRA_d;cDNA FLJ10732 fis, clone NT2RP3001384, highly similar to A-kinase anchor protein 8;cDNA FLJ58398, highly similar to A-kinase anchor protein 8;Putative uncharacterized protein DKFZp434L0650	AKAP8L;HRIHFB2018;NAKAP;NAKAP95;hCG_36782;DKFZp434L0650	Q9ULX6;B3KMD4;B4DJ74;Q9UF73	10204000	407690	1011800	0	153190	0	0.883888	-2.7114	-1.93097	NA	-3.51479	NA	0.0521272	0.470473
Core histone macro-H2A.1;Histone H2A.y;Medulloblastoma antigen MU-MB-50.205	H2AFY;MACROH2A1	O75367-1;O75367;O75367-3;O75367-2	12397000	6181000	12124000	5678600	25772000	14561000	1.16474	1.21089	1.6519	2.24563	3.87955	3.41081	0.0523112	0.470473
Early endosome antigen 1;Endosome-associated protein p162;Zinc finger FYVE domain-containing protein 2;cDNA FLJ75535, highly similar to Homo sapiens early endosome antigen 1, 162kD (EEA1), mRNA;EEA1 protein	EEA1;ZFYVE2	Q15075;A8K7J3;Q05D76	25568000	24041000	20195000	21558000	22248000	12835000	2.20909	3.17048	2.38804	4.17025	3.66742	3.22878	0.0523116	0.470473
Diadenosine tetraphosphate synthetase;Glycine--tRNA ligase;Glycyl-tRNA synthetase;Putative uncharacterized protein GARS	GARS	P41250;Q75MN1	142500000	107520000	141430000	29571000	32989000	27155000	4.68764	5.33151	5.19605	4.62621	4.23573	4.30992	0.0523973	0.470473
Protein slit-like 2;Vasorin	SLITL2;UNQ314/PRO357/PRO1282;VASN	Q6EMK4	3146500	12173000	3742800	0	327730	0	-0.813427	2.18867	-0.0437726	NA	-2.4176	NA	0.0526186	0.470473
HECT domain and RCC1-like domain-containing protein 4;Probable E3 ubiquitin-protein ligase HERC4;cDNA FLJ77205, highly similar to Homo sapiens hect domain and RLD 4 (HERC4), transcript variant 2, mRNA;Hect domain and RLD 4;Putative uncharacterized protein DKFZp564G092	HERC4;KIAA1593;RP11-57G10.4-002;DKFZp564G092	Q5GLZ8-1;Q5GLZ8;Q5GLZ8-2;A8K9U4;Q5GLZ8-3;Q5GLZ8-6;Q5VXS9;Q9Y4U2	0	713840	0	17932000	978440	1666900	NA	-1.90328	NA	3.90456	-0.839624	0.28394	0.0526471	0.470473
General transcription factor 3C polypeptide 3;Transcription factor IIIC 102 kDa subunit;Transcription factor IIIC subunit gamma	GTF3C3	Q9Y5Q9-1;Q9Y5Q9;Q9Y5Q9-2;F8WC64	9112200	1048100	173940	0	0	0	0.720624	-1.34917	-4.47123	NA	NA	NA	0.0528614	0.471138
APOBEC1-binding protein 1;Heterogeneous nuclear ribonucleoprotein A/B;cDNA FLJ60713, highly similar to Homo sapiens heterogeneous nuclear ribonucleoprotein A/B (HNRPAB), transcript variant 1, mRNA;Heterogeneous nuclear ribonucleoprotein AB isoform a variant	ABBP1;HNRNPAB;HNRPAB	Q99729-3;Q99729;Q99729-2;B4DMY3;Q53F64;D6RBZ0;Q99729-4;D6RD18;D6R9P3;Q99729-1	150910000	71155000	97356000	58202000	59466000	52506000	4.77037	4.73595	4.65731	5.60309	5.08581	5.26118	0.0534035	0.472945
cDNA FLJ76203, highly similar to Homo sapiens X-prolyl aminopeptidase (aminopeptidase P) 1, soluble (XPNPEP1), mRNA;Aminoacylproline aminopeptidase;Cytosolic aminopeptidase P;Soluble aminopeptidase P;Xaa-Pro aminopeptidase 1;X-Pro aminopeptidase 1;X-prolyl aminopeptidase 1, soluble;cDNA FLJ58474, highly similar to Xaa-Pro aminopeptidase 1 (EC 3.4.11.9);X-prolyl aminopeptidase (Aminopeptidase P) 1…	XPNPEP1;XPNPEPL;XPNPEPL1;RP11-451M19.1-014;RP11-451M19.1-004;DKFZp686I06222;RP11-451M19.1-002;RP11-451M19.1-003;RP11-451M19.1-009;RP11-451M19.1-012;RP11-451M19.1-016	A8K071;Q9NQW7-2;Q9NQW7;B4E2P4;Q5T6G8;Q5T6H3;Q68EA4;Q9NQW7-1;B3KSI7;Q5T6H2;Q5T6H5;Q5T6H6;B4DIS4;Q5T6H1;Q5T6H7	3000900	433270	4896800	7789200	4383200	5277500	-0.88178	-2.62361	0.343949	2.70157	1.32381	1.94663	0.0534285	0.472945
40S ribosomal protein S24	RPS24;hCG_22610;RP11-6P10.1-003	E7EPK6;P62847-1;P62847;P62847-3;E7ETK0;P62847-2;Q5T0P8	40232000	15731000	21309000	21699000	15575000	21390000	2.8631	2.55859	2.4655	4.17965	3.15298	3.96564	0.0534853	0.472945
Coatomer subunit gamma-2;Gamma-2-coat protein;cDNA FLJ14352 fis, clone Y79AA1000346, highly similar to Coatomer subunit gamma-2;COPG2 protein;cDNA FLJ12872 fis, clone NT2RP2003760, highly similar to COATOMER GAMMA SUBUNIT;Putative uncharacterized protein DKFZp761N09121;cDNA FLJ11224 fis, clone PLACE1008273, moderately similar to COATOMER GAMMA SUBUNIT	COPG2;DKFZp761N09121	Q9UBF2;B3KND4;F6X838;Q2NLA0;Q9H9B7;Q9NSM7;Q9NUP3	3621500	2962200	5915400	2303800	5664500	3154400	-0.610588	0.149721	0.616585	0.94411	1.69377	1.20414	0.0539308	0.475636
[Acyl-carrier-protein] S-acetyltransferase;[Acyl-carrier-protein] S-malonyltransferase;3-hydroxypalmitoyl-[acyl-carrier-protein] dehydratase;3-oxoacyl-[acyl-carrier-protein] reductase;3-oxoacyl-[acyl-carrier-protein] synthase;Enoyl-[acyl-carrier-protein] reductase;Fatty acid synthase;Oleoyl-[acyl-carrier-protein] hydrolase	FAS;FASN	P49327	218070000	101170000	186840000	81307000	105670000	66783000	5.30147	5.24369	5.59777	6.0854	5.91524	5.60818	0.0544655	0.477866
cDNA FLJ58752, highly similar to Homo sapiens RCD1 required for cell differentiation 1 homolog (RQCD1), mRNA;Cell differentiation protein RCD1 homolog;cDNA, FLJ93148, highly similar to Homo sapiens RCD1 required for cell differentiation1 homolog (S. pombe) (RQCD1), mRNA;Putative uncharacterized protein RQCD1;RCD1 required for cell differentiation1 homolog (S. pombe), isoform CRA_a	RCD1;RQCD1;hCG_16302	B7Z1E5;Q92600;B2RE59;D5MQE1;B5MDQ4	1113000	410140	626380	0	64800	0	-2.31272	-2.70276	-2.62278	NA	-4.75604	NA	0.0544673	0.477866
40S ribosomal protein S18;Ke-3	D6S218E;RPS18	P62269	368600000	151270000	147450000	139750000	143810000	112860000	6.05874	5.82403	5.25619	6.8668	6.35984	6.36516	0.0549026	0.480345
Talin-1;Talin 1	KIAA1027;TLN;TLN1;RP11-112J3.1-002;RP11-112J3.1-001	Q9Y490;Q5TCU5;Q5TCU6	1073200000	501500000	645670000	251110000	375760000	303100000	7.60053	7.55316	7.38676	7.71227	7.74549	7.79042	0.0550984	0.480345
p23;Ras-related protein R-Ras	RRAS	P10301	520160	147500	239140	1085300	299050	1052800	-3.41015	-4.17816	-4.01196	-0.141811	-2.54972	-0.378996	0.0551776	0.480345
Ras-related protein Rab-3B;cDNA FLJ77324, highly similar to Homo sapiens RAB3B, member RAS oncogene family (RAB3B), mRNA	RAB3B	P20337;A8K6I8	23256000	10781000	13328000	2185500	4192300	1544400	2.07236	2.01347	1.7885	0.868058	1.25956	0.173819	0.0556183	0.482933
35 kDa lectin;Carbohydrate-binding protein 35;Galactose-specific lectin 3;Galactoside-binding protein;Galectin-3;IgE-binding protein;L-31;Laminin-binding protein;Lectin L-29;Mac-2 antigen;LGALS3 protein variant;Lectin, galactoside-binding, soluble, 3;Full-length cDNA clone CS0DI041YE05 of Placenta of Homo sapiens (human);LGALS3 protein;Galectin 3	LGALS3;MAC2	P17931;Q59FR8;Q6NVH9;Q86TY5;Q6FGL0;Q8IXB9	3033200	5108500	3962000	5812700	3474600	7060700	-0.866334	0.935952	0.0383383	2.2793	0.988668	2.36658	0.0560579	0.483729
cDNA FLJ60317, highly similar to Aminoacylase-1 (EC 3.5.1.14);Aminoacylase-1;N-acyl-L-amino-acid amidohydrolase;Putative uncharacterized protein ACY1;cDNA FLJ60760, highly similar to Aminoacylase-1 (EC 3.5.1.14)	ACY1	B4DNW0;Q03154;C9J6I6;C9JWD4;C9JMV9;C9J9D8;B4DPC3;C9JYZ0;F8WC59	454140	721730	326860	2360300	719030	7682600	-3.60597	-1.88742	-3.56115	0.979065	-1.28406	2.48837	0.0561486	0.483729
Signal transducing adapter molecule 1;cDNA, FLJ95184, highly similar to Homo sapiens signal transducing adaptor molecule (SH3 domain and ITAM motif) 1 (STAM), mRNA	STAM;STAM1	Q92783-1;Q92783;B2RAY1;Q92783-2	1123100	2076700	2430500	0	96905	72928	-2.29969	-0.362655	-0.666637	NA	-4.17546	-4.23061	0.0563612	0.483729
KRAB-associated protein 1;KRAB-interacting protein 1;Nuclear corepressor KAP-1;RING finger protein 96;Transcription intermediary factor 1-beta;Tripartite motif-containing protein 28;cDNA, FLJ94025, highly similar to Homo sapiens tripartite motif-containing 28 (TRIM28), mRNA	KAP1;RNF96;TIF1B;TRIM28	Q13263-1;Q13263;B2R8R5;Q13263-2	252970000	146280000	170750000	113380000	106830000	97872000	5.51565	5.77564	5.46785	6.56512	5.93099	6.1596	0.0564505	0.483729
UDP-glucose 6-dehydrogenase;Uridine diphospho-glucose dehydrogenase;cDNA FLJ40611 fis, clone THYMU2012690, highly similar to UDP-GLUCOSE 6-DEHYDROGENASE (EC 1.1.1.22);UDP-glucose dehydrogenase, isoform CRA_b;cDNA FLJ60093, highly similar to UDP-glucose 6-dehydrogenase (EC 1.1.1.22)	UGDH;GDH;hCG_38554	O60701;Q9NQ81;B3KUU2;B4DN25;Q9NQ82;Q9NQ83	215410000	111090000	150290000	29248000	29828000	15825000	5.28377	5.37864	5.28371	4.61036	4.09042	3.53091	0.0565428	0.483729
22 kDa actin-binding protein;Protein WS3-10;Smooth muscle protein 22-alpha;Transgelin;Transgelin variant;cDNA, FLJ94704, highly similar to Homo sapiens transgelin (TAGLN), mRNA;Putative uncharacterized protein DKFZp686P11128;TAGLN protein;Transgelin variant 2;Transgelin, isoform CRA_b	SM22;TAGLN;WS3-10;DKFZp686P11128;hCG_2032895	Q01995;Q53GC9;Q5U0D2;Q6FI52;E9PC82;Q59FA5;E9PJ32	280400000	155340000	192880000	37008000	48674000	21488000	5.66417	5.86234	5.64367	4.94986	4.7969	3.97223	0.0566628	0.483729
Bucentaur;Craniofacial development protein 1;cDNA, FLJ94590, highly similar to Homo sapiens craniofacial development protein 1 (CFDP1), mRNA	BCNT;CFDP1	Q9UEE9-1;Q9UEE9;B2R9W9	0	0	548880	1369900	1642600	2765700	NA	NA	-2.81333	0.194165	-0.0921979	1.01442	0.0568758	0.483729
Arginine--tRNA ligase;Arginyl-tRNA synthetase, cytoplasmic;cDNA FLJ50285, highly similar to Arginyl-tRNA synthetase (EC 6.1.1.19)	RARS	P54136-1;P54136;B4DXW6;P54136-2;F5H3T8	60687000	36649000	30675000	24709000	30641000	25885000	3.45614	3.77875	2.9911	4.36706	4.12921	4.24082	0.0569473	0.483729
Non-functional aryl hydrocarbon receptor interacting protein;AH receptor-interacting protein;Aryl-hydrocarbon receptor-interacting protein;HBV X-associated protein 2;Immunophilin homolog ARA9;Aryl-hydrocarbon receptor interacting protein;Aryl hydrocarbon receptor interacting protein;Aryl hydrocarbon receptor-interacting protein AIP722;Mutant aryl hydrocarbon receptor-interacting protein;Truncated…	AIP;XAP2	A5JGZ4;O00170;A3RDR6;A7YDK6;A7YDK7;A7YDK9;B7SBB1;C0JXB8;C0JXB9;C8CHN4;C8CK04;C8CK05;D0EKE4;D0EKE5;D0EKE6;D2CVN5;D5LTB3;A3RDR8;A7KS93;A7KS94;A7YDK1;A7YDK2;A8BQF1;B3TMT2;D0EKE7;E5L4L0;E9PMH2;E9PPD7	10074000	3855900	16921000	10625000	14177000	7924500	0.86539	0.53012	2.13285	3.14949	3.0173	2.53309	0.0570023	0.483729
Aconitase 2, mitochondrial;Aconitate hydratase, mitochondrial;Citrate hydro-lyase;cDNA, FLJ95737, highly similar to Homo sapiens aconitase 2, mitochondrial (ACO2), nuclear geneencoding mitochondrial protein, mRNA;cDNA FLJ54329, highly similar to Aconitate hydratase, mitochondrial(EC 4.2.1.3);cDNA FLJ52327, highly similar to Aconitate hydratase, mitochondrial (EC 4.2.1.3);cDNA FLJ51705, highly sim…	ACO2;RP3-347H13.8-002	A2A274;Q99798;B2RBW5;B4DJW1;B4DLY4;B4DZ08;Q71UF1;F5H2A5;B4DEC3;B4DW08	39844000	30448000	48945000	27482000	24201000	29134000	2.84912	3.51133	3.6652	4.52051	3.78882	4.4114	0.0572869	0.484923
DNA mismatch repair protein Msh6;G/T mismatch-binding protein;MutS-alpha 160 kDa subunit;GTBP-ALT;MSH6 protein;cDNA FLJ55677, highly similar to DNA mismatch repair protein MSH6;cDNA FLJ53432, highly similar to DNA mismatch repair protein MSH6;Putative uncharacterized protein MSH6	GTBP;MSH6	P52701-1;P52701;Q1L838;Q3SWU9;B4DF41;B4E3I4;P52701-2;F5H2F9;C9J7Y7;F5H769	11300000	5910000	8572400	1871900	1570800	1494600	1.03108	1.14621	1.15181	0.644598	-0.15668	0.126532	0.0574762	0.485307
cDNA FLJ54741, highly similar to Homo sapiens cysteinyl-tRNA synthetase (CARS), transcript variant 3, mRNA;Cysteinyl-tRNA synthetase, isoform CRA_e;Putative uncharacterized protein DKFZp686F1612;Cysteine--tRNA ligase;Cysteinyl-tRNA synthetase, cytoplasmic;cDNA FLJ38994 fis, clone NT2RI2009259, highly similar to Cysteinyl-tRNA synthetase (EC 6.1.1.16);Cysteinyl-tRNA synthetase, isoform CRA_b;Putat…	CARS;DKFZp686F1612;hCG_16441	Q5HYE4;P49589-1;P49589;A8MVQ3;B4DKY1;B4DPV7;E9PLP0;Q53HG6;P49589-2;A8K067;B4DI19	25351000	11379000	14796000	18987000	11857000	17461000	2.1968	2.09135	1.93924	3.98703	2.75949	3.67284	0.0577378	0.485875
Eukaryotic translation initiation factor 2 subunit 2;Eukaryotic translation initiation factor 2 subunit beta;Eukaryotic translation initiation factor 2 beta;EIF2S2 protein;cDNA, FLJ93495, highly similar to Homo sapiens eukaryotic translation initiation factor 2, subunit 2 beta, 38kDa (EIF2S2), mRNA;Eukaryotic translation initiation factor 2, subunit 2 beta, 38kDa;Eukaryotic translation initiation…	EIF2B;EIF2S2;hCG_2018881	P20042;B5BU01;Q3B7I9;Q6IBR8;Q96I16;A6NK07	39931000	18844000	55685000	26674000	40931000	20367000	2.85226	2.81909	3.85133	4.47746	4.54694	3.89493	0.057832	0.485875
DNA-directed RNA polymerase II 140 kDa polypeptide;DNA-directed RNA polymerase II subunit B;DNA-directed RNA polymerase II subunit RPB2;RNA polymerase II subunit 2;RNA polymerase II subunit B2;DNA-directed RNA polymerase;Putative uncharacterized protein POLR2B;RpB2	POLR2B;rpB2	P30876;B4DHJ3;B4DH29;C9J2Y9;B2WTN6;B4DR40;C9J4M6	5915500	3864300	4088900	2304200	4761300	2144800	0.097325	0.533259	0.0838222	0.944361	1.44318	0.647615	0.058315	0.488714
cDNA FLJ50998, highly similar to DNA mismatch repair protein Msh2		B4DN49	6807500	4090400	17061000	0	394520	0	0.29995	0.615294	2.14474	NA	-2.15001	NA	0.0585522	0.489485
CD2 antigen cytoplasmic tail-binding protein 2;FWP010	CD2BP2;KIAA1178	O95400;Q5QTR6	8768100	6830200	7950100	0	319740	0	0.665089	1.35498	1.04308	NA	-2.45321	NA	0.0589232	0.491146
Protein CDV3 homolog;CDV3 homolog (Mouse), isoform CRA_a	CDV3;H41;hCG_14782	Q9UKY7-1;Q9UKY7;D3DND1;D6R9V8;Q9UKY7-2	17579000	7882000	19647000	5978600	12569000	10257000	1.66861	1.56161	2.34835	2.3199	2.84362	2.90531	0.0590425	0.491146
Putative uncharacterized protein ZNF326;Zinc finger protein 326	ZNF326	A8MYX1;Q5BKZ1-1;Q5BKZ1	20088000	9533700	15566000	3944000	5639600	4410600	1.86109	1.83609	2.01244	1.71975	1.68741	1.68775	0.0604284	0.497807
Plastin-3;T-plastin;cDNA FLJ78707, highly similar to Homo sapiens plastin 3 (T isoform) (PLS3), mRNA;cDNA, FLJ92722, Homo sapiens plastin 3 (T isoform) (PLS3), mRNA;Plastin 3 (T isoform);Plastin 3 variant;cDNA FLJ59681, highly similar to Plastin-3	PLS3;hCG_18485	P13797;A8K579;Q53GY0;B4DGB4;F8W8D8	217440000	127760000	167930000	92664000	92297000	83615000	5.2973	5.58034	5.44383	6.27403	5.72003	5.93246	0.0605853	0.497807
70 kDa mitochondrial autoantigen of primary biliary cirrhosis;Dihydrolipoamide acetyltransferase component of pyruvate dehydrogenase complex;Dihydrolipoyllysine-residue acetyltransferase component of pyruvate dehydrogenase complex, mitochondrial;M2 antigen complex 70 kDa subunit;Pyruvate dehydrogenase complex component E2;cDNA FLJ50978, highly similar to Dihydrolipoyllysine-residue acetyltransfer…	DLAT;DLTA	P10515;B4DJX1;Q16791;Q86YI5;B4E1P6;E9PEJ4;F5H0X9;Q9HAN0;B4DS43;F5H7M3;Q01991;B4DLQ2;E7ESJ9	10558000	2100700	2916700	2205300	5711100	7150400	0.93309	-0.346078	-0.403554	0.88107	1.70559	2.3848	0.0606063	0.497807
Double-stranded RNA-binding protein 76;Interleukin enhancer-binding factor 3;M-phase phosphoprotein 4;Nuclear factor associated with dsRNA;Nuclear factor of activated T-cells 90 kDa;Translational control protein 80;cDNA FLJ77456, highly similar to Homo sapiens interleukin enhancer binding factor 3, 90kDa (ILF3), transcript variant 2, mRNA	DRBF;ILF3;MPHOSPH4;NF90	F4ZW65;F4ZW66;Q12906-6;Q12906;A8K590;F4ZW64;Q12906-4	220770000	113210000	174330000	135020000	112230000	98215000	5.31923	5.40591	5.49779	6.81712	6.00214	6.16464	0.0606079	0.497807
40S ribosomal protein S5;40S ribosomal protein S5, N-terminally processed;Ribosomal protein S5 variant	RPS5	P46782;Q53G25	199110000	124100000	132780000	104450000	97851000	73794000	5.17025	5.53841	5.105	6.44676	5.80434	5.7522	0.0612215	0.497807
CML33;Phenylalanine--tRNA ligase alpha chain;Phenylalanyl-tRNA synthetase alpha chain;cDNA FLJ34774 fis, clone NT2NE2003309, highly similar to Phenylalanyl-tRNA synthetase alpha chain (EC 6.1.1.20);FARSLA protein;Phenylalanine-tRNA synthetase-like, alpha subunit, isoform CRA_b;cDNA FLJ50378, highly similar to Phenylalanyl-tRNA synthetase alpha chain (EC 6.1.1.20)	FARS;FARSA;FARSL;FARSLA;hCG_172485	Q9Y285;Q6IBR2;B4E363	25584000	21475000	21227000	3681900	5741700	5505600	2.20999	3.00764	2.45994	1.62055	1.7133	2.00767	0.0613162	0.497807
Histone H4	H4/A;H4/B;H4/C;H4/D;H4/E;H4/G;H4/H;H4/I;H4/J;H4/K;H4/M;H4/N;H4/O;H4F2;H4FA;H4FB;H4FC;H4FD;H4FE;H4FG;H4FH;H4FI;H4FJ;H4FK;H4FM;H4FN;H4FO;HIST1H4A;HIST1H4B;HIST1H4C;HIST1H4D;HIST1H4E;HIST1H4F;HIST1H4H;HIST1H4I;HIST1H4J;HIST1H4K;HIST1H4L;HIST2H4;HIST2H4A;HIST2H4B;HIST4H4	P62805;B2R4R0;Q0VAS5;Q6B823	2511500000	1509700000	1395200000	1519400000	1064900000	1560000000	8.82716	9.1431	8.49837	10.3094	9.24832	10.1504	0.0615214	0.497807
Ras GTPase-activating-like protein IQGAP3;IQ motif containing GTPase activating protein 3	IQGAP3	Q86VI3;A2RRC9;F2Z2E2	8718500	2460000	4040900	0	246090	0	0.656905	-0.118289	0.0667861	NA	-2.83092	NA	0.061543	0.497807
Heterogeneous nuclear ribonucleoprotein U-like protein 2;Scaffold-attachment factor A2	HNRNPUL2;HNRPUL2	Q1KMD3	54576000	20391000	36065000	31963000	293250000	242810000	3.30302	2.93291	3.22464	4.73843	7.38781	7.47046	0.0617122	0.497807
CXXC-type zinc finger protein 9;DNA (cytosine-5)-methyltransferase 1;DNA methyltransferase HsaI;MCMT;Cytosine-specific methyltransferase	AIM;CXXC9;DNMT;DNMT1	P26358-2;P26358;F5GX68;Q59FP7;P26358-1;P26358-3;B3KVA0	15721000	11343000	19949000	394100	1818000	2136500	1.50745	2.08678	2.37035	-1.60327	0.0541731	0.642021	0.0619334	0.497807
Protein disulfide isomerase P5;Protein disulfide-isomerase A6;Thioredoxin domain-containing protein 7;cDNA FLJ16143 fis, clone BRAMY2038516, highly similar to Protein disulfide-isomerase A6 (EC 5.3.4.1);cDNA FLJ58023, highly similar to Protein disulfide-isomerase A6 (EC 5.3.4.1);cDNA FLJ76201, highly similar to Homo sapiens protein disulfide isomerase family A, member 6 (PDIA6), mRNA;Protein disu…	PDIA6;TXNDC7;hCG_22033;P5	Q15084-2;Q15084;B3KY95;B5MCQ5;B7Z4M8;F8WA83;Q15084-1;Q53RC7;B7Z254	351760000	204010000	230300000	95696000	144780000	124390000	5.99127	6.25555	5.89948	6.32048	6.36954	6.5055	0.0619745	0.497807
FK506 binding protein12	FKBP12-Exip3;FKBP12-Exin	Q1JUQ4;Q1JUQ3	68982000	29219000	40145000	38375000	27829000	38118000	3.64097	3.45189	3.37926	5.00219	3.99034	4.79917	0.0621629	0.497807
CCAAT-box-binding transcription factor;Nuclear factor 1 X-type;Nuclear factor I/X;TGGCA-binding protein;Nuclear factor 1	NFIX;DKFZp686I05275	Q14938-1;Q14938;B4DHW2;C9JSM5;Q14938-4;D2DXM9;Q14938-3;B4DM25;Q14938-5;C9JWJ8;Q14938-2;F8W8H9;Q7Z3K7	801450	849240	484570	2799800	660350	1669600	-2.78649	-1.6527	-2.99311	1.22542	-1.40688	0.286275	0.0621637	0.497807
StAR-related lipid transfer protein 9;START domain-containing protein 9;cDNA FLJ58093, highly similar to StAR-related lipid transfer protein 9;Partial cDNA sequence, clone x529, unknown open reading frame;;cDNA: FLJ21936 fis, clone HEP04408	KIAA1300;STARD9	Q9P2P6-1;Q9P2P6;B4DMS6;Q15885;Q9H6S2	1025300	501350	2155000	1447400	874180	2223900	-2.43113	-2.41306	-0.840203	0.273559	-1.00218	0.699864	0.0622609	0.497807
Protein S100-A13;S100 calcium-binding protein A13;S100 calcium binding protein A13, isoform CRA_a	S100A13;hCG_1743761	Q99584;D3DV53	3671300	24523000	7174700	0	415020	108610	-0.590884	3.19912	0.895028	NA	-2.07693	-3.656	0.0623475	0.497807
AT1 receptor-associated protein;Type-1 angiotensin II receptor-associated protein;cDNA FLJ75423, highly similar to Homo sapiens angiotensin II receptor-associated protein (AGTRAP), mRNA	AGTRAP;ATRAP	Q6RW13-1;Q6RW13;A8K1X7;Q6RW13-2	0	0	395870	239400	1269500	940950	NA	NA	-3.28479	-2.32241	-0.463919	-0.541038	0.062433	0.497807
Structural maintenance of chromosomes flexible hinge domain-containing protein 1	KIAA0650;SMCHD1	A6NHR9-1;A6NHR9;A6NHR9-2	1379700	1665100	2270000	3724900	1367200	3128800	-2.00282	-0.681339	-0.765198	1.6373	-0.356955	1.19238	0.0625406	0.497807
RRP12-like protein;cDNA FLJ12434 fis, clone NT2RM1000037, highly similar to Homo sapiens KIAA0690 protein;cDNA FLJ32052 fis, clone NTONG2001532, weakly similar to NEUROFILAMENT TRIPLET M PROTEIN;cDNA FLJ58506;cDNA FLJ16235 fis, clone FEBRA2028516	KIAA0690;RRP12	Q5JTH9-1;Q5JTH9;B3KMR5;B3KPQ2;B4DK00;E9PCK7;Q5JTH9-2;B3KY97;F5H456	23828000	13046000	20596000	14117000	11319000	11948000	2.10741	2.28859	2.4164	3.55946	2.6925	3.12547	0.0625693	0.497807
Putative uncharacterized protein OPA1;Dynamin-like 120 kDa protein, form S1;Dynamin-like 120 kDa protein, mitochondrial;Optic atrophy protein 1;OPA1 protein	OPA1;KIAA0567	C9JMB8;E5KLJ5;E5KLL9;E5KLM1;O60313-2;O60313;E5KLJ7;E5KLJ9;E5KLJ6;E5KLM0;E5KLK1;O60313-1;E5KLM2;E5KLK0;A8MXB6;E5KLK2;Q6PEK6	37186000	42074000	58928000	48852000	62795000	25892000	2.74951	3.97791	3.93299	5.35044	5.1644	4.24121	0.0626507	0.497807
Ras-related protein Ral-A	RAL;RALA	P11233	2689600	2861700	2893100	4753600	3233100	1790700	-1.03978	0.0999246	-0.415274	1.98912	0.884739	0.387296	0.063029	0.497839
Iron-sulfur cluster assembly enzyme ISCU, mitochondrial;NifU-like N-terminal domain-containing protein;NifU-like protein	ISCU;NIFUN	Q9H1K1-1;Q9H1K1;Q9H1K1-2	0	0	744740	814830	5024900	1405600	NA	NA	-2.37308	-0.555334	1.52092	0.0379583	0.0630343	0.497839
Reticulocalbin-1;cDNA FLJ55835, highly similar to Reticulocalbin-1;Proliferation-inducing gene 20 protein	RCN;RCN1	Q15293;B7Z1M1;Q5J7V8	146910000	74410000	135990000	85294000	68814000	68906000	4.73161	4.80048	5.13947	6.15447	5.29645	5.65333	0.063098	0.497839
Complex I-51kD;NADH dehydrogenase [ubiquinone] flavoprotein 1, mitochondrial;NADH dehydrogenase flavoprotein 1;NADH-ubiquinone oxidoreductase 51 kDa subunit;NADH dehydrogenase (Ubiquinone) flavoprotein 1, 51kDa variant;cDNA FLJ57201, highly similar to NADH-ubiquinone oxidoreductase 51 kDa subunit, mitochondrial (EC 1.6.5.3);cDNA FLJ57949, highly similar to NADH-ubiquinone oxidoreductase 51 kDa su…	NDUFV1;UQOR1	P49821-1;P49821;E5KNH5;Q53G70;P49821-2;B4DUN7;E7ETQ4;B4DE93;Q96ID4;E9PMX3;E9PQP1	3121400	1903000	1990300	2825900	3062400	1241100	-0.824982	-0.488672	-0.954905	1.23881	0.806484	-0.141608	0.0636564	0.499265
26S protease regulatory subunit 6A;26S proteasome AAA-ATPase subunit RPT5;Proteasome 26S subunit ATPase 3;Proteasome subunit P50;Tat-binding protein 1;cDNA FLJ75299, highly similar to Xenopus laevis proteasome (prosome, macropain) 26S subunit, ATPase 3, mRNA	PSMC3;TBP1	P17980;A8K781;E9PM69;E9PKD5;E9PMD8;E9PN50	39097000	24142000	53657000	24924000	28891000	26572000	2.82181	3.17653	3.7978	4.37956	4.04437	4.27861	0.0638626	0.499265
Septin-11;cDNA FLJ14373 fis, clone HEMBA1001595, highly similar to SEPTIN 2 HOMOLOG;cDNA FLJ58821, highly similar to Septin-6;Septin 6 isoform E;Septin-6;Septin 6;Septin 6, isoform CRA_b;cDNA FLJ77872, highly similar to Homo sapiens SEPTIN6 type V (SEPTIN6) mRNA;Septin 6, isoform CRA_e;cDNA FLJ58747, highly similar to Septin-6;Septin 6, isoform CRA_d;cDNA FLJ59646, highly similar to Septin-6	SEPT11;KIAA0128;SEP2;SEPT6;hCG_23191;RP5-876A24.2-002;RP5-876A24.2-004;RP5-876A24.2-003	D6RER5;Q9NVA2-1;Q9NVA2;E9KL32;Q96KC0;D6RGI3;Q9NVA2-2;D6RDU5;B4DZW0;E7ETH8;F5H1J5;Q6B514;Q14141-1;Q14141;B1AMS2;Q14141-4;Q548C9;Q6NT82;Q14141-2;Q541S4;B4E049	149260000	51522000	99705000	13391000	33809000	17313000	4.75451	4.27017	4.6917	3.48329	4.27116	3.66056	0.0638836	0.499265
A6-related protein;Protein tyrosine kinase 9-like;Twinfilin-1-like protein;Twinfilin-2	MSTP011;PTK9L;TWF2	Q6IBS0;D6RG15	3159000	5727100	3020300	5797000	4814300	5215700	-0.807707	1.10086	-0.353199	2.2754	1.45915	1.92963	0.0641212	0.499265
hTREX84;Nuclear matrix protein p84;THO complex subunit 1	HPR1;THOC1	Q96FV9-1;Q96FV9	2582200	1845800	724310	231510	107850	140820	-1.09857	-0.532702	-2.41321	-2.37076	-4.02108	-3.2813	0.0642137	0.499265
100 kDa U5 snRNP-specific protein;DEAD box protein 23;Probable ATP-dependent RNA helicase DDX23;PRP28 homolog;U5-100kD;cDNA FLJ77678, highly similar to Homo sapiens DEAD (Asp-Glu-Ala-Asp) box polypeptide 23, mRNA;cDNA FLJ46571 fis, clone THYMU3041428, highly similar to Probable ATP-dependent RNA helicase DDX23 (EC 3.6.1.-)	DDX23	Q9BUQ8;A8KA56;B3KY11	9856300	3413300	8596200	4835900	42565000	28652000	0.833871	0.354219	1.15581	2.01388	4.60342	4.38734	0.0642423	0.499265
Mitochondrial import receptor subunit TOM34;Translocase of outer membrane 34 kDa subunit;cDNA FLJ54989, highly similar to Mitochondrial import receptor subunit TOM34	TOMM34;URCC3	Q15785;B4DXU3	22879000	12253000	7930400	19690000	9244600	17948000	2.04878	2.19812	1.0395	4.03949	2.40043	3.71252	0.0645124	0.499265
Uba6-specific E2 conjugating enzyme 1;Ubiquitin carrier protein Z;Ubiquitin-conjugating enzyme E2 Z;Ubiquitin-protein ligase Z;cDNA FLJ56297, highly similar to Rattus norvegicus ubiquitin-conjugating enzyme E2Z (putative) (Ube2z), mRNA;Ubiquitin-conjugating enzyme E2Z (Putative), isoform CRA_a	HOYS7;UBE2Z;hCG_27511	Q9H832-1;Q9H832;B4DL66;Q9H832-2;D3DTW2;F8WBS1	11081000	2329100	3209600	664830	437970	747090	1.00284	-0.197175	-0.265497	-0.848848	-1.99928	-0.873874	0.0645855	0.499265
Alpha-1 type I collagen;Collagen alpha-1(I) chain;Collagen, type I, alpha 1, isoform CRA_a;Type II procollagen gene;Collagen type I alpha 1;Type I collagen alpha 1 chain	COL1A1;hCG_29609	P02452;D3DTX7;Q14042;Q6LAN8;Q9UMA6	1607500000	783800000	1248200000	552430000	649270000	487800000	8.18343	8.19739	8.33774	8.84974	8.5345	8.47692	0.0647037	0.499265
Synaptic vesicle membrane protein VAT-1 homolog;cDNA, FLJ79487, highly similar to Synaptic vesicle membrane protein VAT-1homolog;cDNA FLJ54106, moderately similar to Synaptic vesicle membrane protein VAT-1 homolog (EC 1.-.-.-);cDNA FLJ39753 fis, clone SMINT2018343, highly similar to Synaptic vesicle membrane protein VAT-1homolog (EC 1.-.-.-)	VAT1	Q99536;B0AZP7;B4DPX4;B3KUF8	142640000	82194000	100450000	116610000	72847000	96046000	4.68906	4.94401	4.70244	6.60564	5.37862	6.13243	0.0650589	0.499265
Adenine phosphoribosyltransferase	APRT	P07741	19920000	4848900	8475500	7633000	6175000	6718200	1.84897	0.86071	1.13541	2.67235	1.81826	2.29485	0.0651899	0.499265
ATP-dependent RNA helicase eIF4A-2;Eukaryotic initiation factor 4A-II;EIF4A2 protein;BM-010;Eukaryotic translation initiation factor 4A, isoform 2, isoform CRA_b	DDX2B;EIF4A2;EIF4F;hCG_1784041	Q14240-2;Q14240;Q14240-1;E7EQG2;Q96B07;Q9NZE6	3525400	5423300	2152200	3440100	4985400	6706800	-0.649388	1.02222	-0.842078	1.52255	1.50953	2.2924	0.0652689	0.499265
Putative uncharacterized protein APEH;Acylamino-acid-releasing enzyme;Acylaminoacyl-peptidase;Acyl-peptide hydrolase;Oxidized protein hydrolase	APEH;D3F15S2;D3S48E;DNF15S2	C9JIF9;P13798	4956000	1158000	5734600	1799200	5995200	5693900	-0.157999	-1.20531	0.571802	0.58745	1.77563	2.05619	0.0652876	0.499265
Kinesin-like protein KIFC3;cDNA FLJ56036, highly similar to Homo sapiens kinesin family member C3 (KIFC3), mRNA;cDNA FLJ56146, highly similar to Kinesin-like protein KIFC3;cDNA FLJ55906, highly similar to Kinesin-like protein KIFC3;cDNA FLJ59654, highly similar to Kinesin-like protein KIFC3;cDNA FLJ75468, highly similar to Homo sapiens microtubule-based motor (HsKIFC3) mRNA;Kinesin family member …	KIFC3;hCG_1795607;DKFZp686D23201	Q9BVG8-3;Q9BVG8;B7Z484;Q9BVG8-4;Q9BVG8-2;B7Z5U4;B7Z808;F5H4I9;B7Z8X8;F5H3M2;A8K6S2;B7Z3I6;B7Z896;Q5HYG9	0	0	0	172270000	544330	1727900	NA	NA	NA	7.16862	-1.68563	0.335792	0.065573	0.499265
Laminin B2 chain;Laminin subunit gamma-1;Laminin-1 subunit gamma;Laminin-10 subunit gamma;Laminin-11 subunit gamma;Laminin-2 subunit gamma;Laminin-3 subunit gamma;Laminin-4 subunit gamma;Laminin-6 subunit gamma;Laminin-7 subunit gamma;Laminin-8 subunit gamma;Laminin-9 subunit gamma;S-laminin subunit gamma;LAMC1 protein	LAMB2;LAMC1	P11047;Q6NVY8	15277000	4813300	15786000	412400	2618500	953620	1.46611	0.850079	2.03268	-1.53779	0.580562	-0.521741	0.0659947	0.499265
Aminoacyl tRNA synthetase complex-interacting multifunctional protein 3;Elongation factor p18;Eukaryotic translation elongation factor 1 epsilon-1;Multisynthase complex auxiliary component p18;Putative uncharacterized protein MUTED;Putative uncharacterized protein EEF1E1	AIMP3;EEF1E1;P18;MUTED	O43324;C9J1V9;D6RBD7;C9JLK5	2268000	2750000	7776700	7136400	7451600	5116900	-1.28575	0.0424838	1.01127	2.57529	2.08937	1.90204	0.0660563	0.499265
Putative uncharacterized protein MATR3;Matrin-3;cDNA FLJ53172, highly similar to Matrin-3;Putative uncharacterized protein DKFZp686K23100	MATR3;KIAA0723;DKFZp686K23100	A8MXP9;P43243;B4DRS1;Q68D11;D6REM6;D6R991	241610000	100030000	124790000	68090000	75423000	74097000	5.44936	5.22734	5.01547	5.82947	5.42875	5.75812	0.0660644	0.499265
Kinesin-like protein KIF1C	KIAA0706;KIF1C	O43896	29655000	580630	388180	0	106080	0	2.42303	-2.20126	-3.31309	NA	-4.04495	NA	0.0665023	0.499265
NSFL1 cofactor p47;p97 cofactor p47;UBX domain-containing protein 2C;p47 protein isoform a variant;cDNA FLJ36526 fis, clone TRACH2003347, highly similar to NSFL1 cofactor p47	NSFL1C;UBXN2C	Q9UNZ2-5;Q9UNZ2;Q53FF5;Q9UNZ2-1;Q53FE8;Q9UNZ2-4;F2Z2K0;Q9UNZ2-6	28002000	13659000	25020000	9654100	17743000	9061200	2.34028	2.35483	2.69712	3.01124	3.341	2.72647	0.0666005	0.499265
Torsin-1A-interacting protein 1	TOR1AIP1	Q5JTV8-1;Q5JTV8;E9PD36;E9PKD1	23876000	12372000	20801000	2072700	3179400	4760400	2.11031	2.21206	2.43069	0.791606	0.860575	1.79785	0.0670407	0.499265
NADH dehydrogenase [ubiquinone] flavoprotein 2, mitochondrial;NADH-ubiquinone oxidoreductase 24 kDa subunit;cDNA FLJ78041, highly similar to Homo sapiens NADH dehydrogenase (ubiquinone) flavoprotein 2, 24kDa (NDUFV2), mRNA;NDUFV2 protein;cDNA, FLJ92411, Homo sapiens NADH dehydrogenase (ubiquinone) flavoprotein 2, 24kDa(NDUFV2), mRNA;NADH dehydrogenase (Ubiquinone) flavoprotein 2, 24kDa;24-kDa sub…	NDUFV2;hCG_1994226	E7EPT4;P19404;A8K750;Q6IB76;Q6IPW4;Q6LEN9;Q9UEH5	6858500	1032100	6624500	6995200	3617900	7084500	0.310718	-1.37137	0.779921	2.54646	1.04697	2.37144	0.067141	0.499265
Cellular titin isoform PEVK variant 3;Titin, isoform CRA_a;Connectin;Rhabdomyosarcoma antigen MU-RMS-40.14;Titin;Cellular titin isoform PEVK variant 4;Putative uncharacterized protein TTN;Titin, isoform CRA_b	hCG_2006859;TTN	A2TKE5;D3DPG0;Q8WZ42-8;Q8WZ42;Q8WZ42-1;Q8WZ42-7;Q8WZ42-4;A2TKE6;A6NKB1;C0JYZ2;Q8WZ42-2;Q8WZ42-5;E7ET18;Q8WZ42-3;D3DPF9;E7EQE6;B1A7R7;E7ENC6;E9PPD3	192620000	22001000	55331000	51374000	243230000	65156000	5.12244	3.04255	3.84213	5.42306	7.118	5.5726	0.0671976	0.499265
40S ribosomal protein S27-like;40S ribosomal protein S27;Metallopan-stimulin 1;Ribosomal protein S27	RPS27L;MPS1;RPS27;LOC392748;tcag7.1276;hCG_1746747;hCG_1996850;hCG_2001249;RP11-422P24.3-001	Q71UM5;P42677;A4D1G5;Q5T4L6;C9JLI6	35810000	26243000	26950000	28754000	18716000	21615000	2.69512	3.29691	2.80432	4.58579	3.41802	3.98073	0.0673249	0.499265
Eukaryotic translation initiation factor 2 subunit 3;Eukaryotic translation initiation factor 2 subunit gamma X;cDNA FLJ78120, highly similar to Homo sapiens eukaryotic translation initiation factor 2, subunit 3 gamma, 52kDa (EIF2S3), mRNA;cDNA, FLJ92541, highly similar to Homo sapiens eukaryotic translation initiation factor 2, subunit 3 gamma, 52kDa (EIF2S3), mRNA;Eukaryotic translation initiat…	EIF2G;EIF2S3;EIF2S3L	P41091;A8K2Y2;B2R5N2;Q53HK3;Q2VIR3-1;Q2VIR3;Q2VIR3-2;F8W810	13921000	20212000	22754000	14868000	17452000	38414000	1.33202	2.92019	2.56016	3.63423	3.31714	4.81033	0.0673645	0.499265
TGN38 homolog;TGN46;TGN48;Trans-Golgi network integral membrane protein 2;Trans-Golgi network protein TGN51;cDNA, FLJ92838, highly similar to Homo sapiens trans-golgi network protein 2 (TGOLN2), mRNA;Trans-golgi network protein 2, isoform CRA_a	TGN46;TGN51;TGOLN2;hCG_34605	O43493-1;O43493;D6W5K3;F8WBK2;O43493-3;O43493-5;B2R686;O43493-2;O43493-4;F8W8W7;O43493-6	12063000	4861900	2577200	731310	866170	370900	1.12534	0.864572	-0.582086	-0.71135	-1.01546	-1.88413	0.0675233	0.499265
Nucleolar phosphoprotein B23;Nucleolar protein NO38;Nucleophosmin;Numatrin;Truncated nucleolar phosphoprotein B23;NPM1 protein;Nucleophosmin (Nucleolar phosphoprotein B23, numatrin);Nucleophosmin/B23.2;cDNA FLJ20465 fis, clone KAT06236	NPM;NPM1	P06748-1;P06748;A4ZU86;Q9BTI9;P06748-2;Q9BYG9;Q9NX34	1640700000	1072300000	1315200000	483710000	907010000	625340000	8.21292	8.64955	8.41318	8.65809	9.0168	8.83527	0.0676455	0.499265
Alcohol dehydrogenase [NADP+];Aldehyde reductase;Aldo-keto reductase family 1 member A1	AKR1A1;ALDR1;ALR	P14550	2290800	4352800	4899700	4250000	7130400	6610700	-1.27132	0.704996	0.344803	1.82756	2.0258	2.27158	0.0677749	0.499265
Pyrroline-5-carboxylate reductase 2;Pyrroline-5-carboxylate reductase family, member 2;Putative uncharacterized protein PYCR2;Putative uncharacterized protein DKFZp434J218	PYCR2;RP4-559A3.4-008;RP4-559A3.4-003;DKFZp434J218	Q96C36;Q5TE92;A6NMB5;Q5TE93;Q8NCZ0	25651000	9796400	9785800	3147600	2272700	2228900	2.21377	1.8753	1.3428	1.39435	0.376228	0.703104	0.0677883	0.499265
ARF-binding protein 1;E3 ubiquitin-protein ligase HUWE1;HECT, UBA and WWE domain-containing protein 1;Homologous to E6AP carboxyl terminus homologous protein 9;Large structure of UREB1;Mcl-1 ubiquitin ligase E3;Upstream regulatory element-binding protein 1;cDNA FLJ59294, highly similar to HECT, UBA and WWE domain-containing protein 1 (EC 6.3.2.-);HECT, UBA and WWE domain containing 1	HSPC272;HUWE1;KIAA0312;KIAA1578;UREB1;RP3-339A18.4-002	Q7Z6Z7-1;Q7Z6Z7;B4DGF6;E7EVU8;E9PD66;Q7Z6Z7-3;Q7Z6Z7-2;Q5H924	6625200	1178600	5656900	2084300	9294300	4601600	0.260789	-1.17987	0.552121	0.799658	2.40817	1.74891	0.0680569	0.499265
Cyclin-dependent kinase inhibitor 2B-related protein;p15INK4B-related protein;Regulation of nuclear pre-mRNA domain-containing protein 1A	P15RS;RPRD1A	Q96P16-1;Q96P16;Q96P16-2;Q96P16-3	0	0	269460	217140	160540	749530	NA	NA	-3.83975	-2.46321	-3.44717	-0.86917	0.0680757	0.499265
MAP1 light chain LC2;Microtubule-associated protein 1A;Proliferation-related protein p80;cDNA FLJ77111, highly similar to Homo sapiens microtubule-associated protein 1A (MAP1A), mRNA	MAP1A;MAP1L	P78559-2;P78559;E9PGC8;P78559-1;A8K4T7	38893000	20343000	14871000	2141300	4168100	5689200	2.81426	2.92951	1.94654	0.838582	1.25121	2.055	0.0681134	0.499265
HBV XAg-transactivated protein 5;HBV X-transactivated gene 5 protein;Minor histocompatibility antigen HA-8;Pumilio domain-containing protein KIAA0020;cDNA, FLJ96597	KIAA0020;XTP5	Q15397;B2RDG4	2956800	4330500	2098200	0	263280	0	-0.903138	0.697586	-0.878738	NA	-2.73351	NA	0.0681493	0.499265
60S ribosomal protein L32;Putative uncharacterized protein RPL32	PP9932;RPL32	F8W727;P62910;D3YTB1	77245000	56104000	49727000	7154000	20762000	10945000	3.80419	4.39308	3.68807	2.57884	3.56769	2.99897	0.0686267	0.499265
Adenylate kinase 3-like;Adenylate kinase isoenzyme 4, mitochondrial;ATP-AMP transphosphorylase;HCG2031840, isoform CRA_c	AK3;AK3L1;AK3L2;AK4;hCG_2031840	P27144;D3DQ64	1414500	510310	202570	3375700	543850	2064700	-1.96688	-2.3875	-4.2514	1.49528	-1.6869	0.592704	0.0686824	0.499265
cDNA FLJ55789, highly similar to Rattus norvegicus basic leucine zipper and W2 domains 1 (Bzw1), mRNA;BZW1 protein variant;cDNA FLJ55501, highly similar to Rattus norvegicus basic leucine zipper and W2 domains 1 (Bzw1), mRNA;Basic leucine zipper and W2 domain-containing protein 1;Protein Orf;HCG2022736, isoform CRA_a;Putative uncharacterized protein BZW1;cDNA FLJ39170 fis, clone OCBBF2003028, hig…	BZAP45;BZW1;KIAA0005;hCG_2022736	B4DLZ8;Q53FN7;B4DWF7;Q7L1Q6-1;Q7L1Q6;D3DN77;Q7L1Q6-2;C9IZ80;B3KU41	61950000	15762000	17156000	4359000	4350700	3341200	3.48586	2.56143	2.15275	1.86409	1.31307	1.28714	0.0687054	0.499265
Deleted in breast cancer gene 1 protein;p30 DBC;Protein KIAA1967;cDNA FLJ38393 fis, clone FEBRA2007212	DBC1;KIAA1967	Q8N163-1;Q8N163;B3KTJ9;Q8N163-2	71298000	28461000	48869000	18118000	46228000	28806000	3.68861	3.41397	3.66296	3.91945	4.72252	4.39507	0.0687184	0.499265
[Acyl-carrier-protein] malonyltransferase;Malonyl-CoA-acyl carrier protein transacylase, mitochondrial;Mitochondrial malonyltransferase	MCAT;MT	Q8IVS2-1;Q8IVS2	0	198900	0	292310	367540	659870	NA	-3.74683	NA	-2.03433	-2.25221	-1.05297	0.0689036	0.499265
Adipocyte plasma membrane-associated protein;Protein BSCv;Chromosome 20 open reading frame 3	APMAP;C20orf3;UNQ1869/PRO4305;RP4-568C11.2-002	Q9HDC9-1;Q9HDC9;A2A2F9;Q9HDC9-2	84147000	34535000	53363000	55579000	35800000	48160000	3.92766	3.69304	3.78988	5.53656	4.35371	5.13654	0.0689148	0.499265
60S ribosomal protein L27	RPL27	P61353;B2R4D8;Q6LCU2	86346000	74450000	100510000	114570000	57505000	95699000	3.96488	4.80125	4.7033	6.58018	5.03744	6.1272	0.0690583	0.499265
COP9 signalosome complex subunit 7b;JAB1-containing signalosome subunit 7b;COP9 constitutive photomorphogenic homolog subunit 7B variant;cDNA FLJ44352 fis, clone TRACH3006412, highly similar to Homo sapiens COP9 constitutive photomorphogenic homolog subunit 7B;cDNA FLJ41015 fis, clone UTERU2018712, highly similar to COP9 signalosome complex subunit 7b;cDNA FLJ42139 fis, clone TESTI2039025, highly…	COPS7B;CSN7B	Q9H9Q2-1;Q9H9Q2;Q53GQ2;Q6ZTQ7;Q9H9Q2-3;B3KV02;B3KW51;Q9H9Q2-2	12024000	21235000	12229000	0	753520	0	1.12067	2.99142	1.66434	NA	-1.21646	NA	0.0695771	0.501938
cDNA FLJ55574, highly similar to Calnexin;Calnexin;IP90;Major histocompatibility complex class I antigen-binding protein p88;p90;cDNA FLJ54242, highly similar to Calnexin	CANX	B4DGP8;P27824;B4E2T8;F5H856	371910000	306830000	482420000	282590000	289280000	209010000	6.07163	6.84435	6.96626	7.88266	7.36814	7.2542	0.0697446	0.502072
Actin-related protein 2/3 complex subunit 3;Arp2/3 complex 21 kDa subunit;cDNA, FLJ92050, highly similar to Homo sapiens actin related protein 2/3 complex, subunit 3, 21kDa (ARPC3), mRNA;Actin related protein 2/3 complex;cDNA FLJ51245, highly similar to Actin-related protein 2/3 complex subunit 3	ARC21;ARPC3	O15145;B2R4D5;Q2LE71;B4DM63	65950000	25276000	30938000	21472000	22992000	17181000	3.57613	3.24275	3.00342	4.16448	3.71488	3.64951	0.070258	0.504401
Collagen triple helix repeat-containing protein 1;Protein NMTC1;cDNA FLJ57590, highly similar to Collagen triple helix repeat-containing protein 1	CTHRC1;UNQ762/PRO1550	Q96CG8-1;Q96CG8;Q96CG8-2;F8WAA6;B4DTM1;E7EVQ5;E5RK99	2366800	4283300	6176600	11400000	5877800	3651700	-1.22424	0.681775	0.678922	3.25106	1.7471	1.41534	0.0703676	0.504401
Aging-associated gene 13 protein;Protein S100-A16;Protein S100-F;S100 calcium-binding protein A16	AAG13;S100A16;S100F	Q96FQ6	15311000	18788000	21979000	1633100	5520900	2037300	1.46932	2.81479	2.51016	0.447708	1.65672	0.573431	0.0705298	0.504438
cDNA FLJ55422, highly similar to Septin-9;Ovarian/Breast septin epsilon;SEPT9 protein	Ov/Br septin;SEPT9	B4DTL7;Q96QF2;Q1WWK5	91207000	56214000	60993000	29091000	42494000	29987000	4.0439	4.39591	3.98268	4.6026	4.60101	4.45304	0.0706723	0.504438
Calgizzarin;Metastatic lymph node gene 70 protein;Protein S100-A11;Protein S100-C;S100 calcium-binding protein A11;cDNA, FLJ92471, highly similar to Homo sapiens S100 calcium binding protein A11 (calgizzarin) (S100A11), mRNA	MLN70;S100A11;S100C	P31949;B2R5H0	157750000	86506000	86453000	17107000	35180000	12929000	4.83432	5.01778	4.48595	3.83661	4.3285	3.23931	0.0708353	0.504533
BAG family molecular chaperone regulator 2;Bcl-2-associated athanogene 2;cDNA FLJ10153 fis, clone HEMBA1003417, highly similar to BAG family molecular chaperone regulator 2;cDNA FLJ13673 fis, clone PLACE1011858, highly similar to BAG family molecular chaperone regulator 2;cDNA FLJ50277, highly similar to BAG family molecular chaperone regulator 2;BCL2-associated athanogene 2	BAG2;RP3-496N17.2-002	O95816;B3KM36;B3KN59;B4DXE2;A2A296	21352000	9325000	21588000	2357200	5595200	3756200	1.94912	1.80416	2.48427	0.977169	1.67601	1.45605	0.072092	0.512401
47 kDa mannose 6-phosphate receptor-binding protein;Cargo selection protein TIP47;Mannose-6-phosphate receptor-binding protein 1;Perilipin-3;Placental protein 17	M6PRBP1;PLIN3;TIP47	O60664-1;O60664;O60664-2;O60664-3	114040000	47678000	70369000	69562000	46460000	64240000	4.36622	4.1583	4.18898	5.86032	4.72974	5.55217	0.0723245	0.512971
Pre-mRNA-splicing factor SF3b 130 kDa subunit;Spliceosome-associated protein 130;Splicing factor 3B subunit 3;STAF130;cDNA FLJ78677, highly similar to Homo sapiens splicing factor 3b, subunit 3, 130kDa (SF3B3), mRNA;cDNA FLJ10435 fis, clone NT2RP1000493, highly similar to Splicing factor 3B subunit 3;cDNA FLJ90452 fis, clone NT2RP3001475, highly similar to Splicing factor 3B subunit 3	KIAA0017;SAP130;SF3B3	Q15393-1;Q15393;A8K6V3;B3KM77;B3KQH1	68275000	35221000	67089000	37058000	55000000	23797000	3.62611	3.72142	4.12011	4.95181	4.97318	4.11948	0.0725494	0.513485
Mitsugumin-23;Transmembrane protein 109;cDNA, FLJ94551;cDNA FLJ57860, highly similar to Transmembrane protein 109	TMEM109	Q9BVC6;B2R9T9;B4E1S3;E7ETZ3	47399000	8045700	22689000	16555000	21315000	23500000	3.09961	1.59127	2.55603	3.78929	3.60562	4.10136	0.072803	0.5142
ESCRT-I complex subunit VPS37B;Vacuolar protein sorting-associated protein 37B	VPS37B	Q9H9H4;F5H4M0;F5H1F6	0	0	0	2214900	61170	5176800	NA	NA	NA	0.887336	-4.83921	1.91883	0.0734422	0.517629
CTD-associated SR protein 11;Renal carcinoma antigen NY-REN-40;SC35-interacting protein 1;SFRS2-interacting protein;Splicing factor, arginine/serine-rich 2-interacting protein;Splicing regulatory protein 129;cDNA FLJ53255, highly similar to SFRS2-interacting protein;SFRS2IP protein;cDNA, FLJ94773, highly similar to Homo sapiens splicing factor, arginine/serine-rich 2, interacting protein (SFRS2IP…	CASP11;SFRS2IP;SIP1	Q99590-1;Q99590;B4DZM2;Q05BS8;B2RA91;F8VXG7;Q99590-2;F8W028	643280	453230	41493000	0	0	0	-3.10366	-2.55863	3.42691	NA	NA	NA	0.0740309	0.520689
DUBA-5;OTU domain-containing protein 6B;cDNA FLJ60450, highly similar to OTU domain-containing protein 6B	CGI-77;DUBA5;OTUD6B	Q8N6M0;B4DEY0	1998700	29505000	81737000	0	1229800	0	-1.46811	3.46594	4.40503	NA	-0.509755	NA	0.0747221	0.524456
Epoxide hydratase;Epoxide hydrolase 1;Microsomal epoxide hydrolase;cDNA, FLJ93975, highly similar to Homo sapiens epoxide hydrolase 1, microsomal (xenobiotic) (EPHX1), mRNA;EPHX1 protein	EPHX;EPHX1;EPOX	P07099;B2R8N0;Q6FGZ3	37156000	16687000	16001000	3989800	2697600	1167300	2.74835	2.6437	2.0522	1.73641	0.623497	-0.230052	0.0749417	0.524903
Actin regulatory protein CAP-G;Macrophage-capping protein;cDNA, FLJ94534, highly similar to Homo sapiens capping protein (actin filament), gelsolin-like(CAPG), mRNA;Putative uncharacterized protein CAPG;cDNA FLJ51488, highly similar to Macrophage capping protein	AFCP;CAPG;MCP	P40121;B2R9S4;B8ZZS7;B4DU58;E7ENU9;B8ZZL6	19642000	5624700	22276000	12650000	22981000	7357100	1.82869	1.07483	2.52953	3.40116	3.71419	2.42591	0.0751607	0.52532
60S ribosomal protein L13;Breast basic conserved protein 1;Ribosomal protein L13	BBC1;OK/SW-cl.46;RPL13;hCG_1723872	P26373;A8K4C8;Q6NZ55;B4DLX3;F5H1S2;O60250	161500000	78043000	85603000	42274000	136710000	81584000	4.86822	4.86925	4.4717	5.14179	6.2868	5.89699	0.0753822	0.52532
Histidine--tRNA ligase;Histidyl-tRNA synthetase, cytoplasmic;Histidyl-tRNA synthetase;cDNA FLJ53452, highly similar to Histidyl-tRNA synthetase (EC 6.1.1.21);cDNA FLJ58554, highly similar to Histidyl-tRNA synthetase (EC 6.1.1.21);cDNA FLJ42841 fis, clone BRCOC2003213, highly similar to Histidyl-tRNA synthetase (EC 6.1.1.21);Histidyl-tRNA synthetase, isoform CRA_a;cDNA FLJ53703, highly similar to …	HARS;HRS;hCG_1782886	P12081;Q52NV4;D6REN6;B4DHQ1;B4DY73;B3KWE1;B4DDD8;B4E1C5;C9JWK3	35599000	13778000	44761000	29177000	24213000	16256000	2.68659	2.36735	3.53628	4.60685	3.78953	3.56967	0.0756196	0.52532
Erythrocyte 65 kDa protein;Kinase deficient protein;Protein kinase lysine-deficient 1;Protein kinase with no lysine 1;Serine/threonine-protein kinase WNK1;WNK lysine deficient protein kinase 1, isoform CRA_b;WNK1 protein;WNK lysine deficient protein kinase 1, isoform CRA_d	KDP;KIAA0344;PRKWNK1;WNK1;hCG_25271	F5H2M7;Q9H4A3-6;Q9H4A3;Q9H4A3-5;Q9H4A3-1;D3DUP1;Q9H4A3-2;A5D8Z4;D3DUP2;F5GWT4;Q9H4A3-4	40578000	34471000	65036000	0	1681600	0	2.87545	3.69036	4.07528	NA	-0.0583445	NA	0.0757457	0.52532
Synaptic inositol-1,4,5-trisphosphate 5-phosphatase 2;Synaptojanin-2;cDNA FLJ55580, highly similar to Synaptojanin-2 (EC 3.1.3.36);cDNA FLJ60489, highly similar to Synaptojanin-2 (EC 3.1.3.36)	KIAA0348;SYNJ2	O15056-1;O15056;E7ER60;O15056-2;B4DLC4;O15056-3;B4DG94	11645000	2227500	1672500	4905300	3412100	8798600	1.07446	-0.261522	-1.20588	2.03444	0.962481	2.68405	0.0759548	0.52532
ATP-dependent RNA helicase DDX19A;DDX19-like protein;DEAD box protein 19A;ATP-dependent RNA helicase DDX19B;DEAD box protein 19B;DEAD box RNA helicase DEAD5;DDX19B protein;DEAD (Asp-Glu-Ala-As) box polypeptide 19 variant;RNA helicase;cDNA FLJ52357, highly similar to ATP-dependent RNA helicase DDX19B (EC 3.6.1.-);cDNA FLJ50635, highly similar to ATP-dependent RNA helicase DDX19A (EC 3.6.1.-);cDNA …	DDX19A;DDX19L;DBP5;DDX19;DDX19B;hCG_1998531;DKFZp686C21137;DKFZp762C1313	Q9NUU7;Q9UMR2-1;Q9UMR2;Q2NL95;Q53G16;Q7Z4W5;Q9HBZ9;B4DXS6;E7EMK4;Q9UMR2-2;B4DS24;B4DRZ7;Q9UMR2-3;B4DL69;F8W9W5;Q68DY7;Q69YM2;Q59FQ9	57845000	12963000	39140000	3335400	9682500	4302200	3.38695	2.27938	3.34268	1.47795	2.4672	1.65185	0.0759872	0.52532
14.5 kDa translational inhibitor protein;Ribonuclease UK114;UK114 antigen homolog;Heat-responsive protein 12;Heat-responsive protein 12, isoform CRA_a;UK114 protein	HRSP12;PSP;hCG_18221;UK114	P52758;Q6IBG0;E5RI71	2394100	2236700	515290	2573900	2537500	3471500	-1.20769	-0.255576	-2.90443	1.10405	0.535229	1.34233	0.076133	0.52532
Splicing factor, arginine/serine-rich 10;Transformer-2 protein homolog B;Transformer-2 protein homolog beta;cDNA, FLJ96718, highly similar to Homo sapiens splicing factor, arginine/serine-rich 10 (transformer 2 homolog, Drosophila) (SFRS10), mRNA;Putative uncharacterized protein DKFZp686F18120;cDNA FLJ40872 fis, clone TUTER2000283, highly similar to Homo sapiens transformer-2-beta (SFRS10) gene;S…	SFRS10;TRA2B;DKFZp686F18120	P62995-1;P62995;B2RDQ3;E7EQD1;Q68DZ9;Q8N1H4;Q59GA1;P62995-3	37593000	20786000	30248000	3504000	6332300	1579100	2.76522	2.96059	2.97088	1.5491	1.85455	0.205875	0.0763462	0.52532
CCR4-associated factor 2;CCR4-NOT transcription complex subunit 2;cDNA, FLJ96814, highly similar to Homo sapiens CCR4-NOT transcription complex, subunit 2 (CNOT2),mRNA;cDNA FLJ38470 fis, clone FEBRA2022013, highly similar to CCR4-NOT transcription complex subunit 2	CDC36;CNOT2;HSPC131;MSTP046;NOT2	Q9NZN8-1;Q9NZN8;B2RDX7;B3KTL6;Q9NZN8-4;Q9NZN8-2;F8W145;F8VRS8;F8VRS2;Q9NZN8-5;F8VV52;F8VP97;F8VQF4	820110	726190	705460	1922600	613820	1012400	-2.75329	-1.87853	-2.45125	0.683153	-1.51229	-0.435448	0.0764882	0.52532
Syndecan-1;cDNA FLJ60837, highly similar to Syndecan-1;Syndecan 1 variant	SDC;SDC1	P18827;B4DRQ9;E9PHH3;Q53H42	1452400	1810200	1036800	0	177640	0	-1.92874	-0.560799	-1.89575	NA	-3.30115	NA	0.07671	0.52532
Epidermal growth factor receptor kinase substrate 8;cDNA FLJ76317, highly similar to Homo sapiens epidermal growth factor receptor pathway substrate 8 (EPS8), mRNA;cDNA FLJ78485, highly similar to Homo sapiens epidermal growth factor receptor pathway substrate 8 (EPS8), mRNA;cDNA FLJ56405, highly similar to Epidermal growth factor receptor kinase substrate 8;cDNA FLJ50272, highly similar to Epide…	EPS8;hCG_1811074	Q12929;A8K6W2;A8KA66;B4E3T6;B4DX66	9016800	4586200	6392900	5408100	4051100	4300100	0.70544	0.780351	0.72858	2.17522	1.21013	1.65114	0.0768977	0.52532
Hepatocarcinoma high expression protein;Putative deoxyribonuclease TATDN1	CDA11;TATDN1	E5RG17;Q6P1N9-1;Q6P1N9;Q6P1N9-2;E5RGF2;E5RK70;E5RG62	0	0	1323000	6406600	1539000	1384000	NA	NA	-1.54408	2.41965	-0.186186	0.0156161	0.0769003	0.52532
UV excision repair protein RAD23 homolog A;cDNA FLJ78534, highly similar to Homo sapiens RAD23 homolog A (S. cerevisiae), mRNA;UV excision repair protein RAD23 homolog A variant;RAD23 homolog A (S. cerevisiae)	RAD23A	P54725;A8K1J3;Q59EU8;Q5M7Z1	1724600	0	0	3576800	1683800	3137000	-1.68091	NA	NA	1.57876	-0.0564583	1.19616	0.0770282	0.52532
Mitochondrial import receptor subunit TOM70;Mitochondrial precursor proteins import receptor;Translocase of outer membrane 70 kDa subunit;cDNA FLJ90599 fis, clone PLACE1001340, highly similar to Mitochondrial proteins importreceptor;cDNA FLJ90621 fis, clone PLACE1002547, highly similar to Mitochondrial proteins import receptor;cDNA FLJ57240, highly similar to Mitochondrial proteins import receptor	KIAA0719;TOMM70A	O94826;B3KQK0;B3KQK5;B4DZ87	36375000	4704100	14480000	20035000	20170000	9398200	2.7177	0.816971	1.9081	4.06455	3.52596	2.77916	0.0776783	0.528683
Activator protein 1;p39;Proto-oncogene c-Jun;Transcription factor AP-1;V-jun avian sarcoma virus 17 oncogene homolog;JUN protein	JUN	P05412;Q6FHM7;Q6FHK0	1695500	6322800	512990	0	243970	0	-1.70546	1.24362	-2.91089	NA	-2.8434	NA	0.0779364	0.529371
54 kDa nucleoporin;Nucleoporin p54;Nucleoporin 54kDa variant;cDNA FLJ60840, highly similar to Nucleoporin p54;cDNA FLJ52746, highly similar to Nucleoporin p54;Putative uncharacterized protein DKFZp434L1613	NUP54;DKFZp434L1613	Q7Z3B4-1;Q7Z3B4;Q53FD7;Q53H29;B4DRV5;B4DT35;E7EUM5;Q7Z3B4-2;Q9NSY5	2869000	2408800	4720700	208060	0	0	-0.946627	-0.148633	0.29111	-2.52483	NA	NA	0.0784293	0.530946
DnaJ homolog subfamily C member 8;Splicing protein spf31	DNAJC8;HSPC315;HSPC331;SPF31	O75937	42048000	7781200	5994300	19589000	23315000	20888000	2.92679	1.54304	0.635701	4.03207	3.73501	3.93137	0.0784836	0.530946
cDNA FLJ40287 fis, clone TESTI2027909, highly similar to 5-AMP-ACTIVATED PROTEIN KINASE, GAMMA-1 SUBUNIT;5-AMP-activated protein kinase subunit gamma-1;cDNA FLJ60059, highly similar to 5-AMP-activated protein kinase subunit gamma-1;cDNA FLJ58311, highly similar to 5-AMP-activated protein kinase subunit gamma-1;5-AMP-activated protein kinase subunit gamma-2;H91620p;cDNA FLJ54740, highly similar to…	PRKAG1;PRKAG2	Q8N7V9;P54619;B4E094;B4DDT7;F8VYY9;F8W9D1;Q9UGJ0-1;Q9UGJ0;Q9UGJ0-3;B7Z6X8;E9PGP6;Q9UGJ0-2	5786000	2404300	2212400	0	0	225890	0.0653912	-0.151331	-0.802278	NA	NA	-2.59954	0.0788234	0.531986
Macropain zeta chain;Multicatalytic endopeptidase complex zeta chain;Proteasome subunit alpha type-5;Proteasome zeta chain;Proteasome subunit alpha type;cDNA FLJ52182, highly similar to Proteasome subunit alpha type 5 (EC 3.4.25.1);Proteasome (Prosome, macropain) subunit, alpha type, 5, isoform CRA_c	PSMA5;hCG_39916	P28066;Q5U0A0;B4E2V4	37530000	27878000	35628000	14551000	36828000	17203000	2.7628	3.38411	3.20705	3.60314	4.39455	3.65136	0.078953	0.531986
Brain form hexokinase;Hexokinase type I;Hexokinase-1;cDNA FLJ56506, highly similar to Hexokinase-1 (EC 2.7.1.1);Hexokinase;cDNA FLJ46359 fis, clone TESTI4049786, highly similar to Hexokinase-1 (EC 2.7.1.1);cDNA FLJ78173, highly similar to Homo sapiens hexokinase 1 (HK1) mRNA;Hexokinase 1;Hexokinase 1 isoform HKI variant;cDNA FLJ33948 fis, clone CTONG2018379, highly similar to Hexokinase-1 (EC 2.7…	HK1;RP11-404C6.1-003;HK1-ta;HK1-tb;RP11-404C6.1-016;RP11-404C6.1-004	P19367-1;P19367;B4DG62;Q71V75;B3KXY9;E7ENR4;P19367-3;A8K7J7;B1AR61;P78542;Q59FD4;P19367-2;B1AR63;B1AR62;B3KRA9;E9PCK0;P19367-4	129540000	62683000	90762000	77315000	55364000	76707000	4.55008	4.55305	4.55613	6.01277	4.9827	5.80806	0.0796033	0.534918
ATP-dependent RNA helicase #3;DEAH-box protein 16;Putative pre-mRNA-splicing factor ATP-dependent RNA helicase DHX16;cDNA, FLJ92560, highly similar to Homo sapiens DEAH (Asp-Glu-Ala-His) box polypeptide 16 (DHX16), mRNA;DBP2 protein;DEAD/H (Asp-Glu-Ala-Asp/His) box polypeptide 16;DEAH (Asp-Glu-Ala-His) box polypeptide 16;DEAH (Asp-Glu-Ala-His) box polypeptide 16, isoform CRA_e;cDNA FLJ53577, high…	DBP2;DDX16;DHX16;KIAA0577;DADB-129D20.3-001;DAMA-178G23.3-001;DAMC-83F13.2-001;DASS-182C6.7-001;hCG_26008;XXbac-BCX48F10.8-001;XXbac-BPG27H4.6-001;DAAP-285E11.5-003;DADB-129D20.3-003;DAMA-178G23.3-003;DAMC-83F13.2-003;DAQB-47P19.12-003;DASS-182C6.7-003;XXbac-BCX48F10.8-003;XXbac-BPG27H4.6-003;DAAP-285E11.5-001	O60231;Q5SQH4;A2AB15;B4DZ28;B0V0F8;F8VPA4;Q6PKC8	485650	15986000	408090	0	0	0	-3.50919	2.58179	-3.24093	NA	NA	NA	0.0797058	0.534918
ABP-280-like protein;ABP-L;Actin-binding-like protein;Filamin-2;Filamin-C;Gamma-filamin;Gamma filamin variant;cDNA FLJ10186 fis, clone HEMBA1004534, highly similar to Filamin-C;Filamin C	ABPL;FLN2;FLNC	Q14315-1;Q14315;Q59H94;Q14315-2;B3KM41;B5AGT3	930530000	382240000	563250000	269460000	306130000	246560000	7.39473	7.16139	7.18974	7.81402	7.44982	7.49257	0.0801396	0.535608
Down-regulator of transcription 1;Negative cofactor 2-beta;Protein Dr1;TATA-binding protein-associated phosphoprotein;Down-regulator of transcription 1 variant;cDNA FLJ32979 fis, clone TESTI2017775, highly similar to TATA-BINDING PROTEIN-ASSOCIATED PHOSPHOPROTEIN;Down-regulator of transcription 1, TBP-binding (Negative cofactor 2), isoform CRA_a;Putative uncharacterized protein DKFZp666G145	DR1;DKFZp666G145;hCG_31940	Q01658;Q53F47;Q658N3	10508000	8473700	2046100	232270	271410	974800	0.926241	1.66604	-0.915014	-2.36603	-2.68963	-0.49005	0.08023	0.535608
Embryonic large molecule derived from yolk sac;Protein ELYS;Protein MEL-28;Putative AT-hook-containing transcription factor 1;cDNA FLJ32832 fis, clone TESTI2003196;cDNA FLJ34045 fis, clone FCBBF2007095, highly similar to AT-hook-containing transcription factor 1;cDNA FLJ38079 fis, clone CTONG2016056, highly similar to AT-hook-containing transcription factor 1;cDNA FLJ16456 fis, clone BRAWH3009013…	AHCTF1;ELYS;MSTP108;TMBS62	Q8WYP5-2;Q8WYP5;Q96M44;Q8WYP5-1;B3KRD0;B3KTD2;B3KVE5	1604700	972560	1717700	112610	0	0	-1.78487	-1.45709	-1.16741	-3.4105	NA	NA	0.0802971	0.535608
Fibronectin receptor subunit beta;Integrin beta-1;VLA-4 subunit beta	FNRB;ITGB1;MDF2;MSK12	P05556-1;P05556;P05556-3;P05556-4;P05556-5;P05556-2	293320000	136150000	139680000	103220000	96178000	98757000	5.72916	5.67211	5.17809	6.42967	5.77946	6.17258	0.0804445	0.535608
Malate dehydrogenase, mitochondrial;Malate dehydrogenase;cDNA FLJ52880, highly similar to Malate dehydrogenase, mitochondrial (EC 1.1.1.37);Putative uncharacterized protein MDH2	MDH2	P40926;B3KTM1;Q0QF37;Q6FHZ0;Q75MT9;B4DE44;E9PDB2;Q75MP7	292610000	89863000	140160000	78604000	211130000	80003000	5.72566	5.07271	5.18304	6.03663	6.91381	5.86875	0.0806112	0.535659
Thrombospondin-1;THBS1 protein;cDNA FLJ51203, highly similar to Thrombospondin-1;Thrombospondin 1 variant;Thrombospondin-1p180	THBS1;TSP;TSP1	P07996;A0PJG0;B4E3J7;Q59E99;Q7KYY3	79939000	59898000	71327000	307640	1370500	0	3.85365	4.48749	4.20849	-1.96059	-0.353477	NA	0.0810795	0.536711
Palladin;Sarcoma antigen NY-SAR-77;SIH002;cDNA FLJ38193 fis, clone FCBBF1000280, highly similar to Homo sapiens palladin, cytoskeletal associated protein (PALLD), mRNA;Putative uncharacterized protein DKFZp586L0518;PALLD protein;Palladin, cytoskeletal associated protein	CGI-151;KIAA0992;PALLD;DKFZp586L0518;hCG_2026123	Q8WX93-1;Q8WX93;Q8WX93-5;Q8WX93-3;B3KTG2;Q8WX93-4;Q7L8P5;B7ZMM5;Q8WX93-2;B2RTX2;Q8WX93-7	28475000	14535000	24981000	1165300	4096300	4143600	2.36445	2.44451	2.69487	-0.0392038	1.22614	1.59766	0.0811644	0.536711
Putative uncharacterized protein ABI1;Abelson interactor 1;Abl interactor 1;Abl-binding protein 4;e3B1;Eps8 SH3 domain-binding protein;Nap1-binding protein;Spectrin SH3 domain-binding protein 1;cDNA FLJ44853 fis, clone BRACE3052321, highly similar to Abl interactor 1;Abl-interactor 1 variant;cDNA FLJ52931, highly similar to Homo sapiens abl-interactor 1 (ABI1), transcript variant 3, mRNA;Abl-inte…	ABI1;SSH3BP1;hCG_25238;RP13-16H11.4-003;SSH3BP	A6NFN2;Q8IZP0-1;Q8IZP0;B3KX62;F8WA56;Q8IZP0-9;Q8IZP0-6;Q8IZP0-5;Q8IZP0-3;Q59G41;Q8IZP0-4;Q8IZP0-2;B4DKX2;Q5T2R9;Q8IZP0-7;B6VEX3;F8WA55;Q8IZP0-10;B6VEX5;F5H1G9;B6VEX4;Q8IZP0-8;B4DQ58;B7Z9E9	0	841780	0	1374200	1316700	4955500	NA	-1.66543	NA	0.198687	-0.411252	1.8558	0.0812667	0.536711
33 kDa VAMP-associated protein;Vesicle-associated membrane protein-associated protein A;cDNA FLJ78586, highly similar to Homo sapiens VAMP (vesicle-associated membrane protein)-associated protein A, 33kDa (VAPA), mRNA;cDNA, FLJ96653, Homo sapiens VAMP (vesicle-associated membrane protein)-associated protein A, 33kDa (VAPA), mRNA	VAP33;VAPA	Q9P0L0-1;Q9P0L0;A8KA83;Q9P0L0-2	84679000	45241000	40283000	59591000	44894000	28556000	3.93676	4.08261	3.38421	5.63712	4.68027	4.38249	0.0814067	0.536711
Lamin-B2	LMN2;LMNB2	Q03252	174490000	89167000	88134000	55206000	85424000	46112000	4.97983	5.06149	4.51374	5.52685	5.60839	5.07384	0.0816852	0.536811
CROC-1;TRAF6-regulated IKK activator 1 beta Uev1A;Ubiquitin-conjugating enzyme E2 variant 1	CROC1;P/OKcl.19;UBE2V;UBE2V1;UEV1	Q13404-1;Q13404;Q13404-7;Q13404-2;Q13404-4;Q13404-6	44358000	35024000	28687000	21776000	22691000	21355000	3.00395	3.71332	2.89443	4.18476	3.69587	3.96327	0.0817506	0.536811
Capping protein (Actin filament) muscle Z-line, beta;Capping protein (Actin filament) muscle Z-line, beta, isoform CRA_d;cDNA, FLJ93598, highly similar to Homo sapiens capping protein (actin filament) muscle Z-line, beta (CAPZB), mRNA;cDNA FLJ60094, highly similar to F-actin capping protein subunit beta;CapZ beta;F-actin-capping protein subunit beta;Capping protein (Actin filament) muscle Z-line,…	CAPZB;hCG_41078;RP4-657E11.7-008;RP4-657E11.7-001;RP4-657E11.7-002	B1AK88;B2R7T8;B4DWA6;E7EQ40;P47756-2;P47756;B1AK87;Q7L4N0;P47756-1;B1AK85	95803000	91050000	81251000	59480000	57507000	60015000	4.11482	5.09164	4.39642	5.63443	5.03749	5.45402	0.0819101	0.536811
60S ribosomal protein L5;cDNA, FLJ95579, Homo sapiens ribosomal protein L5 (RPL5), mRNA;Ribosomal protein L5;Ribosomal protein L5, isoform CRA_c;Ribosomal protein L5 variant;Ribosomal protein L5, isoform CRA_a;RPL5 protein;cDNA FLJ38496 fis, clone FELIV1000137, highly similar to 60S RIBOSOMAL PROTEIN L5;Ribosomal protein L5, isoform CRA_b	MSTP030;RPL5;hCG_2028912;RP4-716F6.1-006	P46777;A2RUM7;Q59GX9;Q9BUV4;B3KTM6;Q5T7N0;Q8WYP1	524850000	270830000	418830000	210740000	205510000	242330000	6.56859	6.6643	6.76233	7.45942	6.87489	7.4676	0.0820762	0.536811
Actin-like protein 3;Actin-related protein 3;ARP3 actin-related protein 3 homolog (Yeast), isoform CRA_a;cDNA, FLJ93049, Homo sapiens ARP3 actin-related protein 3 homolog (yeast) (ACTR3), mRNA;Putative uncharacterized protein ACTR3;ARP3 actin-related protein 3 homolog variant;cDNA FLJ51082, highly similar to Actin-like protein 3;cDNA FLJ51148, highly similar to Actin-like protein 3;cDNA FLJ52434,…	ACTR3;ARP3;hCG_26669	P61158;Q53QM2;Q59FV6;B4DT29;B4DXW1;F5H3P5;B4DTI0	46893000	13650000	35324000	12738000	20235000	21846000	3.08413	2.35388	3.19469	3.41116	3.5306	3.99607	0.0822186	0.536811
Cellular glutathione peroxidase;Glutathione peroxidase 1;Glutathione peroxidase	GPX1	P07203;Q6NSD4	2897100	2949000	3981700	2129500	6017700	1790600	-0.932566	0.143278	0.045494	0.83061	1.78103	0.387215	0.0824456	0.537218
Nuclear factor 1;Putative uncharacterized protein DKFZp686E13259;CCAAT-box-binding transcription factor;Nuclear factor 1 B-type;Nuclear factor I/B;TGGCA-binding protein;Nuclear factor 1 A-type;Nuclear factor I/A	hCG_1742080;NFIB;RP11-280O24.2-003;RP11-280O24.2-004;DKFZp686E13259;RP11-280O24.2-005;RP11-280O24.2-002;RP11-280O24.2-001;KIAA1439;NFIA;RP5-902P15.1-005;RP5-902P15.1-007;RP5-902P15.1-006;RP11-280O24.2-006;RP11-280O24.2-008	Q5VW26;Q5VW30;Q63HM5;Q5VW29;B4DS74;Q5VW27;Q6ZNF9;O00712-1;O00712;Q5VW28;B4DS53;E2QRI7;F8W8W3;Q12857-1;Q12857;B4DRJ3;Q12857-2;B1AKN5;B1AKN7;B1AKN6;O00712-2;Q5W0Y9;Q5VW31	236130000	137060000	62502000	3076100	0	0	5.41626	5.68172	4.01794	1.3612	NA	NA	0.0825999	0.537218
Nuclear autoantigenic sperm protein;cDNA FLJ53158, highly similar to Nuclear autoantigenic sperm protein;NASP protein;Nuclear autoantigenic sperm protein isoform 2 variant;cDNA FLJ53176, highly similar to Nuclear autoantigenic sperm protein;Nuclear autoantigenic sperm protein (Histone-binding), isoform CRA_b;PRO1999;Nuclear autoantigenic sperm protein autosomal variant;Nuclear autoantigenic sperm…	NASP;hCG_40880;RP4-697E16.3-005;RP4-697E16.3-007;RP4-697E16.3-004	P49321-1;P49321;B4DQP3;Q6PJY7;P49321-3;Q53H03;E9PNB5;F5H3J2;B4DS57;Q9P1N1;P49321-2;O95138;Q5T626;Q5T627;Q5T624	40541000	13075000	35463000	15037000	29904000	12509000	2.87413	2.29179	3.20035	3.65054	4.09409	3.19167	0.0827771	0.537333
Profilin;Profilin II;Profilin-2;Putative uncharacterized protein PFN2	PFN2	B4DNH1;P35080-2;P35080;C9J0J7;C9JQ45	7542200	1363500	21461000	19959000	16670000	20368000	0.44781	-0.969633	2.47575	4.05906	3.251	3.895	0.0833317	0.538556
Puromycin-sensitive aminopeptidase;cDNA FLJ39390 fis, clone PLACE6004219, highly similar to Puromycin-sensitive aminopeptidase;cDNA FLJ56108, highly similar to Puromycin-sensitive aminopeptidase (EC 3.4.11.-);cDNA FLJ55506, highly similar to Puromycin-sensitive aminopeptidase (EC3.4.11.-);cDNA FLJ56052, highly similar to Puromycin-sensitive aminopeptidase (EC 3.4.11.-);cDNA FLJ53310, highly simil…	NPEPPS;PSA	P55786;B3KU93;B7Z4B2;B7Z899;F5H6U8;E9PLK3;B7Z1H4;B7Z1V9;B7Z463;B3KTP2;B4DGH6;E9PJ74;F5H0W3	28729000	6382700	18816000	6813200	30270000	14685000	2.37726	1.25722	2.286	2.50843	4.11164	3.42304	0.083421	0.538556
Deubiquitinating enzyme 5;Isopeptidase T;Ubiquitin carboxyl-terminal hydrolase 5;Ubiquitin thioesterase 5;Ubiquitin-specific-processing protease 5	ISOT;USP5	P45974-1;P45974;P45974-2	35432000	22167000	31989000	24797000	20066000	15135000	2.67981	3.05339	3.05161	4.37219	3.5185	3.46659	0.0835922	0.538556
LIM protein RIL;PDZ and LIM domain protein 4;Reversion-induced LIM protein	PDLIM4;RIL	P50479-1;P50479;P50479-2	25356000	4058000	4629700	610020	1953000	377310	2.19708	0.603821	0.263028	-0.972977	0.157513	-1.85941	0.0836048	0.538556
Dihydropyrimidinase-like 2 long form;Dihydropyrimidinase-like 2 variant;Collapsin response mediator protein 2;Dihydropyrimidinase-related protein 2;N2A3;Unc-33-like phosphoprotein 2;Dihydropyrimidinase-like 2 short form;cDNA FLJ53166, highly similar to Dihydropyrimidinase-related protein 2;cDNA FLJ35058 fis, clone OCBBF2018707, highly similar to DIHYDROPYRIMIDINASE RELATED PROTEIN-2	DPYSL2;CRMP2;ULIP2	A9CQZ4;Q53ET2;Q59GB4;Q16555;A9CQZ2;B4DR31;Q8NAN9	90453000	62435000	95768000	57211000	54286000	38097000	4.03192	4.54734	4.63358	5.57832	4.95433	4.79838	0.0840899	0.540185
Modulator of non-genomic activity of estrogen receptor;Proline-, glutamic acid- and leucine-rich protein 1;Transcription factor HMX3;Putative uncharacterized protein PELP1;cDNA FLJ75008, highly similar to Homo sapiens proline-, glutamic acid-, leucine-rich protein 1 (PELP1), mRNA;cDNA FLJ51806, highly similar to Homo sapiens proline-, glutamic acid-, leucine-rich protein 1 (PELP1), mRNA;cDNA FLJ5…	HMX3;MNAR;PELP1	Q8IZL8-2;Q8IZL8;C9JFV4;Q8IZL8-1;A8K548;B4DEX7;B4DR36;E7EV54;F8WDZ1;O15451	1214000	680530	1826900	589160	976180	1637500	-2.18741	-1.97222	-1.07849	-1.02317	-0.84296	0.258267	0.0842783	0.540185
LDH heart subunit;L-lactate dehydrogenase B chain;Renal carcinoma antigen NY-REN-46;L-lactate dehydrogenase	LDHB;hCG_24788	P07195;Q5U077;A8MW50	482260000	319080000	323820000	214140000	206450000	179720000	6.44649	6.90083	6.39116	7.48251	6.88147	7.03638	0.0846677	0.540185
APEX nuclease;Apurinic-apyrimidinic endonuclease 1;DNA-(apurinic or apyrimidinic site) lyase;Protein REF-1;APEX nuclease (Multifunctional DNA repair enzyme) 1;APEX nuclease (Multifunctional DNA repair enzyme) 1, isoform CRA_a;cDNA FLJ76713, highly similar to Homo sapiens APEX nuclease (multifunctional DNA repair enzyme) 1 (APEX1), transcript variant 2, mRNA;Full-length cDNA clone CS0DI036YP02 of …	APE;APEX;APEX1;APX;HAP1;REF1;hCG_40473	P27695;Q5TZP7	46479000	27267000	49436000	25487000	32255000	16626000	3.07133	3.35214	3.6796	4.41178	4.20327	3.60214	0.0847267	0.540185
Tubulin-folding cofactor C;Tubulin-specific chaperone C	TBCC	Q15814	369960	10850000	10032000	0	316170	0	-3.90173	2.02268	1.37865	NA	-2.46941	NA	0.0851047	0.540185
F-box only protein 20;LIM domain only protein 7;LOMP;cDNA FLJ53272, highly similar to Homo sapiens LIM domain 7 (LMO7), mRNA;LIM domain 7	FBX20;FBXO20;KIAA0858;LMO7;RP11-332E3.3-004;RP11-332E3.3-003	E9PMS6;Q8WWI1-1;Q8WWI1;Q8WWI1-2;E9PLH4;E9PRJ0;F8J2B5;F8WD26;Q8WWI1-4;Q8WWI1-3;B7Z8W3;E9PMT2;E9PMP7;Q5TBK5;B1AL98	98251000	44622000	55674000	7767000	19597000	5663500	4.15123	4.06274	3.85104	2.69745	3.48438	2.04847	0.0852469	0.540185
Cytokine-induced protein of 29 kDa;Nuclear protein Hcc-1;Proliferation-associated cytokine-inducible protein CIP29;SAP domain-containing ribonucleoprotein;CIP29 protein	HCC1;HSPC316;SARNP;CIP29	P82979;F8VZQ9;Q567R9	39165000	24549000	35799000	12227000	22167000	14040000	2.82432	3.20064	3.21396	3.35209	3.66216	3.35824	0.0852821	0.540185
Tetratricopeptide repeat protein 4;Tetratricopeptide repeat domain 4;Tetratricopeptide repeat domain 4, isoform CRA_a	My044;TTC4;hCG_32473;RP5-1043G4.2-002	O95801;Q5TA95	6454200	7021700	825770	0	462450	0	0.223063	1.39487	-2.22408	NA	-1.92081	NA	0.0853433	0.540185
Actin-related protein 2/3 complex subunit 2;Arp2/3 complex 34 kDa subunit;Actin related protein 2/3 complex, subunit 2, 34kDa, isoform CRA_a;cDNA FLJ76076, highly similar to Homo sapiens actin related protein 2/3 complex, subunit 2, 34kDa (ARPC2), transcript variant 2, mRNA;Putative uncharacterized protein ARPC2;PNAS-139	ARC34;ARPC2;PRO2446;hCG_16304	O15144;Q53R19;E7EWG5;Q9BXV5	52953000	9092400	22533000	21911000	24112000	13252000	3.25947	1.76771	2.54608	4.19368	3.7835	3.27491	0.0854391	0.540185
ALK lymphoma oligomerization partner on chromosome 17;Protein ALO17;Putative uncharacterized protein ENSP00000396478	ALO17;KIAA1618	Q9HCF4-3;Q9HCF4;C9JCP4;D6RI12	9463000	4244000	4460600	0	483630	0	0.775123	0.668477	0.209347	NA	-1.8562	NA	0.0854611	0.540185
Fer-1-like protein 3;Myoferlin;Putative uncharacterized protein MYOF	FER1L3;KIAA1207;MYOF	F8W8J4;Q9NZM1-1;Q9NZM1;Q9NZM1-6;Q9NZM1-3;C9JCN0;Q9NZM1-2;Q9NZM1-5	324440000	209930000	245430000	130100000	143840000	109860000	5.87463	6.29682	5.99128	6.76357	6.36014	6.32629	0.0860437	0.541972
48 kDa TATA box-binding protein-interacting protein;51 kDa erythrocyte cytosolic protein;INO80 complex subunit J;Repressing pontin 52;RuvB-like 2;TIP49b;TIP60-associated protein 54-beta;cDNA FLJ14856 fis, clone PLACE1001054, highly similar to RuvB-like 2 (EC 3.6.1.-);RuvB-like 2 (E. coli), isoform CRA_d;cDNA FLJ32936 fis, clone TESTI2007533, highly similar to RuvB-like 2 (EC 3.6.1.-);RuvB-like 2 …	CGI-46;INO80J;RUVBL2;TIP48;TIP49B;hCG_16214	Q9Y230;B3KNL2;B3KQ59;B4DW30	53440000	19321000	15384000	21130000	20883000	16843000	3.27267	2.85515	1.99547	4.14132	3.57608	3.62085	0.0860656	0.541972
NAD(+) ADP-ribosyltransferase 1;Poly [ADP-ribose] polymerase 1;Poly[ADP-ribose] synthase 1;cDNA, FLJ92658, highly similar to Homo sapiens poly (ADP-ribose) polymerase family, member 1 (PARP1), mRNA;cDNA FLJ53442, highly similar to Poly (ADP-ribose) polymerase 1 (EC 2.4.2.30)	ADPRT;PARP1;PPOL	P09874;B2R5W3;B4E0E1	82139000	49758000	61406000	41995000	37490000	30854000	3.89282	4.21991	3.99242	5.13224	4.42025	4.49416	0.0869452	0.546489
Cellubrevin;Synaptobrevin-3;Vesicle-associated membrane protein 3;cDNA, FLJ92013, Homo sapiens vesicle-associated membrane protein 3 (cellubrevin)(VAMP3), mRNA;VAMP3 protein;Vesicle-associated membrane protein 3 (Cellubrevin);Synaptobrevin-2;Vesicle-associated membrane protein 2	SYB3;VAMP3;hCG_21813;SYB2;VAMP2	Q15836;Q6FGG2;Q9BRV4;F8WCA0;P63027	19948000	15918000	19490000	9894200	15866000	7850400	1.851	2.57564	2.33677	3.04668	3.17969	2.51954	0.08763	0.549768
25 kDa FK506-binding protein;FK506-binding protein 3;Immunophilin FKBP25;Peptidyl-prolyl cis-trans isomerase FKBP3;Rapamycin-selective 25 kDa immunophilin;Rotamase;FK506-binding protein 3 variant	FKBP25;FKBP3	Q00688;Q53GD8	47917000	11164000	16490000	11920000	18416000	17005000	3.11529	2.06383	2.09563	3.31541	3.39471	3.63466	0.0881901	0.550243
Heterogeneous nuclear ribonucleoprotein U;p120;pp120;Scaffold attachment factor A;Heterogeneous nuclear ribonucleoprotein U (Scaffold attachment factor A);HNRPU protein;cDNA FLJ44920 fis, clone BRAMY3011501, highly similar to Heterogeneous nuclear ribonucleoprotein U;Heterogeneous nuclear ribonucleoprotein U (Scaffold attachment factor A), isoform CRA_a;Putative uncharacterized protein	HNRNPU;HNRPU;SAFA;U21.1;RP11-11N7.3-002;RP11-11N7.3-003;RP11-11N7.3-004;hCG_22289	Q00839-1;Q00839;Q5RI17;Q96BA7;B3KX72;Q5RI18;Q5RI19;Q7Z4Q5	497290000	244160000	288760000	196260000	182470000	157790000	6.49077	6.51474	6.22584	7.35672	6.70334	6.84863	0.0882871	0.550243
10 kDa chaperonin;10 kDa heat shock protein, mitochondrial;Chaperonin 10;Early-pregnancy factor;Chaperonin 10-related protein;Heat shock 10kDa protein 1 (Chaperonin 10), isoform CRA_b;Putative uncharacterized protein HSPE1	HSPE1;EPFP1;hCG_21429	P61604;Q9UNM1;B8ZZL8	623890000	287340000	371030000	223650000	211560000	209810000	6.81797	6.74967	6.5875	7.54519	6.91674	7.25971	0.0884676	0.550243
39S ribosomal protein L13, mitochondrial	MRPL13	Q9BYD1;E5RJI7	1913900	1743400	695050	2380400	950690	1910300	-1.53066	-0.615044	-2.4727	0.991299	-0.881132	0.480571	0.0885501	0.550243
cDNA FLJ40556 fis, clone THYMU2002583, highly similar to DYNAMIN 2;Dynamin-2;cDNA FLJ78533, highly similar to Homo sapiens dynamin 2 (DNM2), transcript variant 4, mRNA;cDNA FLJ56447, highly similar to Dynamin-2 (EC 3.6.5.5);Dynamin II (AA 474-866] [Homo sapiens]);Dynamin 2 isoform 4 variant;Putative uncharacterized protein DNM3;Dynamin, testicular;Dynamin-3;T-dynamin;cDNA FLJ31717 fis, clone NT2R…	DNM2;DYN2;DNM3;KIAA0820	E9PEQ4;Q8N1K8;F5H4R9;P50570-1;P50570;A8K1B6;B4DJ53;P50570-2;Q9UPH5;Q59G96;C9JXE5;Q9UQ16-4;Q9UQ16;Q9UQ16-1;Q9UQ16-3;B3KPF2;E5RHK8;Q9UQ16-2	3862400	4909300	2945100	1953700	12905000	4560100	-0.517678	0.87857	-0.389574	0.706304	2.88168	1.73584	0.088667	0.550243
Cell migration-inducing gene 5 protein;p21-Rac1;Ras-like protein TC25;Ras-related C3 botulinum toxin substrate 1;cDNA FLJ77333, highly similar to Homo sapiens ras-related C3 botulinum toxin substrate 1 (rho family, small GTP binding protein Rac1) (RAC1), transcript variant Rac1b, mRNA;Ras-related C3 botulinum toxin substrate 1 (Rho family, small GTP binding protein Rac1);Ras-related C3 botulinum …	MIG5;RAC1;TC25;hCG_14926;tcag7.839;RAC3	P63000-2;P63000;A4D2P0;P63000-1;A4D2P1;A4D2P2;P60763	73933000	40997000	47961000	38373000	29103000	35957000	3.74097	3.9405	3.6359	5.00211	4.05492	4.71497	0.0886856	0.550243
Glycosyltransferase 25 family member 1;Hydroxylysine galactosyltransferase 1;Procollagen galactosyltransferase 1;cDNA FLJ32578 fis, clone SPLEN2000258, highly similar to Homo sapiens glycosyltransferase 25 domain containing 1 (GLT25D1), mRNA;GLT25D1 protein;cDNA: FLJ22329 fis, clone HRC05659	GLT25D1;PSEC0241	Q8NBJ5;B3KQ10;Q8WUI9;Q9H6F1	59381000	26269000	22412000	14915000	31505000	18708000	3.42475	3.29834	2.53831	3.63879	4.16933	3.77236	0.0889376	0.550743
Membrane-associated progesterone receptor component 1;cDNA, FLJ94602, Homo sapiens progesterone receptor membrane component 1 (PGRMC1),mRNA;PGRMC1 protein;Progesterone receptor membrane component 1;Progesterone receptor membrane component 1, isoform CRA_a;cDNA FLJ50115, moderately similar to Membrane-associated progesterone receptor component 1;Progesterone receptor membrane component 1, isoform …	HPR6.6;PGRMC;PGRMC1;hCG_23188	O00264;Q6IB11;B7Z1L3	71948000	59335000	40121000	64149000	43796000	32188000	3.70171	4.47386	3.3784	5.74345	4.64455	4.55522	0.0891327	0.550743
Uncharacterized protein C9orf93;C9orf93 protein;Putative uncharacterized protein	C9orf93	Q6TFL3-1;Q6TFL3;B7ZM22;Q8NCV3;Q6TFL3-3	0	2264900	0	6704400	16984000	2724200	NA	-0.2375	NA	2.4852	3.27793	0.992605	0.0892811	0.550743
ER-Golgi SNARE of 24 kDa;SEC22 vesicle-trafficking protein homolog B;SEC22 vesicle-trafficking protein-like 1;Vesicle-trafficking protein SEC22b	SEC22B;SEC22L1	O75396	76165000	73683000	119620000	78447000	58736000	64895000	3.78388	4.78631	4.95442	6.03374	5.06799	5.56681	0.0894201	0.550743
SAPK substrate protein 1;UBA/UBX 33.3 kDa protein;UBX domain-containing protein 1;cDNA FLJ58850, highly similar to UBA/UBX 33.3 kDa protein;cDNA, FLJ78911, highly similar to UBA/UBX 33.3 kDa protein;cDNA FLJ30270 fis, clone BRACE2002661, highly similar to UBA/UBX 33.3 kDa protein;Putative uncharacterized protein LOC51035;UBXN1 protein;cDNA FLJ53007, highly similar to UBA/UBX 33.3 kDa protein	SAKS1;UBXN1;hCG_1818009;LOC51035	Q04323-2;Q04323;Q04323-1;B4DNC6;E9PJ81;Q05BV2;E9PRQ7;B4E0P8	7431800	6199100	21818000	12166000	19952000	6879100	0.426537	1.21511	2.49956	3.34488	3.51028	2.32899	0.0899749	0.552021
CCT-beta;T-complex protein 1 subunit beta;cDNA FLJ75037, highly similar to Homo sapiens chaperonin containing TCP1, subunit 2 (beta) (CCT2),mRNA;cDNA FLJ50480, highly similar to T-complex protein 1 subunit beta;cDNA FLJ52359, highly similar to T-complex protein 1 subunit beta;cDNA, FLJ79296, highly similar to T-complex protein 1 subunit beta;cDNA, FLJ79307, highly similar to T-complex protein 1 s…	99D8.1;CCT2;CCTB;hCG_24460	P78371;A8K402;B5BTY7;B7Z243;B7Z7K4;B7ZAT2;Q9H369;F5GWF6;F8VQ14;B7Z4R3	331750000	146480000	223850000	115100000	128270000	93502000	5.90678	5.77761	5.8585	6.58684	6.19486	6.0937	0.0902036	0.552021
CB1 cannabinoid receptor-interacting protein 1;Putative uncharacterized protein CNRIP1	C2orf32;CNRIP1	Q96F85-1;Q96F85;B8ZZB8;Q96F85-2	5366400	1687600	4875900	864470	535320	388920	-0.0432205	-0.661975	0.337778	-0.470017	-1.70971	-1.81568	0.0902878	0.552021
Small nuclear ribonucleoprotein Sm D3;snRNP core protein D3;cDNA FLJ51872, highly similar to Small nuclear ribonucleoprotein Sm D3	SNRPD3	P62318;B4DJP7;F8WBE3;F8WCP7	27936000	2030700	1635600	19648000	14929000	10361000	2.33688	-0.394971	-1.23807	4.03641	3.09187	2.91986	0.0903937	0.552021
ATP-dependent helicase CHD7;Chromodomain-helicase-DNA-binding protein 7;cDNA FLJ57840, highly similar to Chromodomain-helicase-DNA-binding protein 7 (EC 3.6.1.-)	CHD7;KIAA1416	Q9P2D1-1;Q9P2D1;B4DIS0	0	0	2329100	10676000	2440000	1657100	NA	NA	-0.728118	3.15639	0.478702	0.275433	0.0904468	0.552021
Heat shock 84 kDa;Heat shock protein HSP 90-beta;cDNA FLJ77842;cDNA FLJ53619, highly similar to Heat shock protein HSP 90-beta;cDNA FLJ54023, highly similar to Heat shock protein HSP 90-beta;HSP90AB1 protein;cDNA: FLJ21717 fis, clone COL10322;Heat shock protein 90-beta c;Putative heat shock protein HSP 90-beta-3	HSP90AB1;HSP90B;HSPC2;HSPCB;HSP90AB3P;HSP90BC	P08238;A8K3W9;B4DGL0;B4DMA2;Q6PK50;Q9H6X9;Q58FF7	2580000000	1570000000	2223300000	850890000	1116400000	890030000	8.86542	9.20052	9.1706	9.47292	9.31646	9.34448	0.0907764	0.552791
Hsp90 chaperone protein kinase-targeting subunit;Hsp90 co-chaperone Cdc37;p50Cdc37;CDC37 protein;MBD5 protein	CDC37;CDC37A;MBD5	Q16543;A1L0W4;Q6FG59	133370000	51596000	88043000	31458000	69569000	39473000	4.59212	4.27224	4.51225	4.71545	5.31219	4.84957	0.0909012	0.552791
Ribonucleases P/MRP protein subunit POP1;Processing of 1, ribonuclease P/MRP subunit (S. cerevisiae)	KIAA0061;POP1	Q99575;Q96F88	8480800	1601300	7615400	218260	159640	0	0.617025	-0.737704	0.981029	-2.45579	-3.45528	NA	0.0912365	0.55383
Cytotactin;Glioma-associated-extracellular matrix antigen;GMEM;GP 150-225;Hexabrachion;JI;Myotendinous antigen;Neuronectin;Tenascin;Tenascin-C;TNC variant protein;TNC protein;Tenascin-C additional domain 1;Tenascin-C isoform 14/AD1/16	HXB;TNC;TNC variant protein	P24821-1;P24821;Q4LE33;P24821-4;A7MBN2;E9PC84;A9YUB8;D3YHM4;F5H7V9;Q15566;P24821-3;P24821-2;P24821-5;P24821-6	0	777250	0	3467300	564860	1011200	NA	-1.7805	NA	1.53391	-1.63221	-0.437159	0.0923815	0.558487
Centromere protein B;Major centromere autoantigen B	CENPB	P07199;Q71VN4	1346200	1764200	2486700	0	272280	0	-2.03828	-0.597934	-0.633658	NA	-2.68502	NA	0.0924246	0.558487
Leucine zipper transcription factor-like protein 1;cDNA FLJ36386 fis, clone THYMU2008781, highly similar to Homo sapiens leucine zipper transcription factor-like 1 (LZTFL1), mRNA;Leucine zipper transcription factor-like 1, isoform CRA_b;Putative uncharacterized protein LZTFL1;cDNA FLJ58215, highly similar to Homo sapiens leucine zipper transcription factor-like 1 (LZTFL1), mRNA	LZTFL1;hCG_15332	Q9NQ48;B3KSI9;C9J0R9;B4E0K7;F5GWL8	597810	2834900	2330500	3431900	5041400	5405900	-3.20942	0.08635	-0.727251	1.5191	1.52565	1.98131	0.092986	0.558487
cDNA FLJ54837, highly similar to Inositol monophosphatase (EC 3.1.3.25);Inositol monophosphatase 1;Inositol-1(or 4)-monophosphatase 1;Lithium-sensitive myo-inositol monophosphatase A1	IMPA;IMPA1	B7Z6Q4;P29218;E5RIP7;E5RG13	1350200	0	0	1765600	178360	3485000	-2.034	NA	NA	0.560253	-3.29532	1.34793	0.0930469	0.558487
SHC-transforming protein 1;SHC-transforming protein 3;SHC-transforming protein A;Src homology 2 domain-containing-transforming protein C1;Src homology 2 domain-containing transforming protein 1 isoform p66;cDNA FLJ56101, highly similar to SHC-transforming protein 1;SHC (Src homology 2 domain containing) transforming protein 1 isoform p66Shc variant;SHC (Src homology 2 domain containing) transform…	SHC;SHC1;SHCA;RP11-307C12.1-005;RP11-307C12.1-010;RP11-307C12.1-004	P29353-6;P29353;P29353-1;Q8NFT1;B4DL02;P29353-7;P29353-2;P29353-3;Q59HB0;Q5T187;P29353-5;E9PFM5;Q5T189;Q5T188	0	0	486380	99291	1391400	533860	NA	NA	-2.98773	-3.5921	-0.331642	-1.35869	0.0932452	0.558487
Zinc finger CCHC domain-containing protein 8;cDNA FLJ76187	ZCCHC8	Q6NZY4-1;Q6NZY4;A8K559;F5GXQ6;Q6NZY4-2;F5GX80;F5H803	3878400	516390	251430	0	163670	0	-0.511714	-2.37041	-3.93966	NA	-3.41932	NA	0.0932671	0.558487
GRHPR protein;Glyoxylate reductase/hydroxypyruvate reductase;cDNA, FLJ96788, Homo sapiens glyoxylate reductase/hydroxypyruvate reductase(GRHPR), mRNA;Glyoxylate reductase/hydroxypyruvate reductase, isoform CRA_b	GRHPR;GLXR;MSTP035;hCG_30089;RP11-397D12.2-002	Q5M7Z5;Q9UBQ7;Q5T945	5435600	5465200	1424700	6584200	5223900	3783000	-0.0247358	1.03333	-1.43723	2.4591	1.57695	1.4663	0.0932997	0.558487
Alu corepressor 1;Antioxidant enzyme B166;Liver tissue 2D-page spot 71B;Peroxiredoxin V;Peroxiredoxin-5, mitochondrial;Peroxisomal antioxidant enzyme;PLP;Thioredoxin peroxidase PMP20;Thioredoxin reductase;TPx type VI;Putative uncharacterized protein PRDX5;Peroxiredoxin 5	ACR1;PRDX5;SBBI10	P30044-1;P30044;P30044-2;A6NG06;B7ZLJ4	79911000	51648000	60398000	63943000	42525000	37068000	3.85315	4.27369	3.96854	5.73881	4.60206	4.75887	0.0933299	0.558487
Endoplasmic reticulum resident protein 46;Thioredoxin domain-containing protein 5;Thioredoxin-like protein p46;Putative uncharacterized protein DKFZp666I134;Putative uncharacterized protein STRF8;TXNDC5 protein;cDNA, FLJ96678, Homo sapiens thioredoxin domain containing 5 (TXNDC5), mRNA;HCG1811539, isoform CRA_b	TLP46;TXNDC5;UNQ364/PRO700;DKFZp666I134;STRF8;hCG_1811539	Q8NBS9;Q658S9;Q6EHZ3;Q86UY0;B2RDM2	162190000	120630000	125310000	117210000	74721000	109230000	4.87437	5.4975	5.02147	6.61305	5.41526	6.318	0.0935967	0.55906
Helix-destabilizing protein;Heterogeneous nuclear ribonucleoprotein A1;hnRNP core protein A1;Single-strand RNA-binding protein;Putative uncharacterized protein;Heterogeneous nuclear ribonucleoprotein A1-like 2;hnRNP core protein A1-like 2;cDNA FLJ51586, moderately similar to Heterogeneous nuclear ribonucleoprotein A1	HNRNPA1;HNRPA1;HNRNPA1L;HNRNPA1L2	P09651-1;P09651;F8W6I7;P09651-2;Q0VAC0;Q6IPF2;Q9BSM5;F8VRQ1;F8VXY0;F8VSB5;P09651-3;F8VYN5;Q32P51;F8VTQ5;B4E0B5;F8VZ49	620140000	275570000	363910000	161790000	235660000	148930000	6.80928	6.68933	6.55955	7.07807	7.07238	6.76526	0.0938036	0.55906
PAF acetylhydrolase 29 kDa subunit;PAF-AH subunit gamma;Platelet-activating factor acetylhydrolase IB subunit gamma	PAFAH1B3;PAFAHG	Q15102	9398700	4468500	9990200	4385900	8472000	3219100	0.765286	0.742843	1.37262	1.87297	2.27452	1.23343	0.0944345	0.55906
27 kDa prosomal protein;Macropain iota chain;Multicatalytic endopeptidase complex iota chain;Proteasome iota chain;Proteasome subunit alpha type-6;cDNA FLJ51729, highly similar to Proteasome subunit alpha type 6 (EC 3.4.25.1);Proteasome (Prosome, macropain) subunit, alpha type, 6, isoform CRA_a;cDNA FLJ52022, highly similar to Proteasome subunit alpha type 6 (EC 3.4.25.1);cDNA, FLJ79122, highly s…	PROS27;PSMA6;hCG_21177	P60900;B4DXJ9;B4DQR4	30085000	17328000	21904000	8535200	22522000	12741000	2.4438	2.69809	2.50523	2.83352	3.68508	3.21818	0.0945566	0.55906
Epidermal growth factor receptor substrate 15;Protein AF-1p;Epidermal growth factor receptor pathway substrate 15;EPS15 protein;cDNA FLJ55050, highly similar to Epidermal growth factor receptor substrate 15	AF1P;EPS15;RP11-275F13.2-002	P42566-1;P42566;B1AUU8;Q7Z5V0;P42566-2;B7Z240	1578000	466100	2588900	1516300	1144300	1376900	-1.80908	-2.51824	-0.575551	0.34065	-0.613714	0.00819596	0.0946497	0.55906
6-phosphogluconolactonase	PGLS	O95336	46329000	14643000	23319000	20148000	14289000	15307000	3.06667	2.45519	2.59554	4.07266	3.02865	3.48289	0.0947125	0.55906
Dihydropteridine reductase;HDHPR;Quinoid dihydropteridine reductase;cDNA FLJ42391 fis, clone 3NB692002806, highly similar to Dihydropteridine reductase (EC 1.5.1.34);Quinoid dihydropteridine reductase, isoform CRA_e;cDNA FLJ55000, highly similar to Dihydropteridine reductase (EC 1.5.1.34);Quinoid dihydropteridine reductase, isoform CRA_c	DHPR;QDPR;hCG_39606	P09417;B3KW71;D6RGG7;B7Z415	1017400	363840	1022700	390230	2890100	837960	-2.44229	-2.87557	-1.91551	-1.61751	0.72294	-0.708275	0.0949798	0.55906
cDNA FLJ56329, highly similar to Myosin light polypeptide 6;17 kDa myosin light chain;Myosin light chain 3;Myosin light chain alkali 3;Myosin light polypeptide 6;Smooth muscle and nonmuscle myosin light chain alkali 6;MYL6 protein	MYL6	B7Z6Z4;P60660-1;P60660;P60660-2;Q6IBG5;F8W1R7;F8VZV5;F8VPF3;F8W180;F8VZU9	391490000	176670000	195880000	183800000	128940000	179150000	6.14566	6.04797	5.66594	7.26209	6.20238	7.0318	0.095039	0.55906
Endoplasmic reticulum-Golgi intermediate compartment protein 1;ER-Golgi intermediate compartment 32 kDa protein;cDNA FLJ56280, highly similar to Endoplasmic reticulum-Golgi intermediate compartment protein 1	ERGIC1;ERGIC32;HT034;KIAA1181	Q969X5-1;Q969X5;Q969X5-2;B4E0N6	12024000	12035000	6820700	5472900	14293000	6484800	1.12067	2.17222	0.822029	2.1924	3.02906	2.24383	0.0954592	0.55906
Protein phosphatase 1C catalytic subunit;Serine/threonine-protein phosphatase PP1-gamma catalytic subunit;Serine/threonine-protein phosphatase	PPP1CC	P36873-2;P36873;F8W0W8;P36873-1;F8VYE8;Q9UPN1;F8VR82	7203200	4509800	2795900	363710	0	0	0.381463	0.756116	-0.464578	-1.71904	NA	NA	0.0954601	0.55906
Chromosome condensation-related SMC-associated protein 1;Chromosome-associated protein D2;Condensin complex subunit 1;Non-SMC condensin I complex subunit D2;XCAP-D2 homolog	CAPD2;CNAP1;KIAA0159;NCAPD2	Q15021;B3KMS0;B3KY03;B4E0B7;F5GZJ1	4739300	4443200	8610200	756170	1601700	379350	-0.222501	0.734651	1.15816	-0.663123	-0.128575	-1.85163	0.095552	0.55906
Alpha-soluble NSF attachment protein;N-ethylmaleimide-sensitive factor attachment protein alpha	NAPA;SNAPA	P54920	14621000	5476500	14135000	1979000	472750	393810	1.40279	1.03631	1.87331	0.724866	-1.88903	-1.79766	0.0959143	0.55906
HSMT3;Sentrin-2;Small ubiquitin-related modifier 2;SMT3 homolog 2;SUMO-3;Ubiquitin-like protein SMT3B	SMT3B;SMT3H2;SUMO2	P61956;F2Z3D0	177240000	45804000	82856000	56655000	63970000	41922000	5.00239	4.10045	4.42464	5.56423	5.19114	4.93641	0.0960204	0.55906
ATP-dependent RNA helicase DDX48;ATP-dependent RNA helicase eIF4A-3;DEAD box protein 48;Eukaryotic initiation factor 4A-III;Eukaryotic initiation factor 4A-like NUK-34;Eukaryotic translation initiation factor 4A isoform 3;Nuclear matrix protein 265	DDX48;EIF4A3;KIAA0111	P38919	28743000	23841000	36138000	26849000	24938000	13611000	2.37796	3.15843	3.22755	4.48689	3.83209	3.31347	0.0961793	0.55906
Arsenical pump-driving ATPase;Arsenite-stimulated ATPase;ATPase ASNA1;hARSA-I;hASNA-I;Transmembrane domain recognition complex 40 kDa ATPase subunit;cDNA FLJ60230, highly similar to Arsenical pump-driving ATPase (EC 3.6.3.16)	ARSA;ASNA1;TRC40	O43681;E7EVN0;B4DEE5	6004400	2932700	5286600	6878000	2959600	5087500	0.118845	0.135282	0.45445	2.52208	0.757223	1.89373	0.0964384	0.55906
Pseudouridylate synthase 7 homolog;cDNA FLJ33964 fis, clone CTONG2019029, highly similar to Pseudouridylate synthase 7 homolog (EC 5.4.99.-);cDNA FLJ46788 fis, clone TRACH3028855, highly similar to Pseudouridylate synthase 7 homolog (EC 5.4.99.-)	KIAA1897;PUS7	Q96PZ0;B3KRB2;B3KY42;E7EUH7	0	335100	0	436500	768330	497060	NA	-2.99428	NA	-1.45585	-1.18838	-1.46174	0.0964636	0.55906
Pre-mRNA-splicing factor SF3b 145 kDa subunit;SF3b150;Spliceosome-associated protein 145;Splicing factor 3B subunit 2;Putative uncharacterized protein DKFZp781L0540	SAP145;SF3B2;DKFZp781L0540	Q13435;E9PPJ0;Q7Z3K9	127850000	74690000	75610000	59162000	52977000	42439000	4.53113	4.8059	4.29261	5.62669	4.91912	4.95409	0.0965232	0.55906
Bruton tyrosine kinase-associated protein 135;General transcription factor II-I;SRF-Phox1-interacting protein;Williams-Beuren syndrome chromosomal region 6 protein;cDNA FLJ77440, highly similar to Homo sapiens general transcription factor II, i (GTF2I), transcript variant 2, mRNA;General transcription factor II, i;cDNA FLJ56355, highly similar to General transcription factor II-I;cDNA FLJ61347, h…	BAP135;GTF2I;WBSCR6	P78347-1;P78347;P78347-3;A8K9W7;P78347-4;Q499G6;P78347-2;B4DM07;B4DRA9;B4DH52	9010400	4221100	5494700	2171700	2941400	2927100	0.704416	0.660671	0.51015	0.85892	0.748324	1.09624	0.0966833	0.55906
Cell growth-inhibiting gene 39 protein;Protein FAM129A;Protein Niban	C1orf24;FAM129A;GIG39;NIBAN	Q9BZQ8	9669400	5412600	8302500	2941700	9750900	6316000	0.806251	1.01937	1.10566	1.29674	2.47736	2.20578	0.0966876	0.55906
3-hydroxyisobutyrate dehydrogenase, mitochondrial;3-hydroxyisobutyrate dehydrogenase;3-hydroxyisobutyrate dehydrogenase;3-hydroxyisobutyrate dehydrogenase, isoform CRA_a;cDNA, FLJ96784, Homo sapiens 3-hydroxyisobutyrate dehydrogenase (HIBADH), mRNA;NS5ATP1	HIBADH;hCG_39034;NS5ATP1;tcag7.211	P31937;Q546Z2	12536000	6125400	6885800	3051600	9762400	6542400	1.18083	1.19786	0.835734	1.34966	2.47906	2.25659	0.0968912	0.55906
Putative uncharacterized protein RNPEP	RNPEP	A6NKB8	7841400	2125300	7331700	5066700	4731500	2512300	0.503936	-0.329281	0.926257	2.08114	1.43412	0.875781	0.0969104	0.55906
SH3 and PX domain-containing protein 1;SH3 and PX domain-containing protein 3A;Sorting nexin-9;cDNA, FLJ95128, highly similar to Homo sapiens sorting nexin 9 (SNX9), mRNA;Sorting nexin 9 variant;cDNA FLJ45417 fis, clone BRHIP3033811, highly similar to Sorting nexin-9	SH3PX1;SH3PXD3A;SNX9	Q9Y5X1;B2RAU5;Q59ES5;B3KXH8	0	903090	500670	3904800	5916900	3518900	NA	-1.56401	-2.94596	1.70534	1.75666	1.3619	0.0974611	0.560644
cDNA, FLJ92537, highly similar to Homo sapiens procollagen-lysine, 2-oxoglutarate 5-dioxygenase (lysine hydroxylase, Ehlers-Danlos syndrome type VI) (PLOD), mRNA;cDNA FLJ59393, highly similar to Procollagen-lysine,2-oxoglutarate5-dioxygenase 1 (EC 1.14.11.4);cDNA, FLJ79184, highly similar to Procollagen-lysine, 2-oxoglutarate 5-dioxygenase 1 (EC 1.14.11.4);Procollagen-lysine 1, 2-oxoglutarate 5-d…	PLOD1;RP5-1077B9.2-005;LLH;PLOD	B2R5M9;B4DR87;Q5JXB8;Q02809;B4DGN8	17014000	14603000	7791600	18666000	9975800	8583300	1.62148	2.45125	1.01403	3.96244	2.51025	2.6483	0.0976634	0.560644
Binder of Rho GTPases 2;Cdc42 effector protein 3;MSE55-related Cdc42-binding protein;cDNA FLJ46903 fis, clone MESAN2003661, highly similar to Cdc42 effector protein 3 (Binder of Rho GTPases 2);Putative uncharacterized protein CDC42EP3	BORG2;CDC42EP3;CEP3	Q9UKI2;B3KY59;C9JEZ4	1187600	509460	1136400	0	0	120570	-2.21913	-2.38991	-1.76342	NA	NA	-3.50528	0.0976841	0.560644
Putative uncharacterized protein DKFZp686C1054;THUMP domain-containing protein 1;cDNA FLJ57359, highly similar to THUMP domain-containing protein 1;Putative uncharacterized protein 44M2.1	DKFZp686C1054;THUMPD1;44M2.1	Q6MZT3;Q9NXG2;B4DFY9;O60362	6523200	3318300	21223000	0	965500	0	0.238405	0.313497	2.45967	NA	-0.858831	NA	0.097884	0.560836
Endoplasmic reticulum resident protein 18;Endoplasmic reticulum resident protein 19;hTLP19;Thioredoxin domain-containing protein 12;Thioredoxin-like protein p19	TLP19;TXNDC12;UNQ713/PRO1376	O95881	30202000	9525600	14191000	12440000	9086300	9337000	2.4494	1.83486	1.87901	3.37701	2.37551	2.76973	0.0984456	0.563095
Gem-associated protein 5;GEMIN5 protein	GEMIN5	Q8TEQ6;B7ZLC9;Q58EZ8	741770	322660	2388800	1171000	780120	3825200	-2.89813	-3.04886	-0.691604	-0.0321641	-1.16641	1.48231	0.0997567	0.569361
Collapsin response mediator protein 4 long variant;DPYSL3 protein;Dihydropyrimidinase-like 3;Collapsin response mediator protein 4;Dihydropyrimidinase-related protein 3;Unc-33-like phosphoprotein 1;cDNA FLJ57528, highly similar to Dihydropyrimidinase-related protein 3	LCRMP;DPYSL3;CRMP4;DRP3;ULIP;ULIP1	B3SXQ8;Q6DEN2;Q8IXW6;Q14195;B4DLZ4	399030000	242880000	345130000	272950000	180010000	232000000	6.17318	6.50715	6.48311	7.83259	6.68375	7.40475	0.0998791	0.569361
5-methylthioadenosine phosphorylase;S-methyl-5-thioadenosine phosphorylase;cDNA FLJ59758, highly similar to S-methyl-5-thioadenosine phosphorylase (EC 2.4.2.28);MTAP protein	MSAP;MTAP	Q13126;B4DUC8;Q05DJ2;Q6FHP1;Q6FHT1	0	1066500	0	2300800	1344500	2706800	NA	-1.32406	NA	0.94223	-0.381109	0.98336	0.100352	0.571089
Chromosome region maintenance 1 protein homolog;Exportin-1;cDNA FLJ42779 fis, clone BRAWH3005300, highly similar to Exportin-1;cDNA FLJ55480, highly similar to Exportin-1;cDNA, FLJ79380, highly similar to Exportin-1	CRM1;XPO1	O14980;B3KWD0;B4DR01;B7ZB16	16712000	13802000	15435000	7684300	8895100	13958000	1.59564	2.36986	2.00024	2.68201	2.34483	3.34979	0.100862	0.573027
Chromatin assembly factor 1 subunit C;Chromatin assembly factor I p48 subunit;Histone-binding protein RBBP4;Nucleosome-remodeling factor subunit RBAP48;Retinoblastoma-binding protein 4;Retinoblastoma-binding protein p48	RBAP48;RBBP4	Q09028-1;Q09028;Q09028-3;Q09028-2;Q09028-4	109820000	55096000	85016000	13602000	31895000	15134000	4.31182	4.36693	4.46177	3.50584	4.18708	3.46649	0.101214	0.573768
Histone acetyltransferase type B subunit 2;Histone-binding protein RBBP7;Nucleosome-remodeling factor subunit RBAP46;Retinoblastoma-binding protein 7;Retinoblastoma-binding protein p46;Retinoblastoma binding protein 7;RBBP7 protein;Retinoblastoma binding protein 7, isoform CRA_a;cDNA FLJ77317, highly similar to Homo sapiens retinoblastoma binding protein 7 (RBBP7), mRNA;cDNA FLJ34592 fis, clone K…	RBAP46;RBBP7;RP11-716A19.5-006;hCG_20110;RP11-716A19.5-010;RP11-716A19.5-008;RP11-716A19.5-004	Q16576;Q5JNZ9;Q6FHQ0;B0R0W4;E9PC52;A8K6A2;Q5JP00;E9PFM2;Q5JP01	0	1908900	0	5691800	2515900	4888200	NA	-0.484206	NA	2.24898	0.522895	1.83608	0.101333	0.573768
14-3-3 protein beta/alpha;14-3-3 protein beta/alpha, N-terminally processed;Protein 1054;Protein kinase C inhibitor protein 1;Tyrosine 3-monooxygenase/tryptophan 5-monooxygenase activation protein, beta polypeptide;Tyrosine 3-monooxygenase/tryptophan 5-monooxygenase activation protein, beta polypeptide variant	YWHAB;RP1-148E22.1-004;RP1-148E22.1-003	P31946-1;P31946;B5BU24;P31946-2;Q4VY19;Q59EQ2;Q4VY20	222950000	176790000	174880000	86667000	176930000	84854000	5.3334	6.04895	5.50233	6.17751	6.65886	5.95368	0.101652	0.574606
Eukaryotic translation initiation factor 3 subunit M;Fetal lung protein B5;PCI domain-containing protein 1;cDNA FLJ60145, highly similar to Homo sapiens dendritic cell protein (hfl-B5), mRNA	EIF3M;GA17;HFLB5;PCID1;PNAS-125	Q7L2H7;B4DT09;E7ESM3;E9PRI2	0	0	1202000	938450	2870800	1233000	NA	NA	-1.68245	-0.351553	0.713274	-0.151055	0.102006	0.574931
L-isoaspartyl protein carboxyl methyltransferase;Protein L-isoaspartyl/D-aspartyl methyltransferase;Protein-beta-aspartate methyltransferase;Protein-L-isoaspartate(D-aspartate) O-methyltransferase;Putative uncharacterized protein PCMT1;Protein-L-isoaspartate O-methyltransferase	PCMT1	P22061-2;P22061;P22061-1;C9J0F2;B7Z972	21302000	7161000	12452000	4546300	7315200	7439400	1.94574	1.42321	1.69042	1.92479	2.06272	2.44196	0.102051	0.574931
U6 snRNA-associated Sm-like protein LSm3;cDNA, FLJ92476, highly similar to Homo sapiens LSM3 homolog, U6 small nuclear RNA associated (S. cerevisiae) (LSM3), mRNA	LSM3;MDS017	P62310;B2R5H5	6459900	2415700	3380600	1506900	4821800	2278600	0.224337	-0.144507	-0.190611	0.331679	1.46139	0.73492	0.102274	0.575228
Cell proliferation-inducing gene 54 protein;Sister chromatid cohesion protein 112;Sister chromatid cohesion protein PDS5 homolog A;cDNA FLJ11695 fis, clone HEMBA1005019, highly similar to Homo sapiens SCC-112 protein (SCC-112), mRNA;PDS5A protein	KIAA0648;PDS5;PDS5A;PIG54	Q29RF7-1;Q29RF7;B3KMN2;Q96DB6	9637200	3135400	5916200	177330	1048200	900750	0.801439	0.231702	0.61678	-2.7554	-0.740265	-0.604029	0.103049	0.577883
3-oxoacid-CoA transferase 1;Somatic-type succinyl-CoA:3-oxoacid-CoA-transferase;Succinyl-CoA:3-ketoacid-coenzyme A transferase 1, mitochondrial;Succinyl-CoA:3-ketoacid CoA transferase;cDNA, FLJ92639, highly similar to Homo sapiens 3-oxoacid CoA transferase (OXCT), nuclear geneencoding mitochondrial protein, mRNA;cDNA FLJ51747, highly similar to Succinyl-CoA:3-ketoacid-coenzyme A transferase1, mit…	OXCT;OXCT1;SCOT	P55809;A1E286;B2R5V2;B7Z609;Q6IAV5;E9PDW2;B7Z528	22331000	2391600	2292400	5031200	16802000	7293000	2.0138	-0.158972	-0.751032	2.071	3.26238	2.41328	0.103439	0.577883
Galphai2 protein;Adenylate cyclase-inhibiting G alpha protein;Guanine nucleotide-binding protein G(i) subunit alpha-2;GTP-binding regulatory protein Gi alpha-2 chain;GNAI2 protein;Guanine nucleotide binding protein (G protein), alpha inhibiting activity polypeptide 2;cDNA FLJ38980 fis, clone NT2RI2004884, highly similar to Guanine nucleotide-binding protein G(i), alpha-2 subunit;cDNA FLJ39276 fis…	GNAI2;GNAI2B;WUGSC:H_LUCA16.1;hCG_1997820;WUGSC:H_LUCA15.1	F5H4U5;Q6B6N3;P04899-1;P04899;Q93020;Q96C71;B3KTZ0;P04899-2;B3KX51;B4DYA0;B3KP24;B4E2X5;F5GZL8;Q6LCB5	25633000	31687000	30172000	22367000	25467000	19493000	2.21276	3.56887	2.96725	4.22339	3.86238	3.83166	0.103444	0.577883
Cyclophilin B;CYP-S1;Peptidyl-prolyl cis-trans isomerase B;Rotamase B;S-cyclophilin	CYPB;PPIB	P23284	668450000	332150000	398430000	306930000	242900000	250260000	6.9175	6.95874	6.69029	8.00186	7.11604	7.51406	0.103512	0.577883
Macropain delta chain;Multicatalytic endopeptidase complex delta chain;Proteasome delta chain;Proteasome subunit beta type-6;Proteasome subunit Y;Proteasome subunit beta type	LMPY;PSMB6;Y;hCG_32695	P28072;Q6IAT9	30802000	15539000	18215000	16180000	11580000	12489000	2.47778	2.54087	2.23916	3.75623	2.72538	3.18936	0.103604	0.577883
Crooked neck homolog;Crooked neck-like protein 1;Crooked neck pre-mRNA splicing factor-like 1 (Drosophila);Putative uncharacterized protein DKFZp762M013;Crn protein	CGI-201;CRN;CRNKL1;MSTP021;RP5-1002M8.1-001;DKFZp762M013;crn	Q9BZJ0-1;Q9BZJ0;Q9BZJ0-3;Q9BZJ0-4;Q5JY65;Q69YP1;Q8IXG0;Q9BZJ0-2	2064500	676470	3858100	0	330150	0	-1.42138	-1.98085	0	NA	-2.40699	NA	0.104355	0.580578
Elastin microfibril interface-located protein 1;EMILIN-1	EMI;EMILIN1	Q9Y6C2	1900700	0	674030	4269800	5591300	4068000	-1.54064	NA	-2.51701	1.83426	1.675	1.57109	0.104521	0.580578
Nucleolar protein 56;Nucleolar protein 5A;NOP56 protein;cDNA FLJ76962, highly similar to Homo sapiens nucleolar protein 5A (56kDa with KKE/D repeat) (NOL5A), mRNA	NOL5A;NOP56	O00567;A0PJ92;A8K9K6;Q9BSN3	17872000	8879500	10430000	6219100	19028000	6320300	1.69245	1.73353	1.43478	2.3768	3.44187	2.20677	0.104816	0.580578
Leukotriene A(4) hydrolase;Leukotriene A-4 hydrolase;Leukotriene A4 hydrolase variant;cDNA FLJ52432, highly similar to Leukotriene A-4 hydrolase (EC 3.3.2.6);LTA4H protein	LTA4;LTA4H	P09960-1;P09960;Q59ES1;B4DVZ8;F8VV40;Q49AK0;P09960-2;P09960-3	14484000	5422800	24920000	12005000	10615000	12124000	1.38921	1.02209	2.69134	3.32566	2.59985	3.14657	0.104866	0.580578
Serine/threonine-protein phosphatase 4 regulatory subunit 1;cDNA FLJ78690, highly similar to Homo sapiens protein phosphatase 4, regulatory subunit 1 (PPP4R1), mRNA;cDNA, FLJ96065, highly similar to Homo sapiens protein phosphatase 4, regulatory subunit 1 (PPP4R1), mRNA;cDNA FLJ54070, highly similar to Serine/threonine-protein phosphatase 4 regulatory subunit 1;cDNA FLJ53307, highly similar to Se…	MEG1;PP4R1;PPP4R1	Q8TF05-1;Q8TF05;A8K923;B2RCG9;Q8TF05-2;B4DID3;B4DEZ8	4003300	789560	2401800	241940	0	12385	-0.465985	-1.75783	-0.683775	-2.30718	NA	-6.78849	0.105232	0.580578
Ras-related protein Rab-32;cDNA, FLJ92490, highly similar to Homo sapiens RAB32, member RAS oncogene family (RAB32), mRNA	RAB32	Q13637;B2R5I8	10076000	11496000	11292000	7496400	7957200	7854000	0.865676	2.10611	1.54934	2.64629	2.18408	2.5202	0.105249	0.580578
Transducin beta-like protein 2;Williams-Beuren syndrome chromosomal region 13 protein;WS beta-transducin repeats protein;cDNA, FLJ95314, highly similar to Homo sapiens transducin (beta)-like 2 (TBL2), transcript variant 1, mRNA;cDNA FLJ55528, highly similar to Transducin beta-like 2 protein;cDNA FLJ90138 fis, clone HEMBB1000905, weakly similar to TRANSCRIPTIONAL REPRESSOR RCO-1;cDNA FLJ56267, hig…	TBL2;UNQ563/PRO1125;WBSCR13	Q9Y4P3;B2RB52;B4DY50;Q8N2L6;B4DY59;E9PF19;F2Z3G3;Q96E41	5974700	1114600	3363500	1706700	2017200	3307700	0.111691	-1.26042	-0.197927	0.511304	0.204175	1.2726	0.105459	0.580578
Complement component 1 Q subcomponent-binding protein, mitochondrial;GC1q-R protein;Glycoprotein gC1qBP;Hyaluronan-binding protein 1;Mitochondrial matrix protein p32;p33;cDNA FLJ75700, highly similar to Homo sapiens complement component 1, q subcomponent binding protein (C1QBP), nuclear gene encoding mitochondrial protein, mRNA	C1QBP;GC1QBP;HABP1;SF2P32	Q07021;A8K651	7949900	2584500	3223200	3728300	2680100	8871200	0.523762	-0.0470626	-0.259397	1.63861	0.614108	2.6959	0.105466	0.580578
Histone H1.5;Histone H1a	H1F5;HIST1H1B	P16401	818780000	528600000	486390000	262750000	329230000	342670000	7.21016	7.62908	6.97808	7.77764	7.55477	7.96745	0.105696	0.580899
34 kDa nucleolar scleroderma antigen;rRNA 2-O-methyltransferase fibrillarin;cDNA FLJ56738, highly similar to Fibrillarin;FBL protein;Putative uncharacterized protein	FBL;FIB1;FLRN	P22087;B4DLD4;Q96BS4	68979000	13465000	38860000	22555000	21338000	33023000	3.64091	2.33419	3.33232	4.23547	3.60717	4.59217	0.106015	0.581608
Disks large homolog 1;hDlg;Synapse-associated protein 97;cDNA FLJ50502, highly similar to Disks large homolog 1;cDNA FLJ50509, highly similar to Disks large homolog 1;Presynaptic protein SAP97 variant;Putative uncharacterized protein DKFZp761P0818;DLG1 protein;cDNA FLJ50462, highly similar to Disks large homolog 1	DLG1;DKFZp761P0818	Q12959-2;Q12959;Q12959-7;B4DGU1;B4DGZ8;E7EWL7;Q59FC4;Q8N3T5;Q12959-1;Q12959-4;E7EQD7;E7ETS7;Q6PJH1;Q12959-6;Q12959-3;Q12959-5;B4DF78;E9PG21	0	0	1164000	375480	776380	3516800	NA	NA	-1.7288	-1.6731	-1.17334	1.36104	0.106171	0.581608
Ribonucleoside-diphosphate reductase subunit M2;Ribonucleotide reductase small chain;Ribonucleotide reductase small subunit;cDNA FLJ16813 fis, clone THYMU3030231, highly similar to Ribonucleoside-diphosphate reductase M2 subunit;cDNA FLJ35352 fis, clone PUAEN1000121, highly similar to Ribonucleoside-diphosphate reductase M2 subunit (EC 1.17.4.1);Similar to ribonucleotide reductase protein r2 clas…	RR2;RRM2	D6W4Z6;P31350;B3KS26;Q8N6S3;C9JXC1	855220	2416300	4048500	0	116350	183880	-2.69281	-0.144148	0.0694969	NA	-3.91164	-2.89639	0.106491	0.582416
ATP-dependent RNA helicase eIF4A-1;Eukaryotic initiation factor 4A-I;cDNA FLJ78614, highly similar to Homo sapiens eukaryotic translation initiation factor 4A, isoform 1 (EIF4A1), mRNA;cDNA FLJ78244, highly similar to Homo sapiens eukaryotic translation initiation factor 4A, isoform 1 (EIF4A1), mRNA;cDNA FLJ58596, highly similar to Eukaryotic initiation factor 4A-I (EC 3.6.1.-);Eukaryotic initiat…	DDX2A;EIF4A;EIF4A1	P60842;A8K088;A8K7F6;B4DNH2;Q9NZR9	182670000	99384000	221130000	86249000	113640000	75026000	5.04592	5.21799	5.84086	6.17053	6.02015	5.77609	0.10722	0.584137
Guanosine diphosphate dissociation inhibitor 1;Oligophrenin-2;Protein XAP-4;Rab GDP dissociation inhibitor alpha;cDNA FLJ58843, highly similar to Rab GDP dissociation inhibitor alpha;cDNA FLJ53519, highly similar to Rab GDP dissociation inhibitor alpha;cDNA FLJ52902, highly similar to Rab GDP dissociation inhibitor alpha	GDI1;GDIL;OPHN2;RABGDIA;XAP4	P31150;B4DH24;B4E070;B4DHX4	12189000	5311800	9006600	151330	806810	1421700	1.14033	0.992253	1.22309	-2.98414	-1.11788	0.0543892	0.107249	0.584137
Ovarian cancer-related protein;Spindlin-1;cDNA FLJ78312, highly similar to Homo sapiens spindlin, mRNA;cDNA FLJ78729;cDNA, FLJ79503, highly similar to Spindlin-1;Spindlin, isoform CRA_a;cDNA FLJ34698 fis, clone MESAN2002147, highly similar to Spindlin-1	OCR;SPIN;SPIN1;hCG_29747	Q9Y657;A8K0X6;B3KRQ4	0	841680	0	2980400	341100	1049600	NA	-1.6656	NA	1.3156	-2.35991	-0.383388	0.107409	0.584137
Dnm1p/Vps1p-like protein;Dynamin family member proline-rich carboxyl-terminal domain less;Dynamin-1-like protein;Dynamin-like protein;Dynamin-like protein 4;Dynamin-like protein IV;Dynamin-related protein 1;DNM1L protein;cDNA FLJ56381, highly similar to Dynamin-1-like protein (EC 3.6.5.5);Dynamin 1-like, isoform CRA_c;Dynamin 1-like, isoform CRA_f;Dynamin 1-like, isoform CRA_a;Dynamin-like protei…	DLP1;DNM1L;DRP1;hCG_1810949	O00429-1;O00429;O00429-2;O00429-5;O00429-3;O00429-4;Q32Q67;B4DYR6;D3DUW5;D3DUW6;D3DUW7;F8W8D1;Q59GN9;O00429-6;F8VZ52;B4DDQ3;F8VUJ9;B4DPZ9;F8W1W3	5195100	2670300	2378800	1241100	5746200	3503100	-0.0900236	5.4e-05	-0.697657	0.0517142	1.71443	1.3554	0.107499	0.584137
Putative uncharacterized protein TUBA8;Putative uncharacterized protein DKFZp686L04275;Alpha-tubulin 8;Tubulin alpha chain-like 2;Tubulin alpha-8 chain;cDNA FLJ32385 fis, clone SKMUS1000110, highly similar to Tubulin alpha-8 chain;Tubulin, alpha 8, isoform CRA_b	TUBA8;DKFZp686L04275;TUBAL2;hCG_21536	C9J2C0;Q7Z3M3;Q9NY65;B3KPW9	3763900	2685100	3328500	0	487310	0	-0.554947	0.00802801	-0.213018	NA	-1.84527	NA	0.108046	0.586055
DNase IV;Flap endonuclease 1;Flap structure-specific endonuclease 1;Maturation factor 1;cDNA FLJ51365, highly similar to Flap endonuclease 1 (EC 3.1.-.-);cDNA, FLJ93171, Homo sapiens flap structure-specific endonuclease 1 (FEN1), mRNA;FEN1 protein	FEN1;RAD2;hCG_40848	P39748;B4DWZ4;Q6FHX6	40486000	43390000	43415000	43420000	28780000	25032000	2.87218	4.02234	3.49223	5.18038	4.03882	4.19247	0.1082	0.586055
Beta-catenin-like protein 1;Nuclear-associated protein;Testis development protein NYD-SP19;Catenin, beta like 1;cDNA FLJ53492, highly similar to Beta-catenin-like protein 1;Putative uncharacterized protein CTNNBL1	C20orf33;CTNNBL1;PP8304;RP5-1118M15.1-007	Q8WYA6-1;Q8WYA6;Q0VAM0;Q8WYA6-2;B4DE16;A2A2P1;C9JS85	876270	0	0	845070	250050	483470	-2.65773	NA	NA	-0.502762	-2.80789	-1.50173	0.10866	0.587604
eIF-2B GDP-GTP exchange factor subunit gamma;Translation initiation factor eIF-2B subunit gamma;cDNA FLJ12337 fis, clone MAMMA1002236, highly similar to TRANSLATION INITIATION FACTOR EIF-2B GAMMA SUBUNIT;EIF2B3 protein;Eukaryotic translation initiation factor 2B, subunit 3 gamma, 58kDa, isoform CRA_e;Eukaryotic translation initiation factor 2B, subunit 3 gamma, 58kDa	EIF2B3;hCG_18606;RP5-882O7.2-008;RP5-882O7.2-006	Q9NR50-1;Q9NR50;Q9HA31;Q9NR50-2;Q9NR50-3;Q5QP91;Q5QP88	694070	572280	2847800	166420	0	0	-2.99402	-2.22215	-0.438043	-2.847	NA	NA	0.108931	0.587838
HLA-B associated transcript 3;HLA-B-associated transcript 3;Large proline-rich protein BAT3;Protein G3;HLA-B associated transcript 3, isoform CRA_a;cDNA FLJ61584, highly similar to Large proline-rich protein BAT3;cDNA FLJ60983, highly similar to Large proline-rich protein BAT3	BAT3;DAMA-236L13.16-004;DADB-70P7.10-004;DAMC-157M7.11-004;G3;DADB-70P7.10-003;DAMA-236L13.16-003;DAMC-157M7.11-003;hCG_2005629;XXbac-BPG296P20.4-028;XXbac-BCX270M2.3-028;DAQB-195H10.3-028;DAMA-236L13.16-028;DADB-70P7.10-028;DAMC-157M7.11-028;DASS-336N12.2-028;DAMA-236L13.16-024;DADB-70P7.10-024;DAMC-157M7.11-024;XXbac-BPG296P20.4-014;XXbac-BPG296P20.4-013;XXbac-BCX270M2.3-014;DAMA-236L13.16-013;…	B0UX85;B0UZ59;B0UZE0;B0UZM1;F6TH84;P46379-3;P46379;P46379-1;B0UX83;B4E3V4;P46379-2;A2AB44;A6PWI8;A6PWT3;B0UX79;B0UZE8;B0UZL5;B1B0I9;F8VXY4;B0UX80;B0UZ33;B0UZD2;B0UZL6;F8VX53;A2AB52;A2AB53;A2ADK5;A6PWG5;B0UX91;B0UX92;B0UZ40;B0UZ41;B0UZM7;B0UZM8;B1B0J8;B1B0J9;B4DZ12;E7EMZ4;F6U341;Q5SQ40;Q5STC0	11808000	2833000	5499200	0	800710	0	1.09452	0.0853828	0.511331	NA	-1.12883	NA	0.109166	0.587838
NADPH:quinone reductase;Quinone oxidoreductase;Zeta-crystallin;Putative uncharacterized protein CRYZ;Crystallin, zeta (Quinone reductase), isoform CRA_a;Putative uncharacterized protein DKFZp686C16101	CRYZ;DKFZp686C16101;hCG_21668	Q08257;A6NN60;A6NP24;C9JH92;Q5HYE7	12898000	2409000	12135000	27970000	11172000	4720100	1.2219	-0.148513	1.65321	4.5459	2.67364	1.78559	0.109227	0.587838
39S ribosomal protein L2, mitochondrial;39S ribosomal protein L37, mitochondrial;Mitochondrial ribosomal protein L37	HSPC235;MRPL2;MRPL37;RPML2;RP5-997D24.1-003	Q9BZE1;E9PB99;Q5T858	1805800	3194900	617050	2637100	1363500	7078700	-1.61454	0.258823	-2.64443	1.13905	-0.360864	2.37026	0.10956	0.588687
cDNA FLJ56465, highly similar to Dynactin-1;150 kDa dynein-associated polypeptide;DAP-150;Dynactin subunit 1;p135;p150-glued;Putative uncharacterized protein DKFZp686I0746;Putative uncharacterized protein DCTN1;DCTN1 protein	DCTN1;DKFZp686I0746	B4DM45;E9PGE1;E9PFS5;Q14203-1;Q14203;Q6MZZ3;A8MY36;E7EUR0;A8MWX9;C9JJD0;Q14203-2;E7EX90;Q6IQ37	38386000	13907000	36899000	9736900	26788000	19933000	2.79533	2.38079	3.25762	3.02356	3.93534	3.86386	0.110232	0.590768
40S ribosomal protein S4, X isoform;SCR10;Single copy abundant mRNA protein;cDNA FLJ40595 fis, clone THYMU2010705, highly similar to 40S RIBOSOMAL PROTEIN S4, X ISOFORM;cDNA, FLJ92004, Homo sapiens ribosomal protein S4, X-linked (RPS4X), mRNA;Ribosomal protein S4, X-linked, isoform CRA_c;Ribosomal protein S4, X-linked X isoform variant;RPS4X protein	CCG2;RPS4;RPS4X;SCAR;hCG_18634	P62701;B2R491;Q53HV1;Q96IR1	519250000	286480000	270400000	186210000	185490000	165810000	6.55311	6.74534	6.13106	7.28088	6.72702	6.92016	0.110298	0.590768
Ran GTPase-activating protein 1;Ran GTPase activating protein 1;cDNA FLJ51385, highly similar to Ran GTPase-activating protein 1;cDNA FLJ61018, highly similar to Ran GTPase-activating protein 1;Similar to RAN GTPase activating protein 1;Putative uncharacterized protein	KIAA1835;RANGAP1;SD;RP4-756G23.7-007	P46060;B0QYT3;B4DY16;B4E0U0;F8W7I9;Q8WUS7;Q9BSK3	48511000	28318000	32009000	6320300	12721000	10836000	3.13306	3.4067	3.05252	2.40009	2.86096	2.98453	0.11156	0.596581
cDNA FLJ78119, highly similar to Homo sapiens G1 to S phase transition 1 (GSPT1), mRNA;cDNA, FLJ96276, highly similar to Homo sapiens G1 to S phase transition 1 (GSPT1), mRNA;GSPT1 protein;Eukaryotic peptide chain release factor GTP-binding subunit ERF3A;G1 to S phase transition protein 1 homolog;G1 to S phase transition 1	GSPT1;ERF3A	A8K2W7;B2RCT6;E7EQZ3;Q96GF2;P15170;Q7KZX8	63187000	25891000	30074000	5404300	14990000	6855300	3.51438	3.27743	2.96255	2.1742	3.09775	2.32399	0.111792	0.596875
BCS1-like protein;Mitochondrial chaperone BCS1;cDNA FLJ77826, highly similar to Homo sapiens BCS1-like (yeast), mRNA;BCS1-like variant;Putative uncharacterized protein BCS1L	BCS1;BCS1L	Q9Y276;A8JZZ8;Q53EX1;Q53RT4	1690800	848590	977210	0	220390	0	-1.70947	-1.65381	-1.98115	NA	-2.99005	NA	0.111971	0.596881
Metastasis-associated 1-like 1;Metastasis-associated protein MTA2;p53 target protein in deacetylase complex;cDNA FLJ51637, highly similar to Metastasis-associated protein MTA2;Putative uncharacterized protein DKFZp686F2281	MTA1L1;MTA2;PID;DKFZp686F2281	O94776;Q68DB1	52378000	11223000	32611000	2395800	6743700	6521200	3.24371	2.07144	3.0794	1.0006	1.94536	2.25191	0.112527	0.598901
Asparagine synthetase [glutamine-hydrolyzing];Cell cycle control protein TS11;Glutamine-dependent asparagine synthetase;cDNA FLJ51768, highly similar to Asparagine synthetase (glutamine-hydrolyzing) (EC 6.3.5.4);cDNA FLJ51387, highly similar to Asparagine synthetase (glutamine-hydrolyzing) (EC 6.3.5.4);cDNA, FLJ79123, highly similar to Asparagine synthetase (glutamine-hydrolyzing) (EC 6.3.5.4)	ASNS;TS11	P08243;B4DXZ1;B4DY32;B7ZAA9;E9PCI3;E9PCX6	12615000	11105000	12955000	1069600	0	0	1.18989	2.05619	1.74755	-0.162834	NA	NA	0.112854	0.599694
Sorting nexin-2;Transformation-related gene 9 protein;cDNA FLJ11308 fis, clone PLACE1010074, highly similar to Sorting nexin-2;cDNA FLJ13654 fis, clone PLACE1011477, highly similar to Sorting nexin-2;cDNA FLJ50790, highly similar to Sorting nexin-2;Sorting nexin 2 variant;cDNA FLJ51799, highly similar to Sorting nexin-2	SNX2;TRG9	O60749;B3KML1;B3KN57;B7Z408;Q53GG3;B4DEK4	2118200	890670	2876600	1116500	4631400	1016100	-1.38434	-1.58398	-0.423526	-0.100922	1.40327	-0.430185	0.113063	0.599859
Putative uncharacterized protein ANO10	ANO10	C9JHS1	1951000	0	0	1134400	2066900	1265600	-1.50296	NA	NA	-0.0779757	0.23929	-0.113406	0.113674	0.60215
Rho GDP-dissociation inhibitor 1;Rho-GDI alpha;cDNA FLJ50748, highly similar to Rho GDP-dissociation inhibitor 1;Putative uncharacterized protein ARHGDIA;cDNA FLJ53102, moderately similar to Rho GDP-dissociation inhibitor 1	ARHGDIA;GDIA1	P52565;A8MXW0;B4DUV9	192800000	114480000	128760000	74086000	72644000	106850000	5.12379	5.422	5.06065	5.95122	5.37459	6.28622	0.113868	0.602232
Translin-associated factor X;Translin-associated protein X;cDNA, FLJ93547, Homo sapiens translin-associated factor X (TSNAX), mRNA;Translin-associated factor X, isoform CRA_c;Disrupted in schizophrenia 1 isoform 51;Disrupted in schizophrenia 1 isoform 47;Disrupted in schizophrenia 1 isoform 48;Disrupted in schizophrenia 1 isoform 53;Disrupted in schizophrenia 1 isoform 49;Disrupted in schizophren…	TRAX;TSNAX;hCG_14691;RP11-17H4.1-001;DISC1;RP11-17H4.1-003	Q99598;B1APC6;C4P0D8;C4P0D4;C4P0D6;Q5VVQ1;Q9NRI2	12790000	1851900	12895000	797960	1405600	362750	1.20977	-0.527942	1.74085	-0.585517	-0.316993	-1.91618	0.114398	0.60344
Antigen NY-CO-7;Carboxy terminus of Hsp70-interacting protein;CLL-associated antigen KW-8;E3 ubiquitin-protein ligase CHIP;STIP1 homology and U box-containing protein 1	CHIP;PP1131;STUB1	Q9UNE7-1;Q9UNE7;Q9UNE7-2	4931500	24367000	7442800	0	293070	637780	-0.165149	3.18991	0.947955	NA	-2.57886	-1.1021	0.114636	0.60344
Exportin-5;Ran-binding protein 21;cDNA FLJ78655, highly similar to Homo sapiens exportin 5 (XPO5), mRNA;cDNA FLJ32057 fis, clone NTONG2001642, highly similar to Exportin-5	KIAA1291;RANBP21;XPO5	Q9HAV4;A8K5Y7;B3KPQ5;E2QRM3	0	0	621260	786560	596870	173100	NA	NA	-2.63462	-0.606276	-1.55269	-2.98355	0.114688	0.60344
Cirhin	CIRH1A;KIAA1988	Q969X6-1;Q969X6;Q969X6-2;Q969X6-3	1045600	392470	401100	0	133310	0	-2.40284	-2.76629	-3.26586	NA	-3.71532	NA	0.114972	0.60344
DEAD box polypeptide 17 isoform p82 variant;DEAD box protein 17;DEAD box protein p72;Probable ATP-dependent RNA helicase DDX17;RNA-dependent helicase p72;DEAD (Asp-Glu-Ala-Asp) box polypeptide 17;Putative uncharacterized protein DDX17	DDX17;RP3-434P1.4-009;RP3-434P1.4-005	Q59F66;Q92841-3;Q92841;Q92841-4;B1AHM1;Q92841-2;Q92841-1;B1AHM2;C9JMU5	84272000	49207000	60766000	48624000	34251000	38744000	3.92981	4.20384	3.9773	5.34369	4.2899	4.82267	0.114992	0.60344
B(2)GCN homolog;B4 integrin interactor;CAB;Eukaryotic translation initiation factor 6;p27(BBP)	EIF3A;EIF6;ITGB4BP;OK/SW-cl.27;RP4-614O4.1-005	P56537;B7ZBG9	68514000	34504000	44023000	51876000	26786000	56381000	3.63115	3.69174	3.5123	5.43709	3.93523	5.36391	0.115409	0.604441
D-3-phosphoglycerate dehydrogenase;cDNA FLJ35987 fis, clone TESTI2014269, highly similar to D-3-phosphoglycerate dehydrogenase (EC 1.1.1.95);Phosphoglycerate dehydrogenase;PHGDH protein;3-phosphoglycerate dehydrogenase	PGDH3;PHGDH;RP4-683H9.1-002	O43175;B3KSC3;Q5SZU1;F5H634;Q8N5M8;Q96RV6;Q96RV7;Q96RV8;Q96RV9;Q9UMY2;Q9UMY3	153890000	82112000	80433000	22924000	34606000	25620000	4.79858	4.94257	4.38183	4.25888	4.30477	4.22597	0.11571	0.604441
70 kDa subunit of Ku antigen;ATP-dependent DNA helicase 2 subunit 1;ATP-dependent DNA helicase II 70 kDa subunit;CTC box-binding factor 75 kDa subunit;DNA repair protein XRCC6;Lupus Ku autoantigen protein p70;Thyroid-lupus autoantigen;X-ray repair complementing defective repair in Chinese hamster cells 6;X-ray repair cross-complementing protein 6;cDNA, FLJ96699, highly similar to Homo sapiens thy…	G22P1;XRCC6;CTA-216E10.7-005;CTA-216E10.7-002;hCG_2013151;CTA-216E10.7-004	P12956;B2RDN9;B1AHC9;B4DE32;B4E356;F5H1I8;Q6IC76;B1AHC8;B1AHC7	315320000	201490000	236030000	175450000	126400000	167390000	5.8335	6.23762	5.93494	7.19501	6.17367	6.93384	0.115721	0.604441
1C9-2;Mitochondrial import receptor subunit TOM22 homolog;Translocase of outer membrane 22 kDa subunit homolog;Mitochondrial import receptor Tom22 variant;cDNA, FLJ92357, Homo sapiens translocase of outer mitochondrial membrane 22 homolog(yeast) (TOMM22), mRNA;HCG2010808, isoform CRA_a;MSTP065;Translocase of outer mitochondrial membrane 22 homolog (Yeast)	TOM22;TOMM22;hCG_2010808;MST065;RP3-508I15.12-001	Q9NS69;Q53GB0;Q549C5	4913900	2820900	5364300	1745000	8270900	3336000	-0.170307	0.0792077	0.475499	0.543322	2.23987	1.28489	0.116061	0.605278
Alpha-taxilin	TXLN;TXLNA	P40222	45720000	37578000	32350000	5093000	6895000	995610	3.04758	3.81487	3.0678	2.08861	1.97737	-0.459575	0.116588	0.605395
High mobility group protein 1;High mobility group protein B1;High-mobility group box 1;cDNA FLJ56337, highly similar to High mobility group protein B1;High-mobility group box 1 variant;HCG1991922, isoform CRA_a;cDNA FLJ32558 fis, clone SPLEN1000143, highly similar to High mobility group protein B1;Putative high mobility group protein 1-like 1;Putative high mobility group protein B1-like 1;High mo…	HMG1;HMGB1;RP11-550P23.1-002;RP11-550P23.1-003;hCG_1991922;HMG1L1;HMGB1L1;RP11-550P23.1-005	P09429;E9PFF0;Q5T7C6;B7Z965;Q59GW1;Q5T7C4;D3DQY9;B3KQ05;B2RPK0;Q5T7C0;Q9NYD7	281360000	106500000	158340000	239760000	117020000	113990000	5.6691	5.31776	5.35899	7.64554	6.06243	6.37954	0.116652	0.605395
PAF acetylhydrolase 30 kDa subunit;PAF-AH subunit beta;Platelet-activating factor acetylhydrolase IB subunit beta;cDNA FLJ75836, highly similar to Homo sapiens platelet-activating factor acetylhydrolase, isoform Ib, beta subunit 30kDa (PAFAH1B2), mRNA;Intracellular platelet-activating factor acetylhydrolase alpha 2 subunit;PAFAH1B2 protein;Platelet-activating factor acetylhydrolase, isoform Ib, b…	PAFAH1B2;PAFAHB;hCG_39271	P68402;Q6IBR6;A8DPS7;E9PLP3;A8DPS6;E9PEJ5	10370000	1885600	3744000	1697400	6114900	3779400	0.907169	-0.501924	-0.0433101	0.503421	1.80415	1.46493	0.116734	0.605395
Clathrin assembly lymphoid myeloid leukemia protein;Phosphatidylinositol-binding clathrin assembly protein;cDNA FLJ75056, highly similar to Homo sapiens phosphatidylinositol binding clathrin assembly protein (PICALM), mRNA;Putative uncharacterized protein PICALM;PICALM variant protein;cDNA FLJ54310, highly similar to Phosphatidylinositol-binding clathrin assembly protein;Phosphatidylinositol-bind…	CALM;PICALM;PICALM variant protein	Q13492-1;Q13492;A8K5U9;A8MX97;Q4LE54;F8VPG7;Q13492-2;Q13492-3;B4DTM3;B5BU72;E9PN05	13781000	3717300	10551000	3181900	17614000	16299000	1.31743	0.477307	1.45142	1.40998	3.33047	3.57348	0.116984	0.605395
Human lung cancer oncogene 3 protein;Kanadaptin;Kidney anion exchanger adapter protein;Solute carrier family 4 anion exchanger member 1 adapter protein;cDNA FLJ53855, highly similar to Kanadaptin	HLC3;SLC4A1AP	Q9BWU0;B4DV74	398510	1353500	2221400	0	0	215070	-3.79449	-0.980253	-0.796421	NA	NA	-2.67035	0.117122	0.605395
40S ribosomal protein S25	RPS25	P62851	245680000	135120000	169220000	101520000	88817000	115970000	5.47346	5.66115	5.45487	6.40571	5.66458	6.40438	0.117491	0.605395
3-hydroxyisobutyryl-CoA hydrolase, mitochondrial;3-hydroxyisobutyryl-coenzyme A hydrolase;Putative uncharacterized protein HIBCH	HIBCH	Q6NVY1-1;Q6NVY1;B9A058;Q6NVY1-2;F8W8A6	0	1236100	0	1763200	1569600	2082300	NA	-1.11115	NA	0.558291	-0.157782	0.60495	0.117648	0.605395
Multiple coagulation factor deficiency protein 2;Neural stem cell-derived neuronal survival protein;cDNA FLJ59187, highly similar to Multiple coagulation factor deficiency protein 2 homolog;MCFD2 protein;Multiple coagulation factor deficiency 2, isoform CRA_a;Putative uncharacterized protein DKFZp686G21263	MCFD2;SDNSF;DKFZp686G21263;hCG_17035	Q8NI22;B4DF17;E9PD95;Q68D61	3196600	659650	316620	479870	2641200	2035300	-0.790637	-2.01718	-3.60707	-1.31919	0.593014	0.572014	0.117662	0.605395
62 kDa nucleoporin;Nuclear pore glycoprotein p62;Nucleoporin Nup62;Putative uncharacterized protein pp7052	NUP62;pp7052	P37198;Q8WYU3	0	0	450700	202300	390890	446030	NA	NA	-3.09765	-2.56534	-2.16334	-1.61802	0.117701	0.605395
cDNA FLJ76436;Uncharacterized protein C17orf25.;Glyoxalase domain-containing protein 4;cDNA FLJ59092;cDNA FLJ16128 fis, clone BRACE2038269, moderately similar to Bombyx mori cytosolic juvenile hormone binding protein 36 kDa subunit (cJHBP) mRNA;cDNA FLJ55095	C17orf25;CGI-150;GLOD4;My027	A8K8F0;E7EMY5;Q9Y3E8;Q9HC38-1;Q9HC38;Q9HC38-2;B4DX01;B3KV49;B7Z403	4028700	7909200	5523100	5856300	6971600	4869800	-0.456861	1.56658	0.517588	2.29008	1.99331	1.83063	0.118155	0.605971
Activating signal cointegrator 1 complex subunit 3-like 1;BRR2 homolog;U5 small nuclear ribonucleoprotein 200 kDa helicase;U5 snRNP-specific 200 kDa protein;SNRNP200 protein;cDNA FLJ13778 fis, clone PLACE4000431, highly similar to H.sapiens U5 snRNP-specific 200kD protein	ASCC3L1;HELIC2;KIAA0788;SNRNP200	O75643-1;O75643;A4FU77;Q9H8B9	73406000	58679000	51352000	16039000	8822600	9462400	3.73065	4.45782	3.73446	3.74361	2.33302	2.78898	0.118172	0.605971
Cytosolic thyroid hormone-binding protein;Opa-interacting protein 3;p58;Pyruvate kinase 2/3;Pyruvate kinase isozymes M1/M2;Pyruvate kinase muscle isozyme;Thyroid hormone-binding protein 1;Tumor M2-PK;Pyruvate kinase;Pyruvate kinase M2	OIP3;PK2;PK3;PKM;PKM2	P14618-1;P14618;B4DUU6;B4DNK4;E9PF79;Q8WUW7;Q9NYI7;Q9UK31;Q9UKK4	3439500000	1686700000	1997400000	782340000	1232800000	970870000	9.28081	9.30304	9.01602	9.35175	9.45954	9.46991	0.118481	0.606632
NAD(P) transhydrogenase, mitochondrial;Nicotinamide nucleotide transhydrogenase;Pyridine nucleotide transhydrogenase;cDNA FLJ61320, highly similar to NAD(P) transhydrogenase, mitochondrial (EC 1.6.1.2);cDNA FLJ57576, highly similar to NAD(P) transhydrogenase, mitochondrial (EC 1.6.1.2);NNT protein	NNT	Q13423;Q2TB59;B4DMN9;B4DS88;E9PCX7;F5H8A9;Q8N5H5	6877200	7132900	15456000	5652400	12809000	6624700	0.314646	1.41754	2.0022	2.23896	2.87091	2.27463	0.118733	0.606998
SMARCA4 protein;SMARCA4 isoform 2;SWI/SNF related, matrix associated, actin dependent regulator of chromatin, subfamily a, member 4, isoform CRA_c;ATP-dependent helicase SMARCA4;BRG1-associated factor 190A;Mitotic growth and transcription activator;Protein brahma homolog 1;Protein BRG-1;SNF2-beta;SWI/SNF-related matrix-associated actin-dependent regulator of chromatin subfamily A member 4;Transcr…	SMARCA4;hCG_29955;BAF190A;BRG1;SNF2B;SNF2L4	B9EGQ8;F5H0X5;Q9HBD4;P51532;A7E2E1;B4DSI8;B1A8Z5;B1A8Z6;B1A8Z7;B3KNW7;B4E0F1;A5D6X0;B1A8Z4;Q59FZ6	4437900	5846100	7513700	811130	1809800	560450	-0.317298	1.13053	0.961633	-0.5619	0.0476512	-1.28857	0.119022	0.607554
Histone H1.2;Histone H1d;cDNA FLJ76039, highly similar to Homo sapiens histone 1, H1c (HIST1H1C), mRNA;Histone 1, H1c	H1F2;HIST1H1C;hCG_1640485	P16403;A8K4I2	283370000	185330000	159010000	85732000	155070000	95462000	5.67937	6.117	5.36508	6.16186	6.4686	6.12363	0.119382	0.608467
Calcium pump 2;Calcium-transporting ATPase sarcoplasmic reticulum type, slow twitch skeletal muscle isoform;Endoplasmic reticulum class 1/2 Ca(2+) ATPase;Sarcoplasmic/endoplasmic reticulum calcium ATPase 2	ATP2A2;ATP2B	P16615-1;P16615;P16615-3;P16615-2;P16615-5;P16615-4	147250000	84451000	109830000	31339000	30983000	20485000	4.73495	4.98309	4.83124	4.70998	4.14523	3.90327	0.119884	0.610107
Myosin-Id;Putative uncharacterized protein DKFZp686A01173	KIAA0727;MYO1D;DKFZp686A01173	O94832;Q7Z3N6	15129000	6005100	9947700	11082000	5909700	6651000	1.45207	1.16924	1.36647	3.21024	1.75491	2.28034	0.120342	0.610821
40S ribosomal protein S3a;v-fos transformation effector protein;cDNA FLJ78591, highly similar to Homo sapiens ribosomal protein S3A (RPS3A), mRNA;Ribosomal protein S3A;cDNA FLJ51870, highly similar to 40S ribosomal protein S3a	FTE1;MFTL;RPS3A	P61247;A8K4W0;Q6NXR8;D6RG13;B7Z3M5;E9PFI5;F5H4F9;D6RAT0;D6RB09;D6R9B6	577650000	273450000	277540000	150350000	203380000	179160000	6.70688	6.67819	6.16866	6.97228	6.85985	7.03188	0.120471	0.610821
Inorganic pyrophosphatase;Pyrophosphate phospho-hydrolase;Pyrophosphatase (Inorganic) 1	IOPPP;PP;PPA1;RP11-367H5.1-004	Q15181;Q5SQT6	10573000	25777000	11575000	32134000	15652000	12104000	0.935138	3.27106	1.58505	4.74612	3.1601	3.14418	0.120758	0.610821
MHC class I antigen;cDNA, FLJ93604, highly similar to Homo sapiens major histocompatibility complex, class I, A (HLA-A),mRNA;cDNA FLJ51109, highly similar to HLA class I histocompatibility antigen, A-3 alpha chain;cDNA, FLJ79094, highly similar to HLA class I histocompatibility antigen, A-30alpha chain;cDNA, FLJ79097, highly similar to HLA class I histocompatibility antigen, A-30alpha chain;Major…	HLA-A;XXbac-BPG309N1.2-002;HLAA;HLA;HLA-ABC;HLA-B;HLA-All;XXbac-BPG309N1.2-003;HLA-A*24;HLA-A*03	A1Z1D7;A9YWM1;B2R7U3;B4DVB9;B7ZA80;C5IWY0;D5H3U1;D5H3U2;Q5SRN5;P04439;A0SXS8;A7DZQ5;B1PKY1;B2MVI0;B4DJI3;B4DVC4;B4E2X4;C5IWZ2;D0V0C4;D5H3U3;D5H3U4;D5H3U6;D7GM35;D7GN80;D7GN81;D9UB05;D9UB10;E3UN97;E7AJF9;F4NCR9;F6IQV6;F6IQV7;F6IQV8;F6IQV9;F6IQW0;F6IQW1;F6IQW2;F6IQW3;F6IQW4;F6IQW5;F6IQW6;F6IQW7;F6IQW8;F6IQW9;F6IQX0;F6IQX1;F6IQX2;F6IQX3;F6IQX4;F6IQX5;F6IQX6;F6IQX7;F6IQX8;F6IQX9;F6IQY0;F6IQY1;F6IQY2;…	50124000	27071000	35288000	17057000	25425000	13709000	3.18025	3.34173	3.19322	3.83239	3.86	3.32382	0.120958	0.610821
B-cell receptor-associated protein BAP37;D-prohibitin;Prohibitin-2;Repressor of estrogen receptor activity;PNAS-141;cDNA FLJ56579, highly similar to Prohibitin-2;cDNA FLJ60175, highly similar to Prohibitin-2	BAP;PHB2;REA	Q99623;Q9BXV3;F5GY37;B4DP75;F5GWA7;F5H3X6;B4DW05	168620000	43646000	78129000	39062000	84474000	37728000	4.93046	4.03083	4.3399	5.02779	5.59226	4.78434	0.12112	0.610821
Beta-coat protein;Coatomer subunit beta	COPB;COPB1;MSTP026	P53618;E9PP73	28553000	23022000	35511000	10527000	23272000	24698000	2.3684	3.10799	3.2023	3.13612	3.73234	4.17309	0.121323	0.610821
39S ribosomal protein L53, mitochondrial	MRPL53	Q96EL3	0	0	1244700	707080	1061900	1558100	NA	NA	-1.63209	-0.75996	-0.721531	0.18656	0.121367	0.610821
Bendless-like ubiquitin-conjugating enzyme;Ubc13;Ubiquitin carrier protein N;Ubiquitin-conjugating enzyme E2 N;Ubiquitin-protein ligase N;Putative ubiquitin-conjugating enzyme E2 N-like	BLU;UBE2N;UBE2NL	P61088;F8VSD4;Q5JXB2;E9KL27;F8VV71;F8VQQ8	126330000	46720000	103610000	54624000	48786000	39023000	4.51388	4.12902	4.74713	5.51156	4.80022	4.83302	0.121475	0.610821
94 kDa glucose-regulated protein;Endoplasmin;gp96 homolog;Heat shock protein 90 kDa beta member 1;Tumor rejection antigen 1;Tumor rejection antigen (Gp96) 1 variant;Tumor rejection antigen (Gp96) 1;cDNA FLJ58812, highly similar to Endoplasmin (Heat shock protein 90kDa beta member 1);cDNA FLJ58626, highly similar to Endoplasmin (Heat shock protein 90 kDa beta member 1)	GRP94;HSP90B1;TRA1	P14625;Q59FC6;Q5CAQ5;B4DHT9;B4DU71;E9PEX3	1437400000	1115300000	1372900000	728460000	670090000	713410000	8.02207	8.70627	8.47512	9.2488	8.58003	9.02536	0.121942	0.612253
Gastric cancer-related protein VRG107;Protein 4F5-related;Small EDRK-rich factor 2;Putative uncharacterized protein SERF2	FAM2C;SERF2	P84101;B5MCG1;B9A026;A6NL45;F8WBV6;B8ZZY7;C9JQZ0;B9A031;F8WBN3	1715400	2165400	7873900	0	704390	0	-1.68863	-0.302314	1.02919	NA	-1.31373	NA	0.122297	0.613038
Alpha-2-macroglobulin receptor;Apolipoprotein E receptor;Low-density lipoprotein receptor-related protein 1 515 kDa subunit;Low-density lipoprotein receptor-related protein 1 85 kDa subunit;Low-density lipoprotein receptor-related protein 1 intracellular domain;Prolow-density lipoprotein receptor-related protein 1;Low density lipoprotein-related protein 1 variant;LRP protein;Alpha-2 macroglobulin…	A2MR;APR;LRP1;LRP	Q07954;Q59FG2;Q6LAF4;Q6LBN5	35521000	7009100	7347500	13614000	10387000	8981400	2.68343	1.39228	0.929363	3.50711	2.56853	2.71371	0.12275	0.613038
Glycine hydroxymethyltransferase;Serine hydroxymethyltransferase, mitochondrial;Serine methylase;Serine hydroxymethyltransferase;cDNA FLJ58585, highly similar to Serine hydroxymethyltransferase, mitochondrial (EC 2.1.2.1);Serine hydroxymethyltransferase 2 (Mitochondrial), isoform CRA_h	SHMT2;DKFZp686P09201;hCG_41231	P34897;B4DJQ3;Q53ET4;Q5HYG8;Q8N1A5;B7Z9F1;B4DP88;B4E1G2;B4DWA7;Q5BJF5;B4DW25;B4DLV4;B4DJ63	88130000	50466000	62078000	19075000	20326000	18523000	3.99439	4.24029	4.00812	3.99371	3.53708	3.75802	0.122943	0.613038
Ribosome biogenesis protein WDR12;WD repeat-containing protein 12;cDNA FLJ51286, highly similar to WD repeat protein 12;CDW7/WDR12;Putative uncharacterized protein WDR12;WD repeat domain 12, isoform CRA_a	WDR12;hCG_1779944	Q9GZL7;B4DRY7;Q53T99	24958000	5298200	7989300	1389500	2263200	2475900	2.17426	0.988555	1.05018	0.214661	0.370185	0.854725	0.123007	0.613038
Associate of Myc 1;C-Myc-binding protein;MYCBP protein	AMY1;MYCBP	Q99417;Q6IB68	2018300	2730000	2511500	0	0	406400	-1.45403	0.0319531	-0.619341	NA	NA	-1.75226	0.123008	0.613038
Pyridoxal-dependent decarboxylase domain-containing protein 1;cDNA FLJ59515;cDNA FLJ53168;cDNA FLJ59412;PDXDC1 protein;Pyridoxal-dependent decarboxylase domain-containing protein 2	KIAA0251;PDXDC1;PDXDC2	Q6P996-1;Q6P996;B4DHL7;B4DR55;E7EPL4;B4DSL3;E7EMH5;Q86XE2;Q6P474;Q6P996-2	22915000	10662000	36634000	0	3113000	0	2.05105	1.99746	3.24722	NA	0.830126	NA	0.12335	0.613456
Deoxynucleotidyltransferase terminal-interacting protein 2;Estrogen receptor-binding protein;LPTS-interacting protein 2;Terminal deoxynucleotidyltransferase-interacting factor 2;cDNA FLJ61649, highly similar to Homo sapiens estrogen receptor binding protein (ERBP), mRNA	DNTTIP2;ERBP;TDIF2	Q5QJE6;B7Z854	11324000	4366400	6639000	0	1177400	0	1.03414	0.709496	0.783075	NA	-0.572575	NA	0.123546	0.613456
Putative uncharacterized protein PSME1;Full-length cDNA clone CS0DJ006YA22 of T cells (Jurkat cell line) of Homo sapiens (human);11S regulator complex subunit alpha;Activator of multicatalytic protease subunit 1;Interferon gamma up-regulated I-5111 protein;Proteasome activator 28 subunit alpha;Proteasome activator complex subunit 1;PSME1 protein;cDNA, FLJ92500, Homo sapiens proteasome (prosome, m…	PSME1;IFI5111;hCG_40175	A6NJG9;Q86SZ9;Q06323;Q6FHU3;Q6IBM2	25042000	18166000	25757000	35507000	12724000	31456000	2.1791	2.76622	2.739	4.89013	2.8613	4.52204	0.123798	0.613456
Aldehyde dehydrogenase 5;Aldehyde dehydrogenase family 1 member B1;Aldehyde dehydrogenase X, mitochondrial;cDNA FLJ51238, highly similar to Aldehyde dehydrogenase X, mitochondrial (EC 1.2.1.3)	ALDH1B1;ALDH5;ALDHX	P30837;B4DLJ0	0	0	2637800	1684400	1820200	4246700	NA	NA	-0.548555	0.49233	0.0559179	1.63311	0.123864	0.613456
Dopamine-responsive gene 1 protein;LYST-interacting protein 5;SKD1-binding protein 1;Vacuolar protein sorting-associated protein VTA1 homolog;LYST-interacting protein LIP5	C6orf55;HSPC228;My012;VTA1	Q9NP79;Q9C063	40183000	15064000	29060000	10157000	19164000	26401000	2.86134	2.49609	2.91307	3.0845	3.45215	4.26929	0.124399	0.613456
Glutaminase kidney isoform, mitochondrial;K-glutaminase;L-glutamine amidohydrolase;cDNA FLJ10358 fis, clone NT2RM2001238, highly similar to Glutaminase kidney isoform, mitochondrial;Putative uncharacterized protein GLS;Putative uncharacterized protein DKFZp686O15119	GLS;GLS1;KIAA0838;DKFZp686O15119	O94925-3;O94925;B3KM58;Q53RX0;Q53TX0;Q68D38	125390000	67200000	92209000	22856000	40194000	24036000	4.5031	4.65344	4.57895	4.2546	4.52073	4.1339	0.124553	0.613456
Hsc70/Hsp90-organizing protein;Renal carcinoma antigen NY-REN-11;Stress-induced-phosphoprotein 1;Transformation-sensitive protein IEF SSP 3521;cDNA FLJ76863, highly similar to Homo sapiens stress-induced-phosphoprotein 1 (Hsp70/Hsp90-organizing protein) (STIP1), mRNA;STIP1 protein;cDNA FLJ54451, highly similar to Stress-induced-phosphoprotein 1	STIP1	P31948;A8K690;Q3ZCU9;B4DM70;F5H0T1	363080000	230400000	293980000	156990000	160750000	121230000	6.03697	6.43105	6.25168	7.03462	6.5205	6.46838	0.124587	0.613456
Dr1-associated corepressor;Dr1-associated protein 1;Negative co-factor 2-alpha;Putative uncharacterized protein DRAP1	DRAP1	Q14919-2;Q14919;C9JCC6;Q14919-1;E9PQX9;E9PNC7	13539000	2636800	7244300	716990	2401400	725730	1.29187	-0.0181597	0.908956	-0.73988	0.455697	-0.915723	0.124734	0.613456
Proline synthase co-transcribed bacterial homolog protein;cDNA FLJ78340, highly similar to Homo sapiens proline synthetase co-transcribed homolog (PROSC), mRNA;Proline synthetase co-transcribed homolog (Bacterial), isoform CRA_b;cDNA FLJ11861 fis, clone HEMBA1006885, highly similar to Proline synthetase co-transcribed bacterial homolog protein	PROSC;hCG_1993547	O94903;A8K520;D3DSW3;E5RG77;B3KMP6;E5RH70;E5RFZ4	7895900	6314100	1933100	7388600	6713800	2777700	0.513929	1.24163	-0.996974	2.6254	1.93895	1.02066	0.124797	0.613456
Signal recognition particle 68 kDa protein;cDNA FLJ54176, highly similar to Signal recognition particle 68 kDa protein;cDNA FLJ44270 fis, clone TLIVE2008229, highly similar to SIGNAL RECOGNITION PARTICLE 68 kDa PROTEIN;cDNA FLJ14416 fis, clone HEMBA1005202, highly similar to SIGNAL RECOGNITION PARTICLE 68 KD PROTEIN;cDNA FLJ11140 fis, clone PLACE1006488, highly similar to Signal recognition parti…	SRP68	Q9UHB9-1;Q9UHB9;B4DVI7;B3KWY7;E7ETK6;Q9UHB9-2;F5H5Y3;Q96K97;B3KMI9;F5H281	42348000	12869000	22020000	2500800	8938800	4272200	2.93705	2.26888	2.51285	1.06248	2.3519	1.64175	0.124913	0.613456
DIS3-like exonuclease 2;cDNA FLJ60550, weakly similar to Exosome complex exonuclease RRP44 (EC 3.1.13.-);Putative uncharacterized protein DIS3L2	DIS3L2;FAM6A	Q8IYB7-3;Q8IYB7;Q8IYB7-1;B4DI15;F5H291;Q8IYB7-2;F5H051;Q8IYB7-5;Q8IYB7-4;C9JGP4	4084100	3813100	2483100	0	0	546550	-0.437157	0.514017	-0.635748	NA	NA	-1.3248	0.125264	0.613482
Connexin-43;Gap junction 43 kDa heart protein;Gap junction alpha-1 protein;Gap junction protein;cDNA FLJ50990, highly similar to Gap junction alpha-1 protein;cDNA, FLJ79058, highly similar to Gap junction alpha-1 protein;cDNA FLJ57333, highly similar to Gap junction alpha-1 protein	GJA1;GJAL	P17302;Q53FJ6;B4DGM6;B4DI81;B4DMC9;B4DN47;B4DN50	17569000	1222200	634820	419060	0	0	1.66779	-1.12747	-2.60347	-1.51468	NA	NA	0.125413	0.613482
Antigen KI-67;cDNA FLJ56929, highly similar to Antigen KI-67	MKI67	P46013-1;P46013;F5H4V4;P46013-2;B4DRH3	39339000	9352800	24725000	409910	5186200	2113900	2.83071	1.80845	2.68001	-1.54653	1.5665	0.626679	0.125668	0.613482
67 kDa calelectrin;Annexin A6;Annexin VI;Annexin-6;Calphobindin-II;Chromobindin-20;Lipocortin VI;p68;p70;Protein III;cDNA FLJ75116, highly similar to Homo sapiens annexin A6, transcript variant 1, mRNA;cDNA FLJ53686, highly similar to Annexin A6;cDNA FLJ53638, highly similar to Annexin A6;cDNA FLJ26567 fis, clone LNF05260, highly similar to Annexin VI	ANX6;ANXA6	P08133;A8K3Q7;B7Z8A7;E9PGK1;B7Z582;E7EMC6;Q6ZP35	210440000	169120000	261830000	111430000	135900000	117790000	5.25009	5.98496	6.0846	6.54009	6.27822	6.42685	0.125777	0.613482
Calregulin;Calreticulin;CRP55;Endoplasmic reticulum resident protein 60;grp60;HACBP;cDNA FLJ53009, highly similar to Calreticulin;Calreticulin variant;cDNA FLJ58668, highly similar to Calreticulin	CALR;CRTC	P27797;B4DHR1;Q53G71;B4E2Y9	828400000	530320000	607280000	408140000	335180000	325390000	7.22701	7.63377	7.29833	8.41302	7.58061	7.8928	0.125828	0.613482
Collagen alpha-1(V) chain;Collagen type V alpha 1;Pro-alpha-1 type V collagen variant;COL5A1 protein;Alpha-1 type V collagen	COL5A1	P20908;B2ZZ86;Q59EE7;Q96HC0;Q9UML4	71589000	39135000	51735000	21513000	26821000	32672000	3.69449	3.87344	3.74518	4.16723	3.93711	4.57676	0.126069	0.613765
Activated RNA polymerase II transcriptional coactivator p15;p14;Positive cofactor 4;SUB1 homolog;Activated RNA polymerase II transcription cofactor 4 variant;cDNA, FLJ92014, highly similar to Homo sapiens SUB1 homolog (S. cerevisiae) (SUB1), mRNA;PC4 protein;SUB1 homolog (S. cerevisiae);SUB1 homolog (S. cerevisiae), isoform CRA_a;cDNA FLJ51816, highly similar to Activated RNA polymerase II transc…	PC4;RPO2TC1;SUB1;hCG_1781938	P53999;Q59G24;Q6IBA2;B7Z1Z0;D6RC37;F5H1H8	115990000	87091000	119060000	47728000	66667000	54267000	4.39068	5.0275	4.94765	5.31686	5.25072	5.30878	0.12696	0.616173
Triosephosphate isomerase;Triose-phosphate isomerase	hCG_25936;TPI1;TPI	D3DUS9;Q53HE2;P60174-1;P60174;Q2QD09;B4DUI5;B7Z5D8;P60174-2	905450000	351820000	509140000	359210000	367960000	221540000	7.35532	7.04175	7.04403	8.22878	7.71523	7.3382	0.126962	0.616173
Calcium-activated neutral proteinase 1;Calpain mu-type;Calpain-1 catalytic subunit;Calpain-1 large subunit;Cell proliferation-inducing gene 30 protein;Micromolar-calpain;cDNA, FLJ96627, highly similar to Homo sapiens calpain 1, (mu/I) large subunit (CAPN1), mRNA;cDNA FLJ53224, highly similar to Calpain-1 catalytic subunit (EC 3.4.22.52)	CANPL1;CAPN1;PIG30	P07384;B2RDI5;B4DWH5	8536200	2677400	18519000	13271000	7572800	6086800	0.626419	0.00388489	2.26304	3.4703	2.11265	2.15246	0.127135	0.616173
Eukaryotic translation initiation factor 2 subunit 1;Eukaryotic translation initiation factor 2 subunit alpha;cDNA, FLJ92791, Homo sapiens eukaryotic translation initiation factor 2, subunit 1 alpha, 35kDa (EIF2S1), mRNA;Eukaryotic translation initiation factor 2, subunit 1 alpha, 35kDa, isoform CRA_a;Full-length cDNA clone CS0DL010YH08 of B cells (Ramos cell line) of Homo sapiens (human)	EIF2A;EIF2S1;hCG_21909	P05198;Q53XC0	71778000	40977000	48627000	24790000	39491000	19656000	3.69829	3.93979	3.6558	4.37178	4.49527	3.84367	0.127419	0.616173
60S ribosomal protein L7a;PLA-X polypeptide;Surfeit locus protein 3;cDNA FLJ78489, highly similar to Homo sapiens ribosomal protein L7a (RPL7A), mRNA;cDNA, FLJ92002, Homo sapiens ribosomal protein L7a (RPL7A), mRNA;Ribosomal protein L7a;Ribosomal protein L7a, isoform CRA_c	RPL7A;SURF3;SURF-3;hCG_2032998;RP11-244N20.10-009;RP11-244N20.10-004;RP11-244N20.10-005;RP-L7a	P62424;Q5T8U4;Q5T8U3;Q5T8U2;Q9BY74	333640000	396610000	257870000	300890000	188650000	272980000	5.91497	7.21463	6.06261	7.97319	6.75139	7.63942	0.127574	0.616173
Diaphanous 1;Diaphanous-related formin-1;Protein diaphanous homolog 1;Diaphanous-1;DIAPH1 protein;Diaphanous homolog 1 (Drosophila), isoform CRA_a;Putative uncharacterized protein DIAPH1;cDNA FLJ55595, highly similar to Protein diaphanous homolog 1;Diaphanous homolog 1 (Drosophila)	DIAP1;DIAPH1;hCG_42523	Q6URC4;O60610-1;O60610;E9PEZ3;E7ET75;A0RZB7;A0RZB8;E9PEZ2;E9PHQ0;Q17RN4;Q96IL1;B9ZVX0;E5RJ79;O60610-2;B4DVR3;E7ERW8;Q7KZJ7;E7EMV0;F5H2N3;Q6UUU0	12161000	10246000	15300000	1239200	3989000	2981800	1.13701	1.94004	1.98757	0.0495039	1.18785	1.12296	0.127769	0.616173
cDNA FLJ60076, highly similar to ELAV-like protein 1;ELAV-like protein 1;Hu-antigen R	ELAVL1;HUR	B4DVB8;Q15717	95673000	30414000	42476000	27673000	27999000	23529000	4.11286	3.50972	3.46069	4.5305	3.99912	4.10314	0.127844	0.616173
Alanyl aminopeptidase;Aminopeptidase M;Aminopeptidase N;gp150;Microsomal aminopeptidase;Myeloid plasma membrane glycoprotein CD13;cDNA FLJ56120, highly similar to Aminopeptidase N (EC 3.4.11.2);cDNA FLJ51269, highly similar to Aminopeptidase N (EC 3.4.11.2);cDNA FLJ55496, highly similar to Aminopeptidase N (EC 3.4.11.2);cDNA FLJ56158, highly similar to Aminopeptidase N (EC 3.4.11.2);Membrane alan…	ANPEP;APN;CD13;PEPN	P15144;B4DP01;B4DP96;B4DPH5;B4DV63;Q59E93;Q71E46;Q8IVL7	34417000	35413000	30996000	18203000	28917000	17971000	2.63787	3.72926	3.00612	3.9262	4.04567	3.71437	0.128306	0.6174
ATP-dependent RNA helicase DHX8;DEAH box protein 8;RNA helicase HRH1;cDNA FLJ76879, highly similar to Homo sapiens DEAH (Asp-Glu-Ala-His) box polypeptide 8 (DHX8), mRNA;cDNA FLJ56523, highly similar to ATP-dependent RNA helicase DHX8 (EC 3.6.1.-);DEAH (Asp-Glu-Ala-His) box polypeptide 8	DDX8;DHX8	Q14562;A8K6J9;B7Z8F4;Q86X36;Q86YB2	0	0	3551200	725130	2132300	10357000	NA	NA	-0.119584	-0.723594	0.284231	2.91931	0.128465	0.6174
ADP-ribosylation factor 4;Putative uncharacterized protein ARF4	ARF2;ARF4	P18085;C9JAK5;C9JPM4	132660000	100430000	95883000	30931000	27055000	19206000	4.58441	5.2331	4.63531	4.69108	3.94964	3.81026	0.129118	0.618188
Beta-hexosaminidase subunit beta;Beta-hexosaminidase subunit beta chain A;Beta-hexosaminidase subunit beta chain B;Beta-N-acetylhexosaminidase subunit beta;Cervical cancer proto-oncogene 7 protein;N-acetyl-beta-glucosaminidase subunit beta;ENC-1AS	HCC7;HEXB	P07686;Q5URX0	29809000	22505000	32746000	7764600	5132800	5318900	2.4305	3.07523	3.08536	2.69701	1.55157	1.9579	0.129126	0.618188
Calmodulin;Calmodulin 1 (Phosphorylase kinase, delta), isoform CRA_a;Calmodulin 3 (Phosphorylase kinase, delta), isoform CRA_b;cDNA FLJ61744, highly similar to Calmodulin;CALM3 protein;cDNA FLJ75174, highly similar to Homo sapiens calmodulin 1 (phosphorylase kinase, delta), mRNA;cDNA, FLJ96792, highly similar to Homo sapiens calmodulin 2 (phosphorylase kinase, delta) (CALM2), mRNA	CALM;CALM1;CALM2;CALM3;CALML2;CAM;CAM1;CAM2;CAM3;CAMB;CAMC;CAMIII;hCG_20313;hCG_21749	P62158;B4DJ51;Q9BRL5;E7EMB3;A8K1M2;B2RDW0;E7ETZ0;F8WBR5	138830000	55142000	90247000	42643000	56009000	102120000	4.65	4.36813	4.54792	5.15433	4.99941	6.22089	0.129321	0.618188
Ras-related protein Rab-1A;YPT1-related protein;cDNA, FLJ96558, Homo sapiens RAB1A, member RAS oncogene family (RAB1A), mRNA;RAB1A protein;RAB1A, member RAS oncogene family;RAB1A, member RAS oncogene family, isoform CRA_b;cDNA FLJ57768, highly similar to Ras-related protein Rab-1A;GTP binding protein Rab1a	RAB1;RAB1A;hCG_22592	P62820-1;P62820;Q5U0I6;E7END7;P62820-2;B7Z8M7;Q96RD8;P62820-3	29370000	20604000	31839000	12196000	36798000	12931000	2.4091	2.9479	3.04483	3.34843	4.39338	3.23953	0.129629	0.618188
6-phosphogluconolactonase;GDH/6PGL endoplasmic bifunctional protein;Glucose 1-dehydrogenase;Hexose-6-phosphate dehydrogenase	GDH;H6PD	O95479	0	0	2151900	2117700	1614900	1560800	NA	NA	-0.84228	0.822593	-0.116734	0.189058	0.129652	0.618188
Heat shock 70 kDa protein 12A;cDNA FLJ54655, highly similar to Heat shock 70 kDa protein 12A;cDNA FLJ54654, highly similar to Heat shock 70 kDa protein 12A	HSPA12A;KIAA0417	O43301;B7Z2F7;B7Z2M8	4555900	2400500	814460	0	543500	0	-0.279439	-0.153613	-2.24397	NA	-1.68783	NA	0.130052	0.618188
2-5-oligoadenylate-binding protein;ATP-binding cassette sub-family E member 1;HuHP68;Ribonuclease 4 inhibitor;RNase L inhibitor	ABCE1;OK/SW-cl.40;RLI;RNASEL1;RNASELI;RNS4I	P61221;D6R9I9	61383000	29861000	41025000	10370000	17199000	9119900	3.47259	3.48324	3.41054	3.11444	3.29607	2.73579	0.13016	0.618188
DRT;EPH-like kinase 5;Ephrin type-B receptor 2;ERK;Renal carcinoma antigen NY-REN-47;Tyrosine-protein kinase receptor EPH-3;Tyrosine-protein kinase TYRO5;Ephrin receptor;cDNA FLJ60805, highly similar to Ephrin type-B receptor 2 (EC 2.7.10.1)	DRT;EPHB2;EPHT3;EPTH3;ERK;HEK5;TYRO5;EPHB2 variant protein;RP1-74M1.1-004	P29323-1;P29323;Q4LE53;P29323-3;P29323-2;B4DQP7;B1AKC9;A6NJM0;B4DSE0;E2I6F7	4403000	565720	3536700	0	542720	0	-0.328688	-2.23879	-0.125487	NA	-1.6899	NA	0.130263	0.618188
Aldehyde reductase;Aldo-keto reductase family 1 member B1;Aldose reductase	AKR1B1;ALDR1	P15121	40849000	26973000	55841000	34530000	20153000	44634000	2.88505	3.3365	3.85536	4.84987	3.52474	5.02684	0.130676	0.618188
1-phosphatidylinositol-5-phosphate 4-kinase 2-alpha;Diphosphoinositide kinase 2-alpha;Phosphatidylinositol-5-phosphate 4-kinase type II alpha;Phosphatidylinositol-5-phosphate 4-kinase type-2 alpha;PIP5KIII;PtdIns(4)P-5-kinase B isoform;PtdIns(4)P-5-kinase C isoform;PtdIns(5)P-4-kinase isoform 2-alpha;cDNA FLJ53867, highly similar to Phosphatidylinositol-4-phosphate 5-kinase type-2 alpha (EC 2.7.1…	PIP4K2A;PIP5K2;PIP5K2A	P48426;B4DGX2;B4DH09	697650	2139800	2253900	1153000	1842700	5205000	-2.9866	-0.319472	-0.775467	-0.0545127	0.0736421	1.92667	0.130712	0.618188
Abraxas brother protein 1;BRISC complex subunit Abro1;Protein FAM175B	ABRO1;FAM175B;KIAA0157	Q15018	3729400	845780	2968800	0	0	402080	-0.568232	-1.65859	-0.378011	NA	NA	-1.76767	0.130807	0.618188
Glucosamine-6-phosphate deaminase 2;Glucosamine-6-phosphate isomerase 2;Glucosamine-6-phosphate isomerase SB52;Putative glucosamine-6-phosphate isomerase;cDNA FLJ60594, highly similar to Homo sapiens glucosamine-6-phosphate deaminase 2 (GNPDA2), mRNA	GNP2;GNPDA2	Q8TDQ7-1;Q8TDQ7;Q8TDQ7-2;Q8TDQ7-3;Q2VYF1;B4DJF3	1926900	575890	1084800	0	0	213740	-1.52089	-2.21308	-1.83046	NA	NA	-2.6793	0.13089	0.618188
BolA-like protein 2	BOLA2;BOLA2A;BOLA2B;My016	Q9H3K6-2;Q9H3K6	856210	0	669680	1720200	803470	1621700	-2.69114	NA	-2.52635	0.522671	-1.12386	0.244279	0.131161	0.618188
130 kDa cis-Golgi matrix protein;GM130 autoantigen;Golgin subfamily A member 2;Golgin-95	GOLGA2	Q08379-1;Q08379;Q08379-2	11412000	1032000	22383000	375110	233160	617250	1.0453	-1.3715	2.53644	-1.67452	-2.90879	-1.1493	0.131197	0.618188
Putative uncharacterized protein LYRM4;LYR motif-containing protein 4	LYRM4;C6orf149;CGI-203;ISD11	F5H189;C9JRX8;Q9HD34;C9JY28	0	0	1096400	505920	1648000	465770	NA	NA	-1.81512	-1.24292	-0.0874628	-1.55554	0.131479	0.618648
Steroid receptor RNA activator 1;Steroid receptor RNA activator protein;cDNA FLJ30398 fis, clone BRACE2008402, highly similar to Steroid receptor RNA activator 1;Steroid receptor RNA activator 1, isoform CRA_a	PP7684;SRA1;hCG_20299	Q9HD15;B3KNT3;F6WGS5	962290	4112700	3729700	0	681390	0	-2.52263	0.623138	-0.0488309	NA	-1.36163	NA	0.132038	0.620415
Protein transport protein Sec23A;SEC23-related protein A;cDNA FLJ53608, highly similar to Protein transport protein Sec23A;cDNA FLJ55960, highly similar to Protein transport protein Sec23A;cDNA FLJ45429 fis, clone BRHIP3039057, highly similar to Protein transport protein Sec23A;cDNA FLJ52821, highly similar to Protein transport protein Sec23A	SEC23A	Q15436;B4DSQ5;B4DF60;F5H365;F5H6C4;B3KXI2;B4E0Q9;E7ES38	18097000	17172000	34150000	21132000	27451000	9544900	1.7105	2.68504	3.14592	4.14145	3.97061	2.8015	0.132822	0.62161
Aminoacyl tRNA synthase complex-interacting multifunctional protein 2;Multisynthase complex auxiliary component p38;Protein JTV-1;cDNA, FLJ93510, highly similar to Homo sapiens JTV1 gene (JTV1), mRNA;Putative uncharacterized protein AIMP2	AIMP2;JTV1;PRO0992	Q13155;B2R7M3;F8W950;A8MU58	23398000	1723100	4455400	0	1383300	0	2.08114	-0.631941	0.207664	NA	-0.340065	NA	0.13323	0.62161
DNA-directed RNA polymerase II subunit A;DNA-directed RNA polymerase II subunit RPB1;DNA-directed RNA polymerase III largest subunit;RNA-directed RNA polymerase II subunit RPB1;DNA-directed RNA polymerase	POLR2;POLR2A	P24928;Q6NX41;B4E3V7	6708400	16841000	6901400	192750	1913800	1222400	0.278794	2.65696	0.838999	-2.6351	0.128261	-0.163511	0.133571	0.62161
Hsc70-interacting protein;Progesterone receptor-associated p48 protein;Protein FAM10A1;Putative tumor suppressor ST13;Renal carcinoma antigen NY-REN-33;Suppression of tumorigenicity 13 protein;cDNA FLJ53687, highly similar to Hsc70-interacting protein;cDNA, FLJ79054, highly similar to Hsc70-interacting protein;ST13 protein;Aging-associated protein 14b;Aging-associated protein 2;Suppression of tum…	FAM10A1;HIP;SNC6;ST13;AAG2;hCG_1790973;FAM10A5;RP3-408N23.5-003	P50502;B4E0U6;B7ZA40;Q0IJ56;Q1XBU6;Q2TU77;Q8NFI4;B1AHN5;D6W507;F6VDH7;Q1XBU7;Q3KNR6	89817000	78177000	74488000	58525000	41227000	52926000	4.02174	4.87172	4.27105	5.61108	4.55734	5.27268	0.133763	0.62161
Heterochromatin protein 1-binding protein 3;Protein HP1-BP74;cDNA FLJ61197, highly similar to Homo sapiens heterochromatin protein 1, binding protein 3 (HP1BP3), mRNA;Heterochromatin protein 1, binding protein 3, isoform CRA_b;Heterochromatin protein 1, binding protein 3	HP1BP3;hCG_38870;RP5-930J4.3-015;RP5-930J4.3-006	Q5SSJ5-1;Q5SSJ5;Q5SSJ5-2;Q5SSJ5-3;B4E0N8;B0QZK4;Q5SWC8	55182000	32046000	30556000	12895000	26560000	19696000	3.31895	3.58512	2.98549	3.42883	3.923	3.8466	0.133843	0.62161
Autoantigen NGP-1;Nucleolar GTP-binding protein 2;cDNA, FLJ93364, Homo sapiens nucleolar GTPase (HUMAUANTIG), mRNA;Guanine nucleotide binding protein-like 2 (Nucleolar)	GNL2;NGP1;hCG_25676;RP3-423B22.7-001	Q13823;Q5T0F3	4667100	2818200	3545400	190350	0	214310	-0.244649	0.0778262	-0.121942	-2.65318	NA	-2.67546	0.134082	0.62161
ATP-dependent 61 kDa nucleolar RNA helicase;DEAD box protein 21;DEAD box protein 56;Probable ATP-dependent RNA helicase DDX56;DEAD (Asp-Glu-Ala-Asp) box polypeptide 56 variant;Putative uncharacterized protein DDX56;Fer-1-like protein 5	DDX21;DDX56;NOH61;FER1L5	Q9NY93;Q53HB9;C9JV95;F5H0L5;A0AVI2-1;A0AVI2;F8WDT8	6574000	4018900	4627600	733940	0	0	0.249596	0.589853	0.262374	-0.706171	NA	NA	0.134389	0.62161
ATP synthase subunit beta, mitochondrial;ATP synthase subunit beta	ATP5B;ATPMB;ATPSB	P06576;Q0QEN7;F8VPV9;F8W079	316600000	196350000	192220000	174990000	112970000	167190000	5.83934	6.20034	5.63872	7.19122	6.01162	6.93212	0.135325	0.62161
Inhibitor of nuclear factor kappa-B kinase-interacting protein;IKIP protein	IKBIP;IKIP	Q70UQ0-1;Q70UQ0;Q70UQ0-2;Q3B7K3	17406000	6985200	6462600	2108100	2092300	2414800	1.65434	1.38735	0.744224	0.816038	0.256911	0.818676	0.135693	0.62161
C-2K;Cell division cycle 2-like protein kinase 4;Cell division protein kinase 9;Cyclin-dependent kinase 9;Serine/threonine-protein kinase PITALRE;cDNA, FLJ94450, highly similar to Homo sapiens cyclin-dependent kinase 9 (CDC2-related kinase) (CDK9), mRNA;Cdc2-related kinase, arginine/serine-rich;Cell division cycle 2-related protein kinase 7;Cell division protein kinase 12	CDC2L4;CDK9;CDK12;CRK7;CRKRS;KIAA0904	P50750-2;P50750;B2R9L6;B5BU53;P50750-1;Q9NYV4-1;Q9NYV4;Q9NYV4-2;Q9NYV4-3;E7EUM9	4781600	253690	938500	0	330760	0	-0.209682	-3.39581	-2.03946	NA	-2.40432	NA	0.135937	0.62161
cDNA FLJ56825, highly similar to WD repeat protein 57;38 kDa-splicing factor;Prp8-binding protein;U5 small nuclear ribonucleoprotein 40 kDa protein;U5 snRNP-specific 40 kDa protein;WD repeat-containing protein 57;cDNA FLJ90035 fis, clone HEMBA1001878, highly similar to WD repeat protein 57;CDW11/WDR57;WD repeat domain 57 (U5 snRNP specific), isoform CRA_a;cDNA, FLJ94417, highly similar to Homo sa…	PRP8BP;SFP38;SNRNP40;WDR57;hCG_20041	B4DQJ1;Q96DI7;A0MNP2;B2R9I9	2164700	959000	2092500	0	147130	147620	-1.35301	-1.47735	-0.882663	NA	-3.57302	-3.21327	0.13677	0.62161
Lysp100b;Nuclear autoantigen Sp-100;Nuclear dot-associated Sp100 protein;Speckled 100 kDa;Putative uncharacterized protein SP100	SP100	P23497-1;P23497;Q53TD0	2688300	5260600	1844200	0	0	633530	-1.04048	0.97828	-1.0649	NA	NA	-1.11174	0.137028	0.62161
Complex I-18 kDa;Complex I-AQDQ;NADH dehydrogenase [ubiquinone] iron-sulfur protein 4, mitochondrial;NADH-ubiquinone oxidoreductase 18 kDa subunit	NDUFS4	O43181	6257500	3417400	2143100	1869600	2269200	3482100	0.178411	0.355951	-0.848191	0.642824	0.374005	1.34673	0.13756	0.62161
26S protease regulatory subunit 4;26S proteasome AAA-ATPase subunit RPT2;Proteasome 26S subunit ATPase 1;Proteasome 26S ATPase subunit 1 variant;cDNA, FLJ93843, Homo sapiens proteasome (prosome, macropain) 26S subunit, ATPase, 1(PSMC1), mRNA;Proteasome (Prosome, macropain) 26S subunit, ATPase, 1;Proteasome (Prosome, macropain) 26S subunit, ATPase, 1, isoform CRA_a;Proteasome 26S ATPase subunit 1	PSMC1;hCG_2029049	P62191;Q53HB3;Q53XL8;Q6NW36	75377000	22802000	40621000	19839000	21624000	34852000	3.76888	3.09414	3.39626	4.05036	3.62638	4.66994	0.137807	0.62161
60S acidic ribosomal protein P2;Renal carcinoma antigen NY-REN-44;cDNA, FLJ92222, Homo sapiens ribosomal protein, large P2 (RPLP2), mRNA;Ribosomal protein, large, P2, isoform CRA_a;RPLP2 protein	D11S2243E;RPLP2;RPP2;hCG_1778304	P05387;Q6FG96	48754000	106460000	70629000	62313000	59069000	96718000	3.14027	5.31722	4.1943	5.70156	5.07615	6.14248	0.137862	0.62161
General vesicular transport factor p115;Protein USO1 homolog;Transcytosis-associated protein;Vesicle-docking protein	USO1;VDP	O60763-2;O60763;O60763-1;F5GZ76;F5GYR8;F5H4X1	35415000	12638000	17325000	6592200	14250000	10198000	2.67911	2.24275	2.16689	2.46085	3.02471	2.89699	0.139039	0.62161
Glyoxalase II;Hydroxyacylglutathione hydrolase, mitochondrial;cDNA FLJ60347, highly similar to Homo sapiens hydroxyacylglutathione hydrolase (HAGH), transcript variant 1, mRNA	GLO2;HAGH;HAGH1	Q16775-1;Q16775;B4DT01;Q16775-2	3657200	1904800	1256400	0	560160	0	-0.596436	-0.487308	-1.61859	NA	-1.64427	NA	0.139449	0.62161
Antigen NY-CO-10;Peptidyl-prolyl cis-trans isomerase CWC27 homolog;Serologically defined colon cancer antigen 10	CWC27;SDCCAG10;UNQ438/PRO871	Q6UX04-1;Q6UX04;F5H636;Q6UX04-2	1064900000	24796000	506300000	9964000	1068200	26350000	7.58933	3.21509	7.03596	3.05682	-0.712997	4.2665	0.14015	0.62161
Elongation factor Tu, mitochondrial;P43	TUFM	P49411	213850000	100070000	116910000	54024000	91515000	51039000	5.27328	5.22792	4.92136	5.49562	5.70776	5.2203	0.140214	0.62161
Ephrin type-A receptor 2;Epithelial cell kinase;Tyrosine-protein kinase receptor ECK;cDNA FLJ51229, highly similar to Ephrin type-A receptor 2 (EC 2.7.10.1);Soluble EPHA2 variant 1;Protein tyrosine kinase;EPHA2 protein	ECK;EPHA2	P29317;B4DL04;B5A968;Q8IZL0;Q96HF4	10431000	18567000	7178200	0	1561600	174350	0.91563	2.79772	0.895732	NA	-0.165154	-2.97317	0.141049	0.62161
UPF0027 protein C22orf28;cDNA FLJ58027	C22orf28;HSPC117	Q9Y3I0;B4DNA0;E9PCW3	63319000	37588000	60341000	31819000	26029000	26939000	3.51739	3.81525	3.96718	4.73191	3.89387	4.2984	0.141461	0.62161
RRP9 homolog;U3 small nucleolar ribonucleoprotein-associated 55 kDa protein;U3 small nucleolar RNA-interacting protein 2	RNU3IP2;RRP9;U355K	O43818	4413500	2145100	6687700	709440	0	0	-0.325252	-0.315903	0.79362	-0.755153	NA	NA	0.141759	0.62161
Putative uncharacterized protein RPS27;Ribosomal protein S27	RP11-422P24.3-002;RPS27	Q5T4L4	92466000	97351000	86707000	21893000	21670000	18188000	4.06368	5.18818	4.49019	4.19249	3.62945	3.73169	0.142658	0.62161
Complex I-SGDH;NADH dehydrogenase [ubiquinone] 1 beta subcomplex subunit 5, mitochondrial;NADH-ubiquinone oxidoreductase SGDH subunit;cDNA, FLJ94443, highly similar to Homo sapiens NADH dehydrogenase (ubiquinone) 1 beta subcomplex, 5, 16kDa (NDUFB5), mRNA;NADH dehydrogenase (Ubiquinone) 1 beta subcomplex, 5, 16kDa, isoform CRA_e;NDUFB5 protein;NADH dehydrogenase (Ubiquinone) 1 beta subcomplex, 5,…	NDUFB5;hCG_1787208	O43674;B2R9L0;D3DNS1;E7EWP0;Q05D62;Q561V6	5653900	1139300	1985000	0	0	513740	0.0320712	-1.2288	-0.958752	NA	NA	-1.41412	0.142663	0.62161
Chloride channel ABP;Chloride intracellular channel protein 1;Nuclear chloride ion channel 27;Regulatory nuclear chloride ion channel protein;Chloride intracellular channel 1 variant;cDNA, FLJ94671, Homo sapiens chloride intracellular channel 1 (CLIC1), mRNA;Chloride intracellular channel 1	CLIC1;NCC27;DADB-110M10.1-001;DAMA-236L13.3-001;DAMC-117B11.2-001;DAQB-350E15.4-001;DASS-312M4.8-001;XXbac-BCX88C14.3-001	O00299;Q53FB0;Q5SRT3	131290000	74766000	83625000	20612000	41193000	24599000	4.56944	4.80736	4.43797	4.10551	4.55615	4.1673	0.142945	0.62161
Alpha-tubulin 6;Tubulin alpha-1C chain;Tubulin alpha-6 chain;cDNA FLJ55956, highly similar to Tubulin alpha-6 chain;Tubulin alpha 6 variant;Alpha-tubulin ubiquitous;Tubulin alpha-1B chain;Tubulin alpha-ubiquitous chain;Tubulin K-alpha-1;cDNA FLJ78587;cDNA FLJ32131 fis, clone PEBLM2000267, highly similar to Tubulin alpha-ubiquitous chain;cDNA FLJ37398 fis, clone BRAMY2027467, highly similar to Tub…	TUBA1C;TUBA6;TUBA1B;TUBA1A;TUBA3;TUBA2;TUBA3C;TUBA3D;hCG_19100;TUBA3E	Q9BQE3;B7Z1K5;F5H5D3;Q53GA7;P68363;A8JZY9;B3KPS3;B3KT06;Q71U36;Q9UQM3;Q13748-1;Q13748;Q1ZYQ1;Q13748-2;B4DQK4;Q6PEY2;Q8WU19;F8VXZ4;F8VVB9;F8VQQ4;E9PGK3;Q8N532	2372200000	878620000	1153900000	467930000	964890000	601500000	8.74483	8.36215	8.22441	8.61024	9.10604	8.77919	0.143065	0.62161
Transcription factor IIB;UPF0468 protein C16orf80	C16orf80	Q9Y6A4	4296200	838830	2091500	0	564900	0	-0.364114	-1.6705	-0.883353	NA	-1.63211	NA	0.143122	0.62161
Mammalian STE20-like protein kinase 3;Serine/threonine-protein kinase 24;STE20-like kinase MST3;cDNA FLJ60706, highly similar to Serine/threonine-protein kinase 24 (EC 2.7.11.1);Serine/threonine kinase 24 (STE20 homolog, yeast);Serine/threonine kinase 24 (STE20 homolog, yeast), isoform CRA_c;cDNA FLJ61159, highly similar to Serine/threonine-protein kinase 24 (EC 2.7.11.1);cDNA FLJ61383, highly si…	MST3;STK24;STK3;hCG_27759;RP11-111L24.5-001;RP11-111L24.5-006;RP11-111L24.5-003;MASK;MST4	Q9Y6E0-2;Q9Y6E0;B4DMR0;Q5U0E6;B4DR80;Q5JV99;B4DT57;Q9Y6E0-1;Q6FG81;Q6P0Y1;E9PCB9;Q5JV93;F5H2G3;B4E0Y9;E7ERH7;Q9P289-1;Q9P289;Q499L9;C9JGW8;Q8NBY1;Q9P289-3	4099000	2888800	2614500	0	830720	0	-0.431903	0.113523	-0.561355	NA	-1.07574	NA	0.143181	0.62161
Rab geranylgeranyltransferase, beta subunit;Geranylgeranyl transferase type II subunit beta;Geranylgeranyl transferase type-2 subunit beta;Rab geranylgeranyltransferase subunit beta;Rab geranyl-geranyltransferase subunit beta;Type II protein geranyl-geranyltransferase subunit beta;Rab geranylgeranyltransferase, beta subunit, isoform CRA_d;RABGGTB protein;Rab geranylgeranyltransferase, beta subuni…	RABGGTB;RP4-682C21.3-012;GGTB;hCG_22856;RP4-682C21.3-001	Q5T4U8;P53611;Q6IB63;Q59GT6	0	0	969800	675810	489450	521210	NA	NA	-1.99213	-0.825216	-1.83895	-1.39329	0.143454	0.62161
21 kDa transmembrane-trafficking protein;p24delta;S31III125;Tmp-21-I;Transmembrane emp24 domain-containing protein 10;Transmembrane protein Tmp21;cDNA FLJ52032, highly similar to Transmembrane emp24 domain-containing protein 10;Full-length cDNA 5-PRIME end of clone CS0DF013YM24 of Fetal brain of Homo sapiens (Human) variant	TMED10;TMP21	P49755;B4DZH3;Q53GF9	56216000	58618000	135790000	16962000	1384700	3703700	3.34573	4.45632	5.13734	3.82433	-0.338606	1.43574	0.144063	0.62161
60S ribosomal protein L11;CLL-associated antigen KW-12;Cell growth-inhibiting protein 34;cDNA, FLJ92077, Homo sapiens ribosomal protein L11 (RPL11), mRNA;Ribosomal protein L11;Ribosomal protein L11, isoform CRA_b	RPL11;hCG_1739238;RP11-223J15.3-001;RP11-223J15.3-005;RP11-223J15.3-004	P62913-1;P62913;Q08ES8;Q5VVD0;Q5VVC8;Q5VVC9	250770000	109300000	143790000	55404000	85245000	92633000	5.50305	5.3552	5.21993	5.53201	5.60536	6.08023	0.144281	0.62161
COP9 signalosome complex subunit 1;G protein pathway suppressor 1;JAB1-containing signalosome subunit 1;Protein MFH;cDNA FLJ75157, highly similar to Homo sapiens G protein pathway suppressor 1, transcript variant 1, mRNA;cDNA FLJ55804, highly similar to COP9 signalosome complex subunit 1;Putative uncharacterized protein GPS1;G protein pathway suppressor 1 isoform 2 variant	COPS1;CSN1;GPS1	Q13098-7;Q13098;A8K070;Q13098-4;B4DND6;Q13098-5;Q13098-6;C9JFE4;Q59F65	20082000	11131000	9857200	2071400	5557700	2586200	1.86066	2.05956	1.35329	0.790701	1.66631	0.917606	0.144908	0.62161
DnaJ homolog subfamily A member 3, mitochondrial;DnaJ protein Tid-1;Hepatocellular carcinoma-associated antigen 57;Tumorous imaginal discs protein Tid56 homolog;cDNA FLJ10471 fis, clone NT2RP2000045, highly similar to DnaJ homolog subfamily A member 3, mitochondrial;DnaJ (Hsp40) homolog, subfamily A, member 3 variant;DnaJ (Hsp40) homolog, subfamily A, member 3, isoform CRA_b	DNAJA3;HCA57;TID1;hCG_15165	Q96EY1-1;Q96EY1;B3KM81;Q53G26;Q59E88;Q96EY1-2	3043500	1634600	2239900	495540	953140	458060	-0.861444	-0.70801	-0.784456	-1.27283	-0.877419	-1.57962	0.147176	0.62161
60S ribosomal protein L10a;CSA-19;Neural precursor cell expressed developmentally down-regulated protein 6;Ribosomal protein L1	NEDD6;RPL10A	P62906;Q1JQ76	153440000	132110000	97644000	74568000	82265000	64360000	4.79436	5.62865	4.66157	5.96058	5.55403	5.55486	0.147516	0.62161
High mobility group nucleosome-binding domain-containing protein 2;Non-histone chromosomal protein HMG-17	HMG17;HMGN2	P05204	785320000	300950000	369650000	146950000	392710000	246780000	7.14996	6.81643	6.58213	6.93928	7.80914	7.49385	0.147683	0.62161
Farnesyl-diphosphate farnesyltransferase;FPP:FPP farnesyltransferase;Squalene synthase;Farnesyl-diphosphate farnesyltransferase 1;Farnesyl-diphosphate farnesyltransferase 1, isoform CRA_a;FDFT1 protein;cDNA FLJ50548, highly similar to Squalene synthetase (EC 2.5.1.21);cDNA FLJ55760, highly similar to Squalene synthetase (EC 2.5.1.21);cDNA, FLJ79081, highly similar to Squalene synthetase (EC 2.5.1…	FDFT1;hCG_17749	P37268;Q6IAX1;B4DJE5;B4DND3;B7Z9R8;E9PNM1;B4DTK0;B7Z1J3;B4DT56;B3KQ95;B4DWP0;E9PJG4	2200600	2328200	3917700	199660	36151	492890	-1.32928	-0.197733	0.0221164	-2.58429	-5.598	-1.47389	0.147883	0.62161
47 kDa heat shock protein;Arsenic-transactivated protein 3;Cell proliferation-inducing gene 14 protein;Collagen-binding protein;Rheumatoid arthritis-related antigen RA-A47;Serpin H1;cDNA FLJ78501, highly similar to Homo sapiens serpin peptidase inhibitor, clade H (heat shock protein 47), member 1, (collagen binding protein 1) (SERPINH1), mRNA;cDNA FLJ52569, highly similar to Collagen-binding prot…	CBP1;CBP2;HSP47;PIG14;SERPINH1;SERPINH2;ra-a47	P50454;A8K259;B4DN87;E9PKH2;E9PPV6;E9PR70;Q9NPA9;E9PMI5;E9PK86	933590000	662840000	619260000	534750000	375540000	396150000	7.39947	7.95557	7.32651	8.80282	7.74464	8.17668	0.148138	0.62161
DnaJ homolog subfamily C member 9;DnaJ protein SB73;cDNA FLJ36843 fis, clone ASTRO2012552, highly similar to DnaJ homolog subfamily C member 9;DnaJ (Hsp40) homolog, subfamily C, member 9;HCG2024613, isoform CRA_a;RcDNAJ9	DNAJC9;hCG_2024613	Q8WXX5;B2RMW6;Q2VIL4	26627000	5007400	26507000	1219300	4377200	2496300	2.26764	0.907114	2.78041	0.026148	1.32183	0.866563	0.148365	0.62161
cDNA FLJ61582, highly similar to RNA-binding protein with multiple splicing;HCG2043421, isoform CRA_c;Heart and RRM expressed sequence;RNA-binding protein with multiple splicing;RNA binding protein with multiple splicing;HCG2043421, isoform CRA_b	hCG_2043421;HERMES;RBPMS	B4E3T4;Q93062-3;Q93062;Q569H2;Q93062-2;Q93062-1;D3DSV0;Q93062-5;F5H357;Q93062-4	1285300	947110	2328900	0	0	356150	-2.10507	-1.49534	-0.728242	NA	NA	-1.94267	0.149026	0.62161
Protein DB83;Transmembrane protein 33;SHINC3	DB83;TMEM33;SHINC3	P57088;A6QKW0;D6RAA6	9399500	3086000	11890000	16597	1909100	0	0.765409	0.20879	1.62379	-6.17284	0.124714	NA	0.149423	0.62161
Eukaryotic translation initiation factor 4 gamma, 3 variant;EIF4G3 protein;eIF-4-gamma II;Eukaryotic translation initiation factor 4 gamma 3;cDNA FLJ59298, highly similar to Eukaryotic translation initiation factor 4 gamma 3;cDNA FLJ53944, highly similar to Eukaryotic translation initiation factor 4 gamma 3;Eukaryotic translation initiation factor 4 gamma, 3	EIF4G3;RP11-190H11.1-009	Q59GJ0;B9EGQ7;O43432-1;O43432;B4DH17;Q504Z1;B4DZE1;F5H564;F5H8J4;Q5SWD0	1028400	615970	2420900	1243200	1276900	17588000	-2.42677	-2.11602	-0.672347	0.0541532	-0.455534	3.68329	0.149548	0.62161
Actin-binding protein 280;Alpha-filamin;Endothelial actin-binding protein;Filamin-1;Filamin-A;Non-muscle filamin;Filamin A;FLNA protein;FLJ00119 protein;Filamin A, alpha (Actin binding protein 280);Putative uncharacterized protein FLNA	FLN;FLN1;FLNA;FLJ00119;XX-FW83128A1.1-010	P21333-1;P21333;E9KL45;Q60FE5;P21333-2;Q60FE6;Q6NXF2;Q8TES4;Q5HY54;Q96C61;A6NDY9	1310800000	786160000	1040400000	540340000	486860000	513840000	7.88906	8.20173	8.07503	8.81782	8.11918	8.55195	0.149998	0.62161
Cell proliferation-inducing gene 21 protein;Guanine nucleotide-binding protein subunit beta-2-like 1;Guanine nucleotide-binding protein subunit beta-like protein 12.3;Human lung cancer oncogene 7 protein;Receptor for activated C kinase;Receptor of activated protein kinase C 1	GNB2L1;HLC7;PIG21	P63244;E9KL35;D6REE5;D6RAC2	274560000	129820000	207200000	92493000	111380000	73081000	5.6338	5.60342	5.74699	6.27137	5.99117	5.7382	0.150644	0.62161
3-phosphoadenosine-5-phosphosulfate synthase;Adenosine-5-phosphosulfate 3-phosphotransferase;Adenylylsulfate 3-phosphotransferase;Adenylyl-sulfate kinase;APS kinase;ATP-sulfurylase;Bifunctional 3-phosphoadenosine 5-phosphosulfate synthase 2;Sulfate adenylate transferase;Sulfate adenylyltransferase;Sulfurylase kinase 2;cDNA FLJ53931, highly similar to Bifunctional 3-phosphoadenosine5-phosphosulfat…	ATPSK2;PAPSS2;hCG_23331;RP11-77F13.2-001	O95340-2;O95340;B4DWB5;E7ER89;O95340-1;Q5TB52;Q9UIR2	35286000	25133000	29445000	20849000	14360000	18354000	2.67385	3.23456	2.93206	4.122	3.0358	3.74479	0.150942	0.62161
SF3a66;Spliceosome-associated protein 62;Splicing factor 3A subunit 2;SF3A2 protein	SAP62;SF3A2	Q15428;Q05DF2	38491000	18587000	7606700	963210	4506300	3175500	2.79927	2.79927	0.97938	-0.313983	1.36376	1.21376	0.151373	0.62161
Putative uncharacterized protein TBC1D5;TBC1 domain family member 5;TBC1 domain family, member 5	TBC1D5;KIAA0210	C9JP52;Q92609;B9A6K1;C9J3F6	1836300	1085300	2632500	0	557210	0	-1.59037	-1.29885	-0.551457	NA	-1.65189	NA	0.151911	0.62161
Imidodipeptidase;Peptidase D;Proline dipeptidase;Xaa-Pro dipeptidase;cDNA FLJ75447, highly similar to Homo sapiens peptidase D, mRNA;cDNA FLJ78212, highly similar to Human prolidase (imidodipeptidase) mRNA;cDNA FLJ78243, highly similar to Homo sapiens peptidase D, mRNA;cDNA FLJ58179, highly similar to Xaa-Pro dipeptidase (EC 3.4.13.9);Putative uncharacterized protein PEPD;cDNA FLJ57945, highly si…	PEPD;PRD	P12955;A8K3Z1;A8K416;A8K696;A8MX47;B4DDB7;E9PCE8	5438600	941460	3143900	6496100	7444200	992540	-0.0239398	-1.50398	-0.295335	2.43967	2.08794	-0.464031	0.152703	0.62161
Nervous system over-expressed protein 20;Protein FAM114A1;Protein NOXP20;cDNA FLJ60392;cDNA FLJ36860 fis, clone ASTRO2015295;cDNA FLJ60291;Putative uncharacterized protein DKFZp686F20250	FAM114A1;NOXP20;DKFZp686F20250	Q8IWE2;B4E1Z8;B3KSS5;B4DL61;Q6MZV4	2460900	1235700	2009200	688230	3007600	1235100	-1.16799	-1.11162	-0.941269	-0.798942	0.780434	-0.1486	0.153746	0.62161
Chloride channel, nucleotide sensitive 1A;Chloride conductance regulatory protein ICln;Chloride ion current inducer protein;Methylosome subunit pICln;Reticulocyte pICln;PRO1478	CLCI;CLNS1A;ICLN	P54105;Q9P1H0;E9PJF4;E9PMI6;E9PQ83	3651700	1067800	507920	0	0	360040	-0.598607	-1.32231	-2.92522	NA	NA	-1.927	0.154072	0.62161
EBNA1-binding protein 2;Nucleolar protein p40;Probable rRNA-processing protein EBP2;EBNA1 binding protein 2;EBNA1 binding protein 2 variant;EBNA1 binding protein 2, isoform CRA_a;EBNA1BP2 protein	EBNA1BP2;EBP2;hCG_2031782;RP5-1034F7.2-001	Q99848;Q6IB29	36449000	29003000	18753000	4847400	6825600	6549600	2.72063	3.44118	2.28116	2.01731	1.96278	2.25818	0.154457	0.62161
Coiled-coil domain-containing protein 58;Putative uncharacterized protein CCDC58	CCDC58	Q4VC31;C9JQ41	0	1210900	557460	3485900	1830700	1332900	NA	-1.14087	-2.79095	1.54163	0.0642163	-0.0386593	0.154938	0.62161
Macropain subunit C8;Multicatalytic endopeptidase complex subunit C8;Proteasome component C8;Proteasome subunit alpha type-3;Proteasome subunit alpha type	HC8;PSC8;PSMA3	P25788-1;P25788;Q6IB71;P25788-2	50603000	13214000	35142000	16029000	23579000	11992000	3.19398	2.30705	3.18723	3.74271	3.75125	3.13077	0.155146	0.62161
Lysyl hydroxylase 3;Procollagen-lysine,2-oxoglutarate 5-dioxygenase 3;cDNA PSEC0016 fis, clone NT2RM1001076, highly similar to Procollagen-lysine,2-oxoglutarate 5-dioxygenase 3 (EC 1.14.11.4);Putative uncharacterized protein DKFZp564O1822	PLOD3;DKFZp564O1822	O60568;B3KQQ3;Q9UG85	29785000	20319000	23527000	10614000	11522000	12951000	2.42934	2.92781	2.60835	3.14799	2.71814	3.24176	0.155369	0.62161
Myosin heavy chain 14;Myosin heavy chain, non-muscle IIc;Myosin-14;Non-muscle myosin heavy chain IIc;MYH14 protein;cDNA FLJ56368, highly similar to Myosin-14;Nonmuscle myosin heavy chain II-C variant;Myosin;cDNA FLJ16179 fis, clone BRHIP3000070, highly similar to Myosin-14;cDNA FLJ43092 fis, clone COLON2002520, highly similar to Myosin-14	FP17425;KIAA2034;MYH14	Q7Z406-2;Q7Z406;Q7Z406-6;Q7Z406-1;A1L2Z2;B4E177;C3TTN4;F2Z2U8;Q14780;B3KV65;F2Z2U9;Q7Z406-4;B3KWH4;F2Z2S7;Q7Z406-5	2560400	2400000	6182700	941870	143810	87008	-1.11081	-0.153913	0.680346	-0.346305	-3.60594	-3.97594	0.155623	0.62161
Leucine zipper protein 1;LUZP1 protein	LUZP1;RP1-184J9.3-002	Q86V48-1;Q86V48;Q5TH92;Q86V48-3;Q86V48-2;Q05DE3	20920000	8570300	18144000	158340	2355600	0	1.91964	1.6824	2.23353	-2.91881	0.427915	NA	0.155905	0.62161
Transmembrane protein 214;TMEM214 protein;cDNA, FLJ96404;cDNA FLJ57745;cDNA FLJ58194	PP446;TMEM214	Q6NUQ4-1;Q6NUQ4;B3LEU8;Q6NUQ4-2;B2RD07;B4DLT7;B4DKI3	5768300	1261200	7671700	882020	0	0	0.0609711	-1.08215	0.991656	-0.441022	NA	NA	0.155992	0.62161
39S ribosomal protein L47, mitochondrial;Nasopharyngeal carcinoma metastasis-related protein 1	CGI-204;MRPL47;NCM1	Q9HD33-1;Q9HD33;Q9HD33-2;Q9HD33-3	1868700	819680	6003500	524690	0	0	-1.56514	-1.70382	0.637913	-1.19037	NA	NA	0.156233	0.62161
General transcription factor 3C polypeptide 5;TF3C-epsilon;Transcription factor IIIC 63 kDa subunit;Transcription factor IIIC subunit epsilon;General transcription factor IIIC, polypeptide 5, 63kDa;General transcription factor IIIC, polypeptide 5, 63kDa, isoform CRA_c	CDABP0017;GTF3C5;hCG_31454;RP11-326L24.5-005	Q9Y5Q8-3;Q9Y5Q8;Q9Y5Q8-1;Q9Y5Q8-2;Q5T7U1	1096300	257700	0	829470	1236000	616830	-2.33453	-3.37318	NA	-0.529643	-0.5025	-1.15028	0.156274	0.62161
Adenylate cyclase-stimulating G alpha protein;Extra large alphas protein;Guanine nucleotide-binding protein G(s) subunit alpha isoforms XLas;Putative uncharacterized protein GNAS;GNAS complex locus;Guanine nucleotide-binding protein G(s) subunit alpha isoforms short;cDNA, FLJ79509, highly similar to Guanine nucleotide-binding protein G(s)subunit alpha;cDNA, FLJ79523, highly similar to Guanine nuc…	GNAS;GNAS1;GSP;hCG_1788380;GSA	Q5JWF2-1;Q5JWF2;Q5JWF2-2;A6NI00;Q5FWY2;P63092-1;P63092;B0AZR9;P63092-2;P63092-3;Q14455;O60726;O75633	9849700	5447800	9389700	3105800	6445800	3151000	0.832905	1.02873	1.28319	1.37506	1.88018	1.20258	0.156539	0.62161
DNA-directed RNA polymerase II 33 kDa polypeptide;DNA-directed RNA polymerase II subunit C;DNA-directed RNA polymerase II subunit RPB3;RPB31;cDNA FLJ76636, highly similar to Homo sapiens polymerase (RNA) II (DNA directed) polypeptide C, 33kDa (POLR2C), transcript variant alpha, mRNA;HCG2025883, isoform CRA_b;POLR2C protein;cDNA FLJ57430, highly similar to DNA-directed RNA polymerase II 33 kDa pol…	A-152E5.7;POLR2C;hCG_2025883	P19387;Q6FGR6;B7Z6D1;B7Z377	16914000	3205500	4753400	0	497430	437380	1.61297	0.263602	0.301069	NA	-1.81561	-1.64627	0.156582	0.62161
Signal recognition particle 9 kDa protein;cDNA FLJ76514, highly similar to Homo sapiens signal recognition particle 9kDa (SRP9), mRNA;HCG1781062;Signal recognition particle 9kDa, isoform CRA_a;Similar to signal recognition particle 9kD;Putative uncharacterized protein DKFZp564M2223;SRP9 protein	SRP9;hCG_1781062;hCG_1984300;DKFZp564M2223	P49458-1;P49458;A8K0N0;Q8WVW9;P49458-2;E9PE20;Q659G3;Q6P2S0	22524000	8092500	4641100	6982700	5979600	11256000	2.02622	1.59964	0.266576	2.54388	1.77187	3.03939	0.156939	0.62161
Glycoprotein GP36b;Lectin mannose-binding 2;Vesicular integral-membrane protein VIP36;cDNA FLJ75774, highly similar to Homo sapiens lectin, mannose-binding 2 (LMAN2), mRNA;cDNA FLJ52285, highly similar to Vesicular integral-membrane protein VIP36	C5orf8;LMAN2	Q12907;A8K7T4;B4DWN1;D6RIU4;D6RBV2	32453000	1701200	1728000	5994800	19255000	7201000	2.5531	-0.650395	-1.15879	2.32381	3.45898	2.39497	0.157548	0.62161
Complex I-20kD;NADH dehydrogenase [ubiquinone] iron-sulfur protein 7, mitochondrial;NADH-ubiquinone oxidoreductase 20 kDa subunit;PSST subunit;NADH:ubiquinone oxidoreductase PSST subunit;NADH-ubiquinone oxidoreductase Fe-S protein 7 variant;cDNA FLJ34850 fis, clone NT2NE2011758, highly similar to NADH-UBIQUINONE OXIDOREDUCTASE 20 kDa SUBUNIT (EC 1.6.5.3);Putative uncharacterized protein NDUFS7;cD…	NDUFS7	F5GXJ1;O75251;Q7LD69;Q8NAS7;A8K0V6;B3KRI2;B7Z1U1;F5H5N1;Q6ZS38;C9JKS5;Q9H3K5;Q6ZQU6;B7Z4P1	9052400	826290	1147900	1407500	3569600	3073800	0.711125	-1.69223	-1.74889	0.23323	1.02758	1.1668	0.157664	0.62161
Hepatocyte odd protein shuttling protein;Transmembrane and ubiquitin-like domain-containing protein 1;Ubiquitin-like protein DULP;Ubiquitin-like protein SB144;Putative uncharacterized protein TMUB1	C7orf21;DULP;HOPS;SB144;TMUB1;UNQ763/PRO1555	Q9BVT8;C9JCW7;C9JE12	3521400	4538600	4295000	926650	0	0	-0.651026	0.7653	0.154768	-0.369809	NA	NA	0.157883	0.62161
Oncogene c-mel;Ras-related protein Rab-8A;cDNA FLJ53028, highly similar to Ras-related protein Rab-8A;Ras-related protein Rab-8B;cDNA FLJ52970, highly similar to Ras-related protein Rab-8B;Mel transforming oncogene variant	MEL;RAB8;RAB8A;RAB8B	P61006;B4DEK7;Q92930;B4DMS1;F5GY21;Q59EP4	25066000	6175100	14495000	3660800	1283000	607960	2.18048	1.20951	1.90959	1.61225	-0.448658	-1.17118	0.157914	0.62161
ATP-dependent Clp protease ATP-binding subunit clpX-like, mitochondrial;Putative uncharacterized protein DKFZp586J151	CLPX;DKFZp586J151	O76031;Q9H072	4596500	3689400	2584300	1446500	20732000	4937600	-0.266639	0.466438	-0.578117	0.272661	3.56561	1.85058	0.157934	0.62161
Coiled-coil domain-containing protein 124	CCDC124	Q96CT7	9697500	4993800	5831500	5000400	6579200	2440300	0.810438	0.90319	0.595976	2.06214	1.90973	0.833831	0.158323	0.62161
Sucrose nonfermenting protein 2 homolog;SWI/SNF-related matrix-associated actin-dependent regulator of chromatin subfamily A member 5;cDNA FLJ51771, highly similar to SWI/SNF-related matrix-associatedactin-dependent regulator of chromatin subfamily A member5 (EC 3.6.1.-);cDNA, FLJ79343, highly similar to SWI/SNF-related matrix-associated actin-dependent regulator of chromatin subfamily A member 5…	SMARCA5;SNF2H;WCRF135	O60264;B4DZC0;B7ZAX9;Q4W5G3;F5GZI1;Q4W5H1	36069000	6657800	21034000	3199000	5541300	1792800	2.70551	1.3181	2.44676	1.41772	1.66205	0.388987	0.158799	0.62161
Uncharacterized protein C12orf29;Putative uncharacterized protein C12orf29	C12orf29	Q8N999-1;Q8N999;C9J663;Q8N999-3	14850000	29030000	19794000	4344500	0	0	1.42522	3.44252	2.3591	1.85928	NA	NA	0.158858	0.62161
Tubulin beta chain;Tubulin beta-5 chain;Beta 5-tubulin;Beta-tubulin protein;Tubulin beta polypeptide;Tubulin, beta;Tubulin, beta, isoform CRA_a;MRNA encoding beta-tubulin. (from clone D-beta-1);cDNA FLJ50617, highly similar to Tubulin beta-7 chain;cDNA, FLJ79164, highly similar to Tubulin beta-7 chain;cDNA, FLJ79215, highly similar to Tubulin beta-7 chain;cDNA FLJ56903, highly similar to Tubulin …	OK/SW-cl.56;TUBB;TUBB5;DAAP-285E11.4-001;DADB-118P11.3-001;DAMA-26D6.3-001;DAMC-316D20.4-001;DAQB-47P19.9-001;DASS-191K16.2-001;hCG_26016;XXbac-BCX111D4.2-001;XXbac-BPG252P9.4-001;DAAP-285E11.4-003;DADB-118P11.3-003;DAMA-26D6.3-003;DAMC-316D20.4-003;DAQB-47P19.9-003;DASS-191K16.2-003;XXbac-BCX111D4.2-003;XXbac-BPG252P9.4-003;DAAP-285E11.4-002;DADB-118P11.3-002;DAMA-26D6.3-002;DAMC-316D20.4-002;DA…	P07437;Q5SU16;Q6LC01;F8VW92;F8VYX6;B4DQN9;B7ZAF0;B7ZAK1;Q5JP53;B4DY90;F8VUJ7;Q5ST81;Q9BUU9;B4DMU8;B4DXZ5;E7ENH1;F5H894;A4UCU2;B4DMJ5;E9PBJ4	106360000	68457000	64263000	27163000	112930000	152290000	4.26564	4.68018	4.05803	4.50367	6.01111	6.79745	0.159095	0.62161
Tubulin beta-2 chain;Tubulin beta-2C chain;Class IVb beta tubulin;Tubulin, beta 2C;TUBB2C protein;cDNA FLJ11352 fis, clone HEMBA1000020, highly similar to Tubulin beta-2C chain;cDNA FLJ53341, highly similar to Tubulin beta-4 chain;cDNA FLJ52536, highly similar to Tubulin beta-4 chain	TUBB2C	P68371;Q8IWP6;Q8IZ29;Q8N6N5;Q96HX0;B3KML9;B4DJ43;B4DFH6	1034300000	634940000	663130000	357140000	388370000	317040000	7.54726	7.89353	7.42526	8.22044	7.79311	7.85529	0.159319	0.62161
Clathrin interactor 1;Clathrin-interacting protein localized in the trans-Golgi region;Enthoprotin;Epsin-4;Epsin-related protein;cDNA FLJ61629, highly similar to Clathrin interactor 1	CLINT1;ENTH;EPN4;EPNR;KIAA0171	Q14677-1;Q14677;B7Z6F8;Q14677-2	16822000	1135200	5285300	8248400	5545100	4014500	1.6051	-1.234	0.454095	2.78421	1.66303	1.55199	0.159754	0.62161
Acylglycerol kinase, mitochondrial;Multiple substrate lipid kinase;Multiple substrate lipid kinase, isoform CRA_a;Putative uncharacterized protein FLJ10842;cDNA FLJ61206, highly similar to Homo sapiens multiple substrate lipid kinase (MULK), mRNA;cDNA FLJ59963, highly similar to Homo sapiens multiple substrate lipid kinase (MULK), mRNA	AGK;MULK;FLJ10842;hCG_39451;tcag7.330	Q53H12-1;Q53H12;A4D1U5;B4E2Z8;E9PC15;B4DR72;E9PG39	0	1200600	0	970730	645960	920830	NA	-1.15319	NA	-0.302763	-1.43866	-0.572221	0.159806	0.62161
Basement membrane-associated chondroitin proteoglycan;Chondroitin sulfate proteoglycan 6;Chromosome-associated polypeptide;Structural maintenance of chromosomes protein 3;cDNA, FLJ79494, highly similar to Structural maintenance of chromosome 3;Structural maintenance of chromosomes 3	BAM;BMH;CSPG6;SMC3;SMC3L1	Q9UQE7;B0AZQ4;Q86VX4	29340000	12589000	19423000	6133800	14187000	10524000	2.40762	2.23714	2.3318	2.35688	3.01832	2.94238	0.159928	0.62161
Amphiphysin II;Amphiphysin-like protein;Box-dependent myc-interacting protein 1;Bridging integrator 1;Myc box-dependent-interacting protein 1;Amphiphysin IIb-1;cDNA FLJ54942, highly similar to Homo sapiens bridging integrator 1 (BIN1), transcript variant 10, mRNA;cDNA FLJ60546, highly similar to Homo sapiens bridging integrator 1 (BIN1), transcript variant 3, mRNA	AMPHL;BIN1	O00499-1;O00499;O00499-5;O00499-2;Q8WWH9;O00499-3;O00499-11;O00499-6;O00499-4;O00499-8;Q9BTH3;O00499-7;O00499-10;O00499-9;B7Z6Y2;B7Z2Z2	7645800	4594300	25382000	5417700	9940000	20416000	0.467492	0.782897	2.71784	2.17778	2.50507	3.8984	0.160837	0.62161
cAMP-dependent protein kinase type II-alpha regulatory subunit;cDNA FLJ75444, highly similar to Homo sapiens protein kinase, cAMP-dependent, regulatory, type II, alpha (PRKAR2A), mRNA;PRKAR2A protein;Protein kinase, cAMP-dependent, regulatory, type II, alpha;Protein kinase, cAMP-dependent, regulatory, type II, alpha, isoform CRA_b	PKR2;PRKAR2;PRKAR2A;hCG_1779456	P13861;A8KAH7;Q9BUB1	19459000	8022100	9895300	7582600	7302300	4559400	1.81519	1.58703	1.35885	2.66279	2.06017	1.73562	0.161026	0.62161
B5;Dolichyl-diphosphooligosaccharide--protein glycosyltransferase subunit STT3A;Integral membrane protein 1;Transmembrane protein TMC;cDNA FLJ58575, highly similar to Dolichyl-diphosphooligosaccharide--protein glycosyltransferase subunit STT3A (EC 2.4.1.119)	ITM1;STT3A;TMC	P46977;B4DJ24;E9PNQ1	58867000	31969000	46438000	19093000	20502000	19909000	3.41221	3.58165	3.58934	3.99507	3.54951	3.86212	0.161695	0.62161
Cellular apoptosis susceptibility protein;Chromosome segregation 1-like protein;Exportin-2;Importin-alpha re-exporter;cDNA FLJ59343, highly similar to Exportin-2;Cellular apoptosis susceptibility protein variant 2;cDNA FLJ54022, highly similar to Exportin-2;cDNA FLJ59371, highly similar to Exportin-2;cDNA FLJ53202, highly similar to Exportin-2;cDNA FLJ56236, highly similar to Exportin-2	CAS;CSE1L;XPO2;CSE1L-2	P55060-1;P55060;B4DM67;P55060-3;P55060-2;A3RLL6;F8W904;B4DM31;E7ENK9;B4DPS6;B4DUC5;F5GX54;B4DS32;E7EPX1	915940000	725110000	382150000	818090000	308180000	764730000	7.37193	8.08511	6.6301	9.41621	7.45945	9.12558	0.161822	0.62161
cDNA FLJ36192 fis, clone TESTI2027450, highly similar to Eukaryotic translation initiation factor 3 subunit 5;HCG1784554, isoform CRA_a;eIF3 p47;eIF-3-epsilon;Eukaryotic translation initiation factor 3 subunit 5;Eukaryotic translation initiation factor 3 subunit F;cDNA FLJ52696, highly similar to Eukaryotic translation initiation factor 3 subunit 5;cDNA FLJ52478, highly similar to Eukaryotic tran…	hCG_1784554;EIF3F;EIF3S5	B3KSH1;E9PQV8;O00303;B4DMT5;B4DEW9	37709000	12677000	20163000	5723700	1125700	523270	2.76966	2.24719	2.38575	2.25704	-0.637357	-1.3876	0.162029	0.62161
Dolichyl-phosphate mannosyltransferase polypeptide 1, catalytic subunit;Dolichol-phosphate mannose synthase;Dolichol-phosphate mannosyltransferase;Dolichyl-phosphate beta-D-mannosyltransferase;Mannose-P-dolichol synthase	DPM1;RP5-914P20.2-003;RP5-914P20.2-005;RP5-914P20.2-004	E9PBD4;Q5QPK0;Q5QPK2;O60762;Q96HK0;E9PHH5;Q5QPJ9	4425000	5581600	4553100	3878200	3646100	2372200	-0.321498	1.06373	0.238959	1.69548	1.05818	0.792998	0.162117	0.62161
eIF-4D;Eukaryotic initiation factor 5A isoform 1;Eukaryotic translation initiation factor 5A-1;Rev-binding factor;Eukaryotic initiation factor 5A isoform 1-like;Eukaryotic translation initiation factor 5A-1-like;Eukaryotic initiation factor 5A isoform 2;Eukaryotic translation initiation factor 5A-2;Putative uncharacterized protein EIF5A2	EIF5A;EIF5AL1;EIF5A2	P63241-2;P63241;P63241-1;Q6IS14;Q9GZV4;C9J4W5;C9J7B5;F8WCJ1	498230000	284630000	345970000	231880000	226360000	144540000	6.49349	6.736	6.48661	7.59733	7.0143	6.7221	0.162144	0.62161
Beta-MPP;Mitochondrial-processing peptidase subunit beta;P-52;cDNA FLJ10132 fis, clone HEMBA1003046, highly similar to Mitochondrial-processing peptidase subunit beta, mitochondrial (EC 3.4.24.64);cDNA FLJ33094 fis, clone TRACH2000703, highly similar to Mitochondrial-processing peptidase subunit beta, mitochondrial (EC 3.4.24.64);PMPCB protein;Putative uncharacterized protein DKFZp586I1223;cDNA F…	MPPB;PMPCB;DKFZp586I1223	O75439;B3KM34;B3KQ85;Q96CP5;Q9UG64;A8K1E9;B4DM90;E7ERZ4	20569000	1769200	12076000	13151000	5972500	8975800	1.89522	-0.593851	1.64618	3.4572	1.77016	2.71281	0.162281	0.62161
Antigen NY-CO-1;Serologically defined colon cancer antigen 1	SDCCAG1	O60524-1;O60524;O60524-3;O60524-5;O60524-4;F5H639;O60524-2	27276000	2096200	566940	851860	0	0	2.30239	-0.349171	-2.76662	-0.491217	NA	NA	0.162839	0.62161
Ubiquitin carrier protein R2;Ubiquitin-conjugating enzyme E2 R2;Ubiquitin-conjugating enzyme E2-CDC34B;Ubiquitin-protein ligase R2	CDC34B;UBC3B;UBE2R2	Q712K3	1241600	395170	638250	0	258030	0	-2.15497	-2.7564	-2.5957	NA	-2.76257	NA	0.163334	0.62161
Killer lineage protein 1;Natural killer cell-specific antigen KLIP1;Protein YIPF3;YIP1 family member 3;Novel protein;cDNA FLJ50818, highly similar to Protein YIPF3;cDNA FLJ11371 fis, clone HEMBA1000356, highly similar to Homo sapiens mRNA; cDNA DKFZp566C243 (from clone DKFZp566C243)	C6orf109;KLIP1;YIPF3;RP3-337H4.3;RP3-337H4.3-004;RP3-337H4.3-003;RP3-337H4.3-006	E7EQR8;Q9GZM5;Q5JTD4;Q5JTD5;Q5JTD6;Q9HAM0;D6RFI3;D6RGI4;D6RGY8	6840700	1374600	2926700	0	0	855190	0.306969	-0.957936	-0.398616	NA	NA	-0.678911	0.163667	0.62161
CDw90;Thy-1 antigen;Thy-1 membrane glycoprotein;cDNA FLJ33325 fis, clone BNGH42008832, highly similar to THY-1 MEMBRANE GLYCOPROTEIN;cDNA FLJ33677 fis, clone BRAWH2002125, highly similar to THY-1 MEMBRANE GLYCOPROTEIN;Thy-1 cell surface antigen, isoform CRA_a;Thy-1 membrane glycoprotein variant 2;Thy-1 cell surface antigen variant	THY1;hCG_14965	E9PNQ8;P04216;B0YJA4;E9PIM6;Q59GA0	291800	187090	193590	0	0	69450	-4.24412	-3.83514	-4.31681	NA	NA	-4.30111	0.164258	0.62161
40S ribosomal protein S28;cDNA, FLJ92192, Homo sapiens ribosomal protein S28 (RPS28), mRNA;HCG26477;Ribosomal protein S28, isoform CRA_a	RPS28;hCG_23961;hCG_26477	P62857;B2R4R9	162320000	84544000	95431000	26811000	11473000	21282000	4.87552	4.98468	4.6285	4.48485	2.71199	3.95833	0.164416	0.62161
Cervical mucin-associated protein;Cervical SH3P7;Drebrin-F;Drebrin-like protein;HPK1-interacting protein of 55 kDa;SH3 domain-containing protein 7;cDNA FLJ53677, highly similar to Drebrin-like protein;cDNA FLJ59450, highly similar to Drebrin-like protein;cDNA FLJ59432, highly similar to Drebrin-like protein;cDNA FLJ54071, highly similar to Drebrin-like protein;Putative uncharacterized protein DBN…	CMAP;DBNL;PP5423;SH3P7	Q9UJU6-1;Q9UJU6;Q9UJU6-2;B4DXL9;B4DDD6;B4DUF9;Q9UJU6-3;B4DKZ4;C9J7P1;B4DDU5;Q59FH4;B4DEM2;B4DDP6	86018000	41852000	60458000	16810000	23758000	13687000	3.95939	3.97028	3.96997	3.81134	3.76216	3.32151	0.164427	0.62161
Protein FAM184A;Family with sequence similarity 184, member A;Medulloblastoma antigen MU-MB-20.201;Putative uncharacterized protein DKFZp686A21204;cDNA FLJ45844 fis, clone OCBBF2003518;Putative uncharacterized protein DKFZp686I01262	C6orf60;FAM184A;DKFZp686A21204;DKFZp686I01262	Q8NB25-1;Q8NB25;Q6P9G8;Q7Z5E6;Q8NB25-3;Q8NB25-2;Q7Z323;F8W8D6;Q6ZS45;E7EQ67;Q6N028	18660000	15777000	251350	0	1333900	0	1.7547	2.5628	-3.94012	NA	-0.392529	NA	0.164582	0.62161
82 kDa FMRP-interacting protein;Cell proliferation-inducing gene 1 protein;FMRP-interacting protein 2;Nuclear fragile X mental retardation-interacting protein 2;cDNA FLJ75095, highly similar to Homo sapiens 82-kD FMRP Interacting Protein (182-FIP), mRNA;Nuclear fragile X mental retardation protein interacting protein 2;Nuclear fragile X mental retardation protein interacting protein 2, isoform CR…	KIAA1321;NUFIP2;PIG1;hCG_29087	Q7Z417;A1L3A7	2845300	826720	1991800	0	620790	0	-0.958594	-1.69148	-0.953818	NA	-1.496	NA	0.164635	0.62161
Ganglioside-induced differentiation-associated protein 1;cDNA FLJ75809, highly similar to Homo sapiens ganglioside-induced differentiation-associated protein 1 (GDAP1), mRNA;cDNA FLJ60563, highly similar to Ganglioside-induceddifferentiation-associated protein 1	GDAP1	Q8TB36-1;Q8TB36;A8K957;E7FJF3;E7FJF4;Q8TB36-2;B4DIH2	2685800	0	0	770570	1611400	464130	-1.04182	NA	NA	-0.635907	-0.119864	-1.56063	0.164822	0.62161
Myosin heavy chain 11 smooth muscle isoform;Smooth muscle myosin heavy chain isoform SM1;Myosin heavy chain 11;Myosin heavy chain, smooth muscle isoform;Myosin-11;SMMHC;Myosin, heavy chain 11, smooth muscle isoform 1;Myosin, heavy polypeptide 11, smooth muscle, isoform CRA_a;Smooth muscle myosin heavy chain SM1;MYH11 protein;Myosin, heavy chain 11, smooth muscle;Myosin, heavy chain 11, smooth mus…	MYH11;KIAA0866;hCG_19652;DKFZp686D10126	B1PS43;Q3MNF1;P35749;D2JYH7;O14794;Q16086;Q66K75;Q3MNF0;O14729;Q16085;Q3MIV8;Q4G140;Q68D89;Q7Z7R0	0	73989	5382100	1752800	1062800	9928300	NA	-5.17349	0.480279	0.549756	-0.720309	2.85832	0.164939	0.62161
60S ribosomal protein L27a;Ribosomal protein L27a	RPL27A;L27a	P46776;Q6NZ52;E9PLL6;Q9BQQ5;E9PJD9;E9PLX7	95672000	55038000	72130000	75579000	37601000	48533000	4.11285	4.36541	4.22464	5.98001	4.42452	5.14767	0.165852	0.62161
NEFA-interacting nuclear protein NIP30;Protein FAM192A;NIP30 protein;RcNIP30	C16orf94;CDA018;CDA10;FAM192A;NIP30	Q9GZU8;Q6P4H7;Q2VIL1	3540900	2012700	2253500	242010	0	171160	-0.643059	-0.407816	-0.775723	-2.30677	NA	-2.99981	0.166011	0.62161
Ferrochelatase, mitochondrial;Heme synthase;Protoheme ferro-lyase;Ferrochelatase	FECH;DKFZp686P18130	P22830-2;P22830;P22830-1;B4DSA4;Q53FU1;Q5TZY0;Q7KZA3;Q8TD50	0	641120	1572300	2905700	3556900	1026600	NA	-2.05828	-1.29501	1.27898	1.02244	-0.415354	0.166525	0.62161
18 kDa Alu RNA-binding protein;Signal recognition particle 14 kDa protein	SRP14	P37108	58118000	22929000	27556000	4018600	14582000	6102000	3.39374	3.10215	2.8364	1.74679	3.05794	2.15605	0.167186	0.62161
ATP synthase subunit O, mitochondrial;Oligomycin sensitivity conferral protein;ATP synthase	ATP5O;ATPO	P48047;Q53HH2	42297000	19730000	32387000	3746700	13225000	4428000	2.93531	2.88537	3.06945	1.64572	2.91702	1.69343	0.167207	0.62161
Alpha-MPP;Mitochondrial-processing peptidase subunit alpha;P-55;Peptidase (Mitochondrial processing) alpha;cDNA FLJ54999, highly similar to Mitochondrial-processing peptidase alpha subunit, mitochondrial (EC 3.4.24.64);PMPCA protein	INPP5E;KIAA0123;MPPA;PMPCA;hCG_1780842;RP11-413M3.1-001	Q10713;Q5SXM9;B4DKL3;Q9BT52	1460700	0	2550500	4261400	4462000	2165900	-1.92052	NA	-0.59711	1.83142	1.34951	0.661739	0.167956	0.62161
Adenylosuccinase;Adenylosuccinate lyase;cDNA FLJ59367, highly similar to Adenylosuccinate lyase (EC 4.3.2.2);cDNA FLJ75223, highly similar to Homo sapiens adenylosuccinate lyase (ADSL);Trinucleotide repeat containing 6B;cDNA FLJ53891, highly similar to Adenylosuccinate lyase (EC 4.3.2.2)	ADSL;AMPS;RP5-1042K10.8-004;RP5-1042K10.7-008;TNRC6B	P30566-1;P30566;Q71UA4;B0QY75;B4DP46;E7ERF4;P30566-2;A8K4X6;B7ZB91;B4DUM2	30293000	8346800	23140000	5940400	22030000	13134000	2.45374	1.64428	2.58443	2.31065	3.65322	3.26201	0.168359	0.62161
B-cell receptor-associated protein 31, isoform CRA_b;cDNA FLJ33051 fis, clone TRACH1000063, highly similar to B-cell receptor-associated protein 31;cDNA FLJ43643 fis, clone STOMA2008546, highly similar to B-cell receptor-associated protein 31;B-cell receptor-associated protein 31 variant;6C6-AG tumor-associated antigen;B-cell receptor-associated protein 31;p28;Protein CDM	BCAP31;hCG_2004982;BAP31;DXS1357E	B3KQ79;Q53G72;Q53HT6;P51572	114000000	50103000	36806000	27082000	38388000	44874000	4.36571	4.22988	3.25398	4.49936	4.4544	5.03458	0.168649	0.62161
Heterogeneous nuclear ribonucleoprotein A0	HNRNPA0;HNRPA0	Q13151	46449000	10794000	13931000	7183600	25605000	12251000	3.0704	2.01521	1.85234	2.5848	3.87017	3.1616	0.16916	0.62161
cDNA FLJ60912, highly similar to Vinexin		B4DVR4;E5RH58;E7EVR4	0	0	3080100	1321300	2526100	669000	NA	NA	-0.324913	0.142053	0.528733	-1.03315	0.169335	0.62161
Aging-associated gene 5 protein;Alkyldihydroxyacetonephosphate synthase, peroxisomal;Alkylglycerone-phosphate synthase;cDNA FLJ51873, highly similar to Alkyldihydroxyacetonephosphate synthase, peroxisomal (EC 2.5.1.26);Putative uncharacterized protein AGPS	AAG5;AGPS	O00116;B7Z3Q4;Q53S12;Q53SG6;Q53SN7	10226000	10268000	11413000	2232400	1411700	2870100	0.886995	1.94314	1.56472	0.89869	-0.310746	1.06787	0.169391	0.62161
Cytokine IK;IK factor;Protein Red;Protein RER;cDNA, FLJ92684, highly similar to Homo sapiens IK cytokine, down-regulator of HLA II (IK), mRNA;cDNA FLJ53904, highly similar to Protein Red;IK cytokine, down-regulator of HLA II;Chondrosarcoma-associated protein 2;Clone TCCCIA00142 mRNA sequence;Putative uncharacterized protein DKFZp564B112	IK;RED;RER;CSA2;DKFZp564B112	Q13123;B2R5Y4;B4DEH2;Q95HA6;Q9UK43;E7EQZ7;Q9H4P6;Q9Y3Z5;D6REL4;D6RAY9	26952000	28682000	13752000	5543800	2067700	447560	2.28515	3.42513	1.83368	2.21097	0.239848	-1.61307	0.169411	0.62161
Adipocyte-derived leucine aminopeptidase;Aminopeptidase PILS;ARTS-1;Endoplasmic reticulum aminopeptidase 1;Puromycin-insensitive leucyl-specific aminopeptidase;Type 1 tumor necrosis factor receptor shedding aminopeptidase regulator;cDNA FLJ76662, highly similar to Homo sapiens type 1 tumor necrosis factor receptor shedding aminopeptidase regulator, mRNA	APPILS;ARTS1;ERAP1;KIAA0525;UNQ584/PRO1154	Q9NZ08-2;Q9NZ08;A8K6H1;Q9NZ08-1	10430000	3733700	3332800	8165800	2516800	4968500	0.915492	0.483658	-0.211156	2.76969	0.523411	1.85958	0.169532	0.62161
Calcium-binding protein ERC-55;E6-binding protein;Reticulocalbin-2	ERC55;RCN2	F8WCY5;Q14257	6319800	3190600	13893000	797270	1275500	1406100	0.192704	0.25688	1.8484	-0.586765	-0.457116	0.0384714	0.169553	0.62161
cAMP-regulated phosphoprotein 19	ARPP19	P56211-1;P56211;P56211-2	13141000	6177300	3085800	0	263120	869750	1.24883	1.21003	-0.322246	NA	-2.73439	-0.654555	0.169581	0.62161
cDNA FLJ76855, highly similar to Homo sapiens exportin 7 (XPO7), mRNA;Exportin-7;Ran-binding protein 16;cDNA FLJ56596, highly similar to Exportin-7;Exportin 7, isoform CRA_c	KIAA0745;RANBP16;XPO7;hCG_23798	A8K607;E7ESC6;E9PEN8;Q9UIA9;B4DSP8;D3DSQ7	10418000	2681800	1851300	1031300	0	0	0.913831	0.00625385	-1.05935	-0.215441	NA	NA	0.169886	0.62161
Protein Ric-8A;Synembryn-A	RIC8A	Q9NPQ8-3;Q9NPQ8;Q9NPQ8-1;Q9NPQ8-4;E9PSI0;Q9NPQ8-2	5639700	6191000	6691300	807160	213710	0	0.0284433	1.21322	0.794396	-0.568979	-3.03445	NA	0.170097	0.62161
Atriopeptidase;Common acute lymphocytic leukemia antigen;Enkephalinase;Neprilysin;Neutral endopeptidase 24.11;Membrane metallo-endopeptidase;Putative uncharacterized protein MME	EPN;MME	P08473;B7ZKY6;C9JR96;C9J9X7	2879400	0	0	1390100	252320	1257100	-0.941407	NA	NA	0.215283	-2.79485	-0.123128	0.170761	0.62161
Copine I;HCG38213, isoform CRA_b;Copine-1;Copine I variant	CPNE1;hCG_38213;RP1-309K20.2-005;CPN1;RP1-309K20.2-032;RP1-309K20.2-013;RP1-309K20.2-007;RP1-309K20.2-009;RP1-309K20.2-008;RP1-309K20.2-016;RP1-309K20.2-012;RP1-309K20.2-010;RP1-309K20.2-011	B0QZ18;Q99829;Q59EI4;F2Z2V0;A6PVH9;E7ENH5;Q5JX45;Q5JX44;Q5JX60;Q5JX59;Q5JX58;Q5JX56;Q5JX55;Q5JX54	2504900	9380200	828040	4534600	5236600	7242400	-1.14242	1.81267	-2.22012	1.92107	1.58045	2.40324	0.171198	0.62161
cDNA FLJ58333, highly similar to T-lymphokine-activated killer cell-originated protein kinase (EC 2.7.12.2);Cancer/testis antigen 84;Lymphokine-activated killer T-cell-originated protein kinase;MAPKK-like protein kinase;Nori-3;PDZ-binding kinase;Spermatogenesis-related protein kinase;T-LAK cell-originated protein kinase	PBK;TOPK	B4DX68;Q96KB5	10841000	4785900	7358700	1580400	1079300	203170	0.971251	0.841842	0.93156	0.400385	-0.698083	-2.75247	0.171512	0.62161
YTH domain family protein 3;cDNA FLJ56221, highly similar to YTH domain protein 3;Putative uncharacterized protein DKFZp451J085;Putative uncharacterized protein DKFZp451A052;cDNA FLJ35762 fis, clone TESTI2004793, moderately similar to Homo sapiens NY-REN-2 antigen mRNA;cDNA FLJ31657 fis, clone NT2RI2004304, moderately similar to Homo sapiens NY-REN-2 antigen mRNA	YTHDF3;DKFZp451J085;DKFZp451A052	Q7Z739;B4DPX9;Q658Z6;Q8N3V9;Q8NA80;Q96MZ5	7394700	2517400	3384900	1299400	6044200	3124500	0.419316	-0.0850133	-0.188777	0.11794	1.78737	1.1904	0.17163	0.62161
Putative uncharacterized protein MPP6;MAGUK p55 subfamily member 6;Veli-associated MAGUK 1;Membrane protein, palmitoylated 6 (MAGUK p55 subfamily member 6), isoform CRA_a	MPP6;VAM1;hCG_38837	B9A001;Q9NZW5;B8ZZG1;C9J4Q3	0	0	601990	174910	266790	311930	NA	NA	-2.68008	-2.77522	-2.7144	-2.13393	0.171674	0.62161
Adipose most abundant gene transcript 2 protein;Adipose specific 2;cDNA, FLJ92308, Homo sapiens adipose specific 2 (APM2), mRNA;HCG1773630	APM2;C10orf116;hCG_1773630;RP11-96C23.4;RP11-96C23.4-001;RP11-96C23.4-002	Q15847;Q5TBU5;E9PE14;Q5TBU2	0	1205800	2591200	1125200	12400000	5182600	NA	-1.14696	-0.57427	-0.0897237	2.82409	1.92045	0.17282	0.62161
Dendritic cell-derived IFNG-induced protein;Monocyte protein 5;SAM domain and HD domain-containing protein 1;SAM domain-and HD domain-containing protein 1 variant	MOP5;SAMHD1	Q9Y3Z3-1;Q9Y3Z3;Q59H15;Q9Y3Z3-2	9478300	1952400	4536000	1647800	3712100	3134600	0.777453	-0.451699	0.23353	0.460636	1.08406	1.19505	0.172887	0.62161
cDNA FLJ77570, highly similar to Homo sapiens pleckstrin homology domain containing, family C (with FERM domain) member 1 (PLEKHC1), mRNA;KINDLIN2 isoform 2;Fermitin family homolog 2;Kindlin-2;Mitogen-inducible gene 2 protein;Pleckstrin homology domain-containing family C member 1	FERMT2;KIND2;MIG2;PLEKHC1	A8K6S3;B5TJY2;Q96AC1-1;Q96AC1;Q96AC1-2	24687000	11165000	13013000	3744500	739660	1821100	2.1585	2.06396	1.75399	1.64487	-1.24324	0.411582	0.173526	0.62161
Glycogen phosphorylase, brain form;Phosphorylase	PYGB	P11216;B4DSD8;Q59GM9;Q8TDG6	30718000	29104000	21224000	29722000	13163000	20373000	2.47384	3.4462	2.45973	4.63355	2.91024	3.89536	0.173874	0.62161
Beta-catenin;Catenin beta-1;cDNA FLJ57878, highly similar to Beta-catenin;cDNA FLJ59565, highly similar to Beta-catenin;cDNA FLJ59415, highly similar to Beta-catenin	CTNNB;CTNNB1;OK/SW-cl.35;PRO2286	P35222-1;P35222;B5BU28;P35222-2;B4DGU4;B4DL06;B4DSW9;E7ERS9	70320000	28329000	31224000	11593000	11546000	9796600	3.66869	3.40726	3.01669	3.27528	2.72114	2.83905	0.174699	0.62161
Translin;Translin variant;cDNA FLJ34596 fis, clone KIDNE2009191, highly similar to TRANSLIN;Translin, isoform CRA_b;cDNA FLJ59957, highly similar to Translin;cDNA FLJ55086, highly similar to Translin	TSN;hCG_37642	Q15631;Q53GR3;B3KRM8;B7Z5D9;E9PGT1;B7Z3X8	10378000	5117900	2101300	0	2081900	0	0.908281	0.938604	-0.876608	NA	0.249722	NA	0.175049	0.62161
Transmembrane protein 65	TMEM65	Q6PI78	979280	513890	3697100	0	149640	180510	-2.49738	-2.37742	-0.0614965	NA	-3.54861	-2.92308	0.175103	0.62161
Complex I-23kD;NADH dehydrogenase [ubiquinone] iron-sulfur protein 8, mitochondrial;NADH-ubiquinone oxidoreductase 23 kDa subunit;TYKY subunit;NADH dehydrogenase (Ubiquinone) Fe-S protein 8, 23kDa (NADH-coenzyme Q reductase) variant;cDNA FLJ57061, highly similar to NADH-ubiquinone oxidoreductase 23 kDa subunit, mitochondrial (EC 1.6.5.3)	NDUFS8	O00217;Q53G17;E9PPW7;E9PKH6;B4DYI3;F8W9K7;E9PN51	10390000	4196300	2967100	1982100	5657300	3142900	0.909949	0.65217	-0.378837	0.727125	1.69193	1.19887	0.175587	0.62161
cDNA FLJ77715, highly similar to Homo sapiens cisplatin resistance-associated overexpressed protein(LUC7A), mRNA;cAMP regulatory element-associated protein 1;Cisplatin resistance-associated-overexpressed protein;Luc7A;Luc7-like protein 3;Okadaic acid-inducible phosphoprotein OA48-18;CROP protein;cDNA FLJ59548, highly similar to Cisplatin resistance-associated overexpressed protein	CREAP1;CROP;LUC7L3;O48	A8K3C5;O95232-1;O95232;Q6PKC2;Q86Y74;B4DJ96;D6RHH0;F5H1W9	3311100	0	1023600	4351300	3185600	1689200	-0.739865	NA	-1.91424	1.86154	0.863386	0.303112	0.175596	0.62161
Endoplasmic reticulum lipid raft-associated protein 1;Erlin-1;Protein KE04;Stomatin-prohibitin-flotillin-HflC/K domain-containing protein 1;cDNA, FLJ96656, highly similar to Homo sapiens SPFH domain family, member 1 (SPFH1), mRNA;SPFH domain family, member 1, isoform CRA_a;ER lipid raft associated 1;cDNA FLJ57553, highly similar to SPFH domain-containing protein 1	C10orf69;ERLIN1;KE04;KEO4;SPFH1;hCG_18360;RP11-316M21.1-003	O75477;B2RDK6;D3DR65;B0QZ43;B4DPN7	26432000	16873000	15857000	4581300	7984300	4015400	2.25704	2.6597	2.03916	1.93585	2.18899	1.55232	0.175711	0.62161
HBeAg-binding protein 2 binding protein A;cDNA FLJ57743, highly similar to Mannose-P-dolichol utilization defect 1 protein;Mannose-P-dolichol utilization defect 1, isoform CRA_c;Mannose-P-dolichol utilization defect 1 protein;Suppressor of Lec15 and Lec35 glycosylation mutation homolog;cDNA, FLJ95348, highly similar to Homo sapiens mannose-P-dolichol utilization defect 1 (MPDU1), mRNA;cDNA FLJ613…	HBEBP2BPA;hCG_42012;MPDU1	Q1HDL3;B4DLH7;O75352;B2RB74;B4DTB4;B4DMY7;Q96N63;Q9H3L2;B4DT74;Q96K24	22590000	4804000	5910800	0	1937100	162210	2.03044	0.847288	0.615463	NA	0.145719	-3.07729	0.175797	0.62161
Hematopoietic PBX-interacting protein;Pre-B-cell leukemia transcription factor-interacting protein 1;cDNA FLJ58659, highly similar to Homo sapiens pre-B-cell leukemia transcription factor interacting protein 1 (PBXIP1), mRNA;cDNA FLJ58285, highly similar to Homo sapiens pre-B-cell leukemia transcription factor interacting protein 1 (PBXIP1), mRNA;cDNA FLJ58464, highly similar to Homo sapiens pre-…	HPIP;PBXIP1	Q96AQ6-1;Q96AQ6;Q96AQ6-2;B4E0K4;F5H2F6;Q96AQ6-3;B4DV94;B4E1J0;F5H6Z1	2829400	200660	222060	2381000	601380	414690	-0.966679	-3.73412	-4.11887	0.991662	-1.54183	-1.72312	0.175828	0.62161
Alpha-(1,6)-fucosyltransferase;Fucosyltransferase 8;GDP-fucose--glycoprotein fucosyltransferase;GDP-L-Fuc:N-acetyl-beta-D-glucosaminide alpha1,6-fucosyltransferase;Glycoprotein 6-alpha-L-fucosyltransferase;FUT8 protein	FUT8;hCG_22125	Q9BYC5-1;Q9BYC5;A8K8P8;Q546E0;Q9BYC5-2;A5PLL2	3319500	1525800	4094300	1064400	2141900	4198100	-0.736209	-0.807382	0.0857263	-0.169865	0.290712	1.61651	0.175993	0.62161
39S ribosomal protein L44, mitochondrial	MRPL44	Q9H9J2	1789600	1151000	1597800	427280	0	0	-1.62754	-1.21406	-1.2718	-1.48665	NA	NA	0.176023	0.62161
Dolichol-phosphate mannose synthase subunit 3;Dolichol-phosphate mannosyltransferase subunit 3;Dolichyl-phosphate beta-D-mannosyltransferase subunit 3;DPM synthase complex subunit 3;Mannose-P-dolichol synthase subunit 3;Prostin-1;cDNA FLJ60436, highly similar to Homo sapiens dolichyl-phosphate mannosyltransferase polypeptide 3, transcript variant 1, mRNA;Dolichyl-phosphate mannosyltransferase pol…	DPM3;hCG_1640756;RP11-540D14.7-003	Q9P2X0-2;Q9P2X0;B4DEH1;Q5SR62;Q86TM7;Q3SX58;Q6P184;Q9P2X0-1	17508000	4727500	3010900	4921900	5250800	5612600	1.66277	0.82413	-0.357696	2.03931	1.58436	2.03544	0.176228	0.62161
14-3-3 protein zeta/delta;Protein kinase C inhibitor protein 1;Tyrosine 3-monooxygenase/tryptophan 5-monooxygenase activation protein zeta polypeptide;cDNA, FLJ79516, highly similar to 14-3-3 protein zeta/delta;14-3-3 protein/cytosolic phospholipase A2 protein	YWHAZ	E7EX29;P63104;D0PNI1;E7ESK7;B0AZS6;E7EVZ2;E9PD24;Q6LD62	710560000	261230000	601600000	305010000	329480000	180610000	7.00564	6.61223	7.28477	7.99281	7.55587	7.04351	0.177271	0.62161
Nuclear mitotic apparatus protein 1;SP-H antigen;NUMA1 variant protein;cDNA FLJ76708, highly similar to Homo sapiens nuclear mitotic apparatus protein 1 (NUMA1), mRNA;Nuclear mitotic apparatus protein 1 variant;NUMA1 protein;Nuclear mitotic apparatus protein;Putative uncharacterized protein	NUMA;NUMA1;NUMA1 variant protein;NuMA	Q14980-1;Q14980;Q4LE64;Q14980-2;A8K394;Q59HB8;Q7Z757;Q9UPG3;F5H2L0;Q96HN5;Q9UNL7	131150000	72743000	76256000	34081000	94473000	39528000	4.5679	4.76779	4.30489	4.83099	5.75365	4.85158	0.177914	0.62161
60S ribosomal protein L8;cDNA FLJ53750, highly similar to 60S ribosomal protein L8	RPL8	P62917;E9PKU4;E9PIZ3;E9PKZ0;E9PP36;B4DVG7;E7EW01	418800000	206720000	189370000	103610000	131600000	158130000	6.24294	6.27459	5.61717	6.43511	6.23184	6.85174	0.178089	0.62161
Glucose transporter type 1, erythrocyte/brain;HepG2 glucose transporter;Solute carrier family 2, facilitated glucose transporter member 1;cDNA FLJ16785 fis, clone NT2RI2015342, highly similar to Solute carrier family 2, facilitated glucose transporter member 1;Solute carrier family 2 (Facilitated glucose transporter), member 1;Solute carrier family 2 (Facilitated glucose transporter), member 1 va…	GLUT1;SLC2A1	P11166;B3KVN0;Q0P512;Q59GX2;B4DKW1;F8WC15	10231000	12946000	12627000	3110000	895420	1813900	0.8877	2.27749	1.71055	1.37701	-0.967543	0.405867	0.178361	0.62161
RNA polymerase II-associated protein 3;cDNA FLJ50185, weakly similar to Homo sapiens translocase of outer mitochondrial membrane 34 (TOMM34), mRNA	RPAP3	Q9H6T3-1;Q9H6T3;Q9H6T3-2;B4DRW9	1420800	3254400	1223900	0	837880	0	-1.96047	0.285444	-1.6564	NA	-1.06336	NA	0.178643	0.62161
EF-hand calcium-binding protein RLP49;Reticulocalbin-3	RCN3;UNQ239/PRO272	Q96D15	74281000	67837000	71923000	6433000	29011000	14123000	3.74775	4.66705	4.22049	2.42559	4.05035	3.36675	0.179095	0.62161
60 kDa poly(U)-binding-splicing factor;FUSE-binding protein-interacting repressor;Poly(U)-binding-splicing factor PUF60;Ro-binding protein 1;Siah-binding protein 1	FIR;PUF60;ROBPI;SIAHBP1	Q9UHX1-1;Q9UHX1;Q9UHX1-2;Q9UHX1-3;Q9UHX1-4;E9PQ56	23994000	10488000	4047300	8377000	7554300	11903000	2.11743	1.97372	0.0690693	2.80653	2.10912	3.12003	0.179628	0.62161
cDNA FLJ54776, highly similar to Cell division control protein 42 homolog;cDNA FLJ55107, highly similar to Cell division control protein 42 homolog;cDNA, FLJ79348, highly similar to Cell division control protein 42 homolog;Cell division control protein 42 homolog;G25K GTP-binding protein;Putative uncharacterized protein	CDC42	B4E1U9;B4DMH5;B7ZAY4;E7ETU3;P60953-2;P60953;P60953-1;Q9UJM1	78876000	17516000	42270000	37158000	30605000	15759000	3.83434	2.71365	3.45367	4.9557	4.12752	3.52488	0.179789	0.62161
ER-Golgi intermediate compartment 53 kDa protein;Gp58;Intracellular mannose-specific lectin MR60;Lectin mannose-binding 1;Protein ERGIC-53;LMAN1 protein;cDNA, FLJ93313, highly similar to Homo sapiens lectin, mannose-binding, 1 (LMAN1), mRNA;cDNA FLJ57897, highly similar to ERGIC-53 protein;Lectin, mannose-binding, 1 variant	ERGIC53;F5F8D;LMAN1	P49257;A0PJ85;B2R774;B4DVV0;Q53FS4	119160000	50058000	58722000	46723000	32958000	39700000	4.42958	4.22858	3.92794	5.28616	4.23438	4.85784	0.179897	0.62161
Elongation factor Ts, mitochondrial;cDNA FLJ60259, highly similar to Elongation factor Ts, mitochondrial;Elongation factor Ts	TSFM	P43897-2;P43897;P43897-1;E5KS95;B4DHY8;F8W6R3;C9JT21	0	2940800	3310400	29272000	3721700	4745200	NA	0.139261	-0.220885	4.61154	1.08778	1.79324	0.180044	0.62161
Basement membrane autoantigen p105;Galectin-3-binding protein;Lectin galactoside-binding soluble 3-binding protein;Mac-2-binding protein;Tumor-associated antigen 90K;cDNA FLJ53478, highly similar to Galectin-3-binding protein;cDNA FLJ53427, highly similar to Galectin-3-binding protein;cDNA FLJ31415 fis, clone NT2NE2000284, highly similar to Galectin-3-binding protein;cDNA FLJ54583, highly similar…	LGALS3BP;M2BP	Q08380;B4DVE1;B4DWA8;B3KP88;B4DDG4;E7EW56;B4DI70	0	459920	313930	587710	383340	676210	NA	-2.53749	-3.61938	-1.02673	-2.19148	-1.01768	0.180983	0.62161
Vacuolar protein sorting-associated protein 33B;cDNA FLJ55636, highly similar to Vacuolar protein sorting 33B;cDNA FLJ56248, highly similar to Vacuolar protein sorting 33B;cDNA FLJ90382 fis, clone NT2RP2005069, highly similar to Vacuolar protein sorting 33B;Vacuolar protein sorting 33B (Yeast), isoform CRA_b	VPS33B;hCG_32582	Q9H267;B7Z1N4;B7Z6M7;F5H008;F5GWU6;B3KQF6	969110	59542000	15895000	0	520290	716250	-2.51244	4.47889	2.04261	NA	-1.75079	-0.934693	0.181735	0.62161
COX assembly mitochondrial protein homolog	C3orf68;CMC1	Q7Z7K0	13701000	3598800	4603800	7380200	6988600	2227700	1.30903	0.430568	0.254935	2.62375	1.99682	0.702327	0.182208	0.62161
Glutaredoxin-related protein 5, mitochondrial;Monothiol glutaredoxin-5	C14orf87;GLRX5	Q86SX6	0	761240	466250	774260	342080	3094200	NA	-1.81052	-3.04871	-0.629015	-2.35577	1.17634	0.182758	0.62161
Cytoplasmic dynein 1 light intermediate chain 1;Dynein light chain A;Dynein light intermediate chain 1, cytosolic;cDNA FLJ10219 fis, clone HEMBA1007018, highly similar to Cytoplasmic dynein 1 light intermediate chain 1;Putative uncharacterized protein DKFZp686A1525;cDNA FLJ58500, highly similar to Cytoplasmic dynein 1 light intermediate chain 1	DNCLI1;DYNC1LI1;DKFZp686A1525	Q9Y6G9;B3KM42;Q6MZE7;B4DDM4;E9PHI6	15946000	7443700	18864000	6066300	6977100	7731600	1.52795	1.47907	2.28967	2.34091	1.99445	2.49754	0.183369	0.62161
ER lumen protein retaining receptor 2;ERD2-like protein 1;KDEL endoplasmic reticulum protein retention receptor 2;ER lumen protein retaining receptor 1;KDEL endoplasmic reticulum protein retention receptor 1;Putative MAPK-activating protein PM23;ER lumen protein retaining receptor	ERD2.2;KDELR2;ERD2.1;KDELR1;hCG_2000376	P33947-1;P33947;P24390;Q8NBW7;Q96H29;P33947-2	7024300	0	4838900	0	0	0	0.345179	NA	0.326789	NA	NA	NA	0.183504	0.62161
Mitochondrial ribosomal protein L42, isoform CRA_e;Putative uncharacterized protein MRPL42;28S ribosomal protein S32, mitochondrial;39S ribosomal protein L31, mitochondrial;39S ribosomal protein L42, mitochondrial	hCG_1647154;MRPL42;HSPC204;MRPL31;MRPS32;PTD007;RPML31	A6NCI0;Q9Y6G3	0	395430	561370	0	0	0	NA	-2.75545	-2.78087	NA	NA	NA	0.183506	0.62161
Methyltransferase-like protein 1;tRNA (guanine-N(7)-)-methyltransferase;tRNA(m7G46)-methyltransferase	C12orf1;METTL1	Q9UBP6	0	820440	1225600	0	0	0	NA	-1.70248	-1.6544	NA	NA	NA	0.183509	0.62161
			0	0	0	134050	201860	0	NA	NA	NA	-3.15906	-3.11675	NA	0.183511	0.62161
Frequenin homolog;Frequenin-like protein;Frequenin-like ubiquitous protein;Neuronal calcium sensor 1	FLUP;FREQ;NCS1	P62166;E9PAY3	0	516260	781630	0	0	0	NA	-2.37078	-2.30333	NA	NA	NA	0.183518	0.62161
cDNA FLJ60124, highly similar to Mitochondrial dicarboxylate carrier		B4DLN1	1901200	870260	0	0	0	0	-1.54026	-1.61743	NA	NA	NA	NA	0.183518	0.62161
Myosin-X;Unconventional myosin-10;cDNA FLJ59307, highly similar to Myosin-10;cDNA, FLJ79037, highly similar to Myosin-10;Putative uncharacterized protein DKFZp762A083;cDNA FLJ58530, highly similar to Myosin-10;cDNA FLJ58463, highly similar to Myosin-10;cDNA FLJ90236 fis, clone NT2RM2000589, moderately similar to Bos taurus myosin X	KIAA0799;MYO10;DKFZp762A083	Q9HD67;B7Z3D4;B7ZA23;Q69YP8;B4DIJ5;B4E0P0;E7EPL7;E9PEW5;Q8NCI3	0	116470	174110	0	0	0	NA	-4.51892	-4.46982	NA	NA	NA	0.183523	0.62161
Histidine--tRNA ligase;Histidine--tRNA ligase-like;Probable histidyl-tRNA synthetase, mitochondrial;cDNA, FLJ93437, highly similar to Homo sapiens histidyl-tRNA synthetase-like (HARSL), mRNA;cDNA FLJ50406, highly similar to Histidyl-tRNA synthetase homolog (EC 6.1.1.21);Histidyl-tRNA synthetase-like, isoform CRA_a;Putative uncharacterized protein HARS2;cDNA FLJ50651, highly similar to Histidyl-tR…	HARS2;HARSL;HARSR;HO3;hCG_1982406	P49590;B2R7G6;B4DDY8;C9JV49;C9JW95;B4DSY5;E9PD60;F5HHF0;D6RJE6	2949300	0	1919300	0	0	0	-0.906803	NA	-1.00731	NA	NA	NA	0.183524	0.62161
LanC-like protein 2;Testis-specific adriamycin sensitivity protein;cDNA FLJ38538 fis, clone HCHON2001407, highly similar to LanC-like protein 2;cDNA FLJ56802, highly similar to LanC-like protein 2	GPR69B;LANCL2;TASP	Q9NS86;B3KTN5;B4DWZ7	3750600	0	2849200	0	0	0	-0.560054	NA	-0.437334	NA	NA	NA	0.183531	0.62161
Collagen alpha-2(XI) chain;Collagen type XI alpha 2;Collagen, type XI, alpha 2;Putative uncharacterized protein ENSP00000363829;Putative uncharacterized protein ENSP00000410951;Putative uncharacterized protein ENSP00000405291	COL11A2;DADB-100D22.2-002;XXbac-BCX22I16.3-002;XXbac-BPG157A10.2-002;DAMC-269O2.2-002;DAQB-79P13.8-002;DAMA-248N13.2-002;DAMA-248N13.2-001;DASS-241N2.1-001;XXbac-BCX22I16.3-001	P13942-1;P13942;A2AAS7;A2APY2;E7ERR1;B0UXF0;E9PB88;E7EP47;E7EQ71;P13942-3;P13942-2;A6NI54;B0UXE9;C9J8W5;E9PE40;E7EV22;P13942-5;E7END8;E7EUR3;P13942-4;E7ERP3;E7ETH3;P13942-7;P13942-6;E7EMX6;P13942-8;A2BF21;E7ER90;E7EQ85;C9J3N1;E7EMR2;Q5STP6;E7EP05;E7ESW7;E7EUT1;E7ER06	0	0	0	0	1092100	941380	NA	NA	NA	NA	-0.681074	-0.540379	0.18354	0.62161
Ubiquitin-conjugating enzyme E2 R1;Ubiquitin-conjugating enzyme E2-32 kDa complementing;Ubiquitin-conjugating enzyme E2-CDC34;Ubiquitin-protein ligase R1	CDC34;UBE2R1	P49427	1175900	523830	0	0	0	0	-2.23341	-2.34978	NA	NA	NA	NA	0.183546	0.62161
Partner of RalBP1;RalBP1-associated Eps domain-containing protein 2;RalBP1-interacting protein 2;cDNA FLJ60806, highly similar to RalBP1-associated Eps domain-containing protein 2;RalBP1 associated Eps domain containing protein 2 variant	POB1;REPS2	Q8NFH8-1;Q8NFH8;Q8NFH8-4;Q8NFH8-2;Q8NFH8-3;B4DQQ8;E9PFM4;Q59H22	0	0	0	0	3467900	2374000	NA	NA	NA	NA	0.985883	0.794092	0.183551	0.62161
cDNA FLJ52661, highly similar to Homo sapiens phosphatidylinositol binding clathrin assembly protein, transcript variant 2, mRNA		B4DLM1	0	0	0	0	625710	540710	NA	NA	NA	NA	-1.48461	-1.3403	0.183552	0.62161
Neuronal protein 22;Neuronal protein NP25;Transgelin-3;Putative uncharacterized protein TAGLN3	NP25;TAGLN3	Q9UI15;F5H0F3;Q7Z517;C9J5W6	0	1816300	2331300	0	0	0	NA	-0.555945	-0.726756	NA	NA	NA	0.183558	0.62161
Rho cDNA clone 9;Rho-related GTP-binding protein RhoC;Ras homolog gene family, member C	ARH9;ARHC;RHOC;RP11-426L16.4-008	E9PN11;P08134;Q5JR08	12395000	0	10082000	0	0	0	1.16451	NA	1.38582	NA	NA	NA	0.183562	0.62161
Protein bicaudal C homolog 1;Putative uncharacterized protein BICC1	BICC1	Q9H694-1;Q9H694;E7EU62;Q9H694-2;A6NGY7	0	0	0	0	129040	109230	NA	NA	NA	NA	-3.76229	-3.64779	0.183576	0.62161
Extended synaptotagmin-1;Membrane-bound C2 domain-containing protein;cDNA FLJ46898 fis, clone UTERU3022168, highly similar to Protein FAM62A	ESYT1;FAM62A;KIAA0747;MBC2	Q9BSJ8-1;Q9BSJ8;B3KY56	5006200	2801100	0	0	0	0	-0.143459	0.0690457	NA	NA	NA	NA	0.183576	0.62161
C-type lectin domain family 11 member A;C-type lectin superfamily member 3;Lymphocyte secreted C-type lectin;p47;Stem cell growth factor;Stem cell growth factor; lymphocyte secreted C-type lectin;Aberrant LSLCL;C-type lectin domain family 11, member A, isoform CRA_c;Putative uncharacterized protein CLEC11A	CLEC11A;CLECSF3;LSLCL;SCGF;hCG_22930	Q9Y240;Q5U0B9;A0AUH1;E7EWX5;C9JXV2	1344300	728210	0	0	0	0	-2.04032	-1.87452	NA	NA	NA	NA	0.18358	0.62161
Kinesin heavy chain isoform 5A;Kinesin heavy chain neuron-specific 1;Neuronal kinesin heavy chain;KIF5A protein;KIF5A variant protein;cDNA, FLJ96188, highly similar to Homo sapiens kinesin family member 5A (KIF5A), mRNA;cDNA FLJ53380, highly similar to Kinesin heavy chain isoform 5A	KIF5A;NKHC1	Q12840;A5D6Y6;B0I1S7;B2RCP3;B7Z2M7	0	0	0	2740800	3323900	0	NA	NA	NA	1.19469	0.924698	NA	0.183594	0.62161
Calcium pump 3;Sarcoplasmic/endoplasmic reticulum calcium ATPase 3;cDNA FLJ77199, highly similar to Homo sapiens ATPase, Ca++ transporting, ubiquitous (ATP2A3), transcript variant 6, mRNA	ATP2A3	Q93084-5;Q93084;Q93084-6;Q93084-1;Q93084-3;Q93084-2;A8K9K1;F8WC06;Q93084-4	0	0	0	2576400	4625400	0	NA	NA	NA	1.10545	1.4014	NA	0.183608	0.62161
Deubiquitinating enzyme 8;Ubiquitin carboxyl-terminal hydrolase 8;Ubiquitin isopeptidase Y;Ubiquitin thioesterase 8;Ubiquitin-specific-processing protease 8;Ubiquitin carboxyl-terminal hydrolase;USP8 protein;cDNA FLJ34456 fis, clone HLUNG2002659, highly similar to Ubiquitin carboxyl-terminal hydrolase 8 (EC3.1.2.15)	KIAA0055;UBPY;USP8	P40818;A8K8N5;Q05CD9;Q05DF5;B3KRK3;B4DKA8;B4DUC6	565480	303720	0	0	0	0	-3.28963	-3.13613	NA	NA	NA	NA	0.183608	0.62161
Astrocytic NOVA1-like RNA-binding protein;Neuro-oncological ventral antigen 2;RNA-binding protein Nova-2;NOVA2 [amino acids 1-28]	ANOVA;NOVA2;NOVA3	Q9UNW9;Q9HDB7	16930000	0	14912000	0	0	0	1.61433	NA	1.95051	NA	NA	NA	0.183624	0.62161
Interphase cytoplasmic foci protein 45;Probable tRNA(His) guanylyltransferase;tRNA-histidine guanylyltransferase;cDNA FLJ13293 fis, clone OVARC1001188;cDNA FLJ57781, highly similar to Homo sapiens tRNA-histidine guanylyltransferase 1-like (THG1L), mRNA	ICF45;THG1L	Q9NWX6;Q9H8R6;B4E366	0	1312200	1599800	0	0	0	NA	-1.02496	-1.27	NA	NA	NA	0.183634	0.62161
		F2Z307	19545000	0	17686000	0	0	0	1.82155	NA	2.19665	NA	NA	NA	0.183647	0.62161
Mitochondrial 20 kDa outer membrane protein;Mitochondrial import receptor subunit TOM20 homolog;Outer mitochondrial membrane receptor Tom20	KIAA0016;TOMM20	Q15388	6696800	0	3781800	0	0	0	0.276297	NA	-0.0288175	NA	NA	NA	0.183647	0.62161
UPF0557 protein C10orf119	C10orf119	Q9BTE3-1;Q9BTE3;Q9BTE3-2	4520700	1785900	0	0	0	0	-0.290629	-0.580297	NA	NA	NA	NA	0.183653	0.62161
Phosphodeoxyriboaldolase;Putative deoxyribose-phosphate aldolase	CGI-26;DERA	Q9Y315;E9PPM8	0	477370	800840	0	0	0	NA	-2.48377	-2.2683	NA	NA	NA	0.183653	0.62161
Forkhead box protein A2;Hepatocyte nuclear factor 3-beta;Transcription factor 3B;Forkhead box A2;Forkhead box A2, isoform CRA_b;cDNA FLJ51352, highly similar to Hepatocyte nuclear factor 3-beta	FOXA2;HNF3B;TCF3B;hCG_22162	Q9Y261-2;Q9Y261;B0ZTD4;Q9Y261-1;B4DWN5;E7EPG7	0	0	0	0	4165800	2552000	NA	NA	NA	NA	1.25041	0.898401	0.183657	0.62161
Long-chain fatty acid transport protein 4;Solute carrier family 27 member 4;cDNA FLJ14598 fis, clone NT2RM4002558, highly similar to Long-chain fatty acid transport protein 4 (EC 6.2.1.-);cDNA FLJ90350 fis, clone NT2RP2003210, highly similar to Long-chain fatty acid transport protein 4 (EC 6.2.1.-);Putative uncharacterized protein;Long-chain fatty acid transport protein 1;Solute carrier family 27…	ACSVL4;FATP4;SLC27A4;ACSVL5;FATP1;SLC27A1;FLJ00336;RP11-339B21.7-002	Q6P1M0;B3KNH1;B3KQE8;Q9BTA1;Q6PCB7;B7Z3U1;B7Z662;Q6ZNJ4;Q96G53	1936800	0	1122400	0	0	0	-1.5135	NA	-1.7813	NA	NA	NA	0.183685	0.62161
Neurabin-2;Neurabin-II;Protein phosphatase 1 regulatory subunit 9B;Spinophilin;cDNA FLJ30345 fis, clone BRACE2007522, highly similar to Neurabin-2;Protein phosphatase 1, regulatory subunit 9B, spinophilin, isoform CRA_b;PPP1R9B protein	PPP1R6;PPP1R9B;hCG_29611	Q96SB3;B3KNT0;D3DTX6;Q96B17	1118700	0	926220	0	0	0	-2.30535	NA	-2.05846	NA	NA	NA	0.183687	0.62161
N-recognin-7;Putative E3 ubiquitin-protein ligase UBR7;UBR7 protein;cDNA, FLJ96555	C14orf130;UBR7	Q8N806;F5H1M5;Q05DA8;B2RDC9;E9PCJ7	0	1483900	1744800	0	0	0	NA	-0.847554	-1.14483	NA	NA	NA	0.183687	0.62161
28S ribosomal protein S36, mitochondrial	DC47;MRPS36	P82909	0	0	0	0	1206400	748500	NA	NA	NA	NA	-0.537471	-0.871154	0.183717	0.62161
Collagen alpha-2(VI) chain	COL6A2	P12110-2;P12110;P12110-3	2119400	1272200	0	0	0	0	-1.38352	-1.06962	NA	NA	NA	NA	0.183723	0.62161
Protein mago nashi homolog;cDNA FLJ55283, moderately similar to Protein mago nashi homolog;Mago-nashi homolog, proliferation-associated (Drosophila);Mago-nashi homolog, proliferation-associated (Drosophila), isoform CRA_a	MAGOH;MAGOHA;hCG_33396;RP5-1024G6.4-002	P61326;B1ARP8	0	0	0	168580	292840	0	NA	NA	NA	-2.8284	-2.57999	NA	0.183728	0.62161
UbcH10;Ubiquitin carrier protein C;Ubiquitin-conjugating enzyme E2 C;Ubiquitin-protein ligase C;Ubiquitin carrier protein	UBCH10;UBE2C;hCG_38372	O00762;B2R4U3;Q5TZN3;A6NP33;E1P5N7	0	1119800	1302400	0	0	0	NA	-1.25371	-1.56672	NA	NA	NA	0.183734	0.62161
c-Ki-ras;c-K-ras;GTPase KRas;GTPase KRas, N-terminally processed;Ki-Ras;K-Ras 2;PR310 c-K-ras protein;PR371 c-K-ras oncogene	KRAS;KRAS2;RASK2	P01116-2;P01116;Q14014;Q14015	0	229260	286570	0	0	0	NA	-3.54189	-3.75093	NA	NA	NA	0.183739	0.62161
Gem-associated protein 6;SIP2	GEMIN6	Q8WXD5	0	774760	1388800	0	0	0	NA	-1.78513	-1.47405	NA	NA	NA	0.183747	0.62161
Amphiphysin;cDNA FLJ77228, highly similar to Homo sapiens amphiphysin (Stiff-Man syndrome with breast cancer 128kDa autoantigen) (AMPH), transcript variant 1, mRNA;Amphiphysin I variant NT2;Amphiphysin I variant NC1;Amphiphysin I variant CT2	AMPH;AMPH1	P49418-1;P49418;A8K5Y2;Q9UQI4;F5H533;P49418-2;Q8NFL3;Q9UQI2;E7EMY9;Q8NFL4;Q8NFL8;Q9UQI5	0	345770	595380	0	0	0	NA	-2.94906	-2.69601	NA	NA	NA	0.183747	0.62161
Complex I-B14;LYR motif-containing protein 6;NADH dehydrogenase [ubiquinone] 1 alpha subcomplex subunit 6;NADH-ubiquinone oxidoreductase B14 subunit	LYRM6;NADHB14;NDUFA6	P56556	0	1678400	1890300	0	0	0	NA	-0.669861	-1.02928	NA	NA	NA	0.183761	0.62161
Interferon-induced 15 kDa protein;Interferon-induced 17 kDa protein;Ubiquitin cross-reactive protein	G1P2;ISG15;UCRP	P05161	0	1032900	1178100	0	0	0	NA	-1.37025	-1.71143	NA	NA	NA	0.183788	0.62161
Acrogranin;Granulin A;Granulin B;Granulin C;Granulin D;Granulin E;Granulin F;Granulin G;Granulin-1;Granulin-2;Granulin-3;Granulin-4;Granulin-5;Granulin-6;Granulin-7;Granulins;Paragranulin;Proepithelin;cDNA FLJ53342, highly similar to Granulins;Granulin variant;cDNA FLJ53692, moderately similar to Granulins;cDNA FLJ13286 fis, clone OVARC1001154, highly similar to Homo sapiens clone 24720 epithelin…	GRN	P28799-1;P28799;B4DJI2;Q53HQ8;B4E1G5;Q9H8S1;P28799-2	0	0	0	0	394450	249120	NA	NA	NA	NA	-2.15026	-2.45832	0.183802	0.62161
Glycine- and tyrosine-rich RNA-binding protein;Heterogeneous nuclear ribonucleoprotein Q;NS1-associated protein 1;Synaptotagmin-binding, cytoplasmic RNA-interacting protein;cDNA, FLJ94136, highly similar to Homo sapiens synaptotagmin binding, cytoplasmic RNA interacting protein (SYNCRIP), mRNA;SYNCRIP protein	HNRPQ;NSAP1;SYNCRIP	O60506-1;O60506;B2R8Z8;O60506-2;Q05CK9	142270000	110400000	100740000	48681000	97069000	46653000	4.68531	5.36965	4.7066	5.34538	5.79276	5.09067	0.183814	0.62161
2-phospho-D-glycerate hydro-lyase;Alpha-enolase;C-myc promoter-binding protein;Enolase 1;MBP-1;MPB-1;Non-neural enolase;Phosphopyruvate hydratase;Plasminogen-binding protein;Enolase	ENO1;ENO1L1;MBPB1;MPB1	P06733-2;P06733;A4QMW8;E2DRY6;Q96GV1;Q9BT62	0	0	0	0	213340	205320	NA	NA	NA	NA	-3.03695	-2.73728	0.183854	0.62161
PAI1 RNA-binding protein 1;Plasminogen activator inhibitor 1 RNA-binding protein;SERPINE1 mRNA-binding protein 1;SERPINE1 mRNA binding protein 1, isoform CRA_c;SERPINE1 mRNA binding protein 1, isoform CRA_d;Putative uncharacterized protein DKFZp686P17171	CGI-55;PAIRBP1;SERBP1;hCG_2032021;DKFZp686P17171	Q8NC51-1;Q8NC51;D3DQ69;D3DQ70;Q8NC51-2;Q63HR1	2684400	1761200	0	0	0	0	-1.04258	-0.600389	NA	NA	NA	NA	0.18389	0.62161
Putative uncharacterized protein DKFZp779B0247;Cold shock domain-containing protein E1;N-ras upstream gene protein;Protein UNR;cDNA FLJ12454 fis, clone NT2RM1000555, highly similar to UNR PROTEIN;cDNA FLJ12466 fis, clone NT2RM1000826, highly similar to UNR PROTEIN;NRAS-related protein;CSDE1 protein;Putative uncharacterized protein DKFZp566C233;Putative uncharacterized protein DKFZp586J0620	DKFZp779B0247;CSDE1;D1S155E;KIAA0885;NRU;UNR;DKFZp566C233;DKFZp586J0620	Q68DF1;E9PGZ0;O75534-1;O75534;Q9GZV0;O75534-2;Q96L66;E9PLT0;Q8WU01;Q9UG12;Q9UG93	78389000	50487000	71210000	20120000	9012900	4723100	3.8254	4.24089	4.20612	4.07065	2.36381	1.78651	0.183904	0.62161
Dual specificity protein phosphatase 3;Dual specificity protein phosphatase VHR;Dual specificity phosphatase 3;DUSP3 protein	DUSP3;VHR	P51452;B5BUI8;Q8IYJ9	0	0	0	0	17018000	8239200	NA	NA	NA	NA	3.28081	2.58928	0.183911	0.62161
cDNA FLJ56946, highly similar to Cysteine-rich protein 2;Cysteine-rich protein 2;Protein ESP1;Cysteine-rich protein 2 variant	CRIP2;CRP2	B7Z6C0;P52943;Q53FN1	0	0	0	5380900	0	3812200	NA	NA	NA	2.16794	NA	1.4774	0.184007	0.62161
Putative uncharacterized protein MRPS34;28S ribosomal protein S34, mitochondrial;Mitochondrial 28S ribosomal protein S34	MRPS34	C9JJ19;P82930;A4UCR9	0	0	0	1063600	0	1815100	NA	NA	NA	-0.170949	NA	0.406821	0.18402	0.62161
A121;Eukaryotic translation initiation factor 1;Protein translation factor SUI1 homolog;Sui1iso1;cDNA, FLJ92128, Homo sapiens putative translation initiation factor (SUI1), mRNA;Eukaryotic translation initiation factor 1, isoform CRA_a;Putative translation initiation factor;SUI1 protein	EIF1;SUI1;hCG_1771529	P41567;Q6IAV3	0	0	0	0	1830800	2181100	NA	NA	NA	NA	0.0642951	0.671828	0.184041	0.62161
Golgi complex-associated protein of 16 kDa;Golgin subfamily A member 7	GCP16;GOLGA7;HDCKB03P;HSPC041	Q7Z5G4	2071600	1420400	0	0	0	0	-1.41643	-0.910651	NA	NA	NA	NA	0.184061	0.62161
HCG1978654;Thiopurine methyltransferase processed pseudogene;Thiopurine methyltransferase;Thiopurine S-methyltransferase	hCG_1978654;pseudoTPMT;TPMT	Q6I929;P51580;Q9BS45	0	893960	934210	0	0	0	NA	-1.57867	-2.04607	NA	NA	NA	0.184085	0.62161
Bromodomain-containing protein 3;RING3-like protein	BRD3;KIAA0043;RING3L	Q15059-1;Q15059;Q15059-2	0	0	0	0	507340	289350	NA	NA	NA	NA	-1.78715	-2.24234	0.184093	0.62161
Double-stranded RNA-binding protein 76;Interleukin enhancer-binding factor 3;M-phase phosphoprotein 4;Nuclear factor associated with dsRNA;Nuclear factor of activated T-cells 90 kDa;Translational control protein 80;Putative uncharacterized protein ILF3;cDNA FLJ58050, highly similar to Interleukin enhancer-binding factor 3;cDNA FLJ58801, highly similar to Interleukin enhancer-binding factor 3	DRBF;ILF3;MPHOSPH4;NF90	Q12906-1;Q12906;Q12906-3;C9JFV5;Q12906-2;Q12906-5;B4DDF3;B4DFG4	0	0	0	0	971400	1124500	NA	NA	NA	NA	-0.850042	-0.283944	0.184095	0.62161
Hexokinase domain-containing protein 1;Putative hexokinase HKDC1;cDNA FLJ77931;cDNA FLJ37767 fis, clone BRHIP2024911, highly similar to Homo sapiens hexokinase domain containing 1 (HKDC1), mRNA;cDNA FLJ57348, highly similar to Homo sapiens hexokinase domain containing 1 (HKDC1), mRNA	HKDC1	Q2TB90-1;Q2TB90;A8K4Q9;B3KT70;B4E0J9	0	0	0	3664600	0	7139300	NA	NA	NA	1.61375	NA	2.38255	0.184106	0.62161
Putative uncharacterized protein POLR2H;DNA-directed RNA polymerase II subunit H;DNA-directed RNA polymerases I, II, and III 17.1 kDa polypeptide;DNA-directed RNA polymerases I, II, and III subunit RPABC3;RPB17;RPB8 homolog	POLR2H	C9JCU7;P52434;C9JLU1;C9JBJ6	4991500	0	2318300	0	0	0	-0.147702	NA	-0.734823	NA	NA	NA	0.184118	0.62161
Translocating chain-associated membrane protein 2	KIAA0057;TRAM2	Q15035	1720200	0	861530	0	0	0	-1.6846	NA	-2.16292	NA	NA	NA	0.184135	0.62161
Ufm1-specific protease 2;cDNA FLJ34316 fis, clone FEBRA2008459	C4orf20;UFSP2	Q9NUQ7;B3KRI4;D6RGX2;D6RA67;D6RB53	0	789370	812170	0	0	0	NA	-1.75817	-2.24804	NA	NA	NA	0.184184	0.62161
TNF receptor-associated factor 2;Tumor necrosis factor type 2 receptor-associated protein 3;cDNA FLJ53315, highly similar to TNF receptor-associated factor 2	TRAF2;TRAP3;RP11-523A20.1-008;RP11-523A20.1-001;RP11-523A20.1-002;RP11-523A20.1-009	Q12933-2;Q12933;Q12933-1;E5KBQ3;Q12933-3;Q12933-4;B1AMX7;B4DGI3;B1AMX9;B1AMX8;B1AMY1	0	0	0	0	453020	509680	NA	NA	NA	NA	-1.95053	-1.42556	0.184209	0.62161
Transmembrane protein 41B;cDNA FLJ54898, highly similar to Homo sapiens transmembrane protein 41B (TMEM41B), mRNA	KIAA0033;TMEM41B	Q5BJD5-1;Q5BJD5;B4E0E0;E9PJ42;E9PP29	4109900	0	1868500	0	0	0	-0.428072	NA	-1.04601	NA	NA	NA	0.184241	0.62161
cDNA FLJ60058, highly similar to Myosin light chain 1, slow-twitch muscle A isoform;Myosin light chain 1 slow-twitch muscle A isoform;Myosin light chain 6B;Smooth muscle and nonmuscle myosin light chain alkali 6B	MLC1SA;MYL6B	B4E368;P14649;F8W1I5	0	0	0	0	468400	533950	NA	NA	NA	NA	-1.90237	-1.35845	0.184247	0.62161
Putative uncharacterized protein NUDT5;ADP-sugar pyrophosphatase;Nucleoside diphosphate-linked moiety X motif 5;YSA1H	NUDT5;HSPC115	A6NFX8;Q9UKK9;A6NHE8;A6NJU6;A6NCQ0	3142400	888240	16661000	4352700	10182000	5312000	-0.815308	-1.58793	2.11051	1.86201	2.53977	1.95603	0.184281	0.62161
Surfeit locus protein 4;cDNA FLJ53587, highly similar to Surfeit locus protein 4;cDNA FLJ50444, highly similar to Surfeit locus protein 4;cDNA FLJ61766, highly similar to Surfeit locus protein 4;cDNA, FLJ79379, highly similar to Surfeit locus protein 4;Surfeit 4, isoform CRA_b;cDNA FLJ50722, highly similar to Surfeit locus protein 4;Surfeit 4	SURF4;SURF-4;hCG_28148;RP11-244N20.4-002;RP11-244N20.4-004	O15260-1;O15260;B7Z8F3;B7Z1G8;B7Z7A8;Q5T8U7;O15260-2;Q5T8U5	0	0	0	0	2316700	1100300	NA	NA	NA	NA	0.403892	-0.315331	0.184318	0.62161
68 kDa neurofilament protein;Neurofilament light polypeptide;Neurofilament triplet L protein;cDNA FLJ90522 fis, clone NT2RP4000108, highly similar to Neurofilament triplet L protein;cDNA FLJ53642, highly similar to Neurofilament triplet L protein	NEFL;NF68;NFL	P07196;B3KQI5;B4DR43	10584000	9167100	0	0	0	0	0.936638	1.77952	NA	NA	NA	NA	0.18433	0.62161
14 kDa phosphohistidine phosphatase;Phosphohistidine phosphatase 1;Protein janus-A homolog;PHP14 protein;HSPC141	CGI-202;HSPC141;PHP14;PHPT1	Q9NRX4-1;Q9NRX4;Q6FIE5;Q9P019;Q9NRX4-2	0	0	0	350970	0	276280	NA	NA	NA	-1.77049	NA	-2.30902	0.184335	0.62161
GATA-binding factor 6;Transcription factor GATA-6;GATA6 protein;GATA binding protein 6 variant	GATA6	Q92908-1;Q92908;Q05CA6;Q53EU2;Q92908-2	582150	384870	0	0	0	0	-3.24771	-2.7945	NA	NA	NA	NA	0.184348	0.62161
Transmembrane protein 201;Novel protein	TMEM201;RP13-15M17.2;RP13-15M17.2-001	Q5SNT2-1;Q5SNT2;E9PBR6;Q5SNT1;Q5SNT2-2	0	0	0	0	204560	223770	NA	NA	NA	NA	-3.09758	-2.61314	0.184407	0.62161
Nonsense mRNA reducing factor 3B;Regulator of nonsense transcripts 3B;Up-frameshift suppressor 3 homolog B;Up-frameshift suppressor 3 homolog on chromosome X;cDNA FLJ36409 fis, clone THYMU2010448, highly similar to Regulator of nonsense transcripts 3B;UPF3B protein	RENT3B;UPF3B;UPF3X	Q9BZI7-1;Q9BZI7;Q9BZI7-2;B3KSJ3;Q0VAK7	0	1222100	1136600	0	0	0	NA	-1.12759	-1.76317	NA	NA	NA	0.184461	0.62161
Lung seven transmembrane receptor 1;Protein GPR107;cDNA FLJ75421, highly similar to Homo sapiens lung seven transmembrane receptor 1 (LUSTR1) mRNA;GPR107 protein	GPR107;KIAA1624;LUSTR1	Q5VW38-1;Q5VW38;A8KAM7;Q5VW38-2;Q5VW38-3;B7ZL93	6081400	0	2507900	0	0	0	0.137228	NA	-0.621411	NA	NA	NA	0.184478	0.62161
General transcription factor 3C polypeptide 4;TF3C-delta;Transcription factor IIIC 90 kDa subunit;Transcription factor IIIC subunit delta;cDNA FLJ14603 fis, clone NT2RP1000357, highly similar to General transcription factor 3C polypeptide 4 (EC 2.3.1.48);GTF3C4 protein	GTF3C4	Q9UKN8;B3KNH2;Q05CN7	844360	0	868840	0	0	0	-2.71124	NA	-2.15073	NA	NA	NA	0.184535	0.62161
HLA-B-associated transcript 2;Large proline-rich protein BAT2;Protein G2;cDNA FLJ56600, highly similar to Large proline-rich protein BAT2;cDNA FLJ56810, highly similar to Large proline-rich protein BAT2;Putative uncharacterized protein ENSP00000404184;Putative uncharacterized protein ENSP00000396760;Putative uncharacterized protein ENSP00000409261;Putative uncharacterized protein ENSP00000410705;…	BAT2;G2	P48634-1;P48634;B4DLY2;P48634-3;B4DZ56;C9JI93;C9JAS0;C9JD87;C9J8K3;C9JI26;C9JI89;C9JM53;C9JTL3;C9JXZ3;P48634-2;C9JB33;C9J1F6;C9J6L0;C9JTM3;C9J9U2;B4DQ12;C9JAP8;F8VVQ5;P48634-4;A6NG23;F8VVM9;F8W1J3	0	505220	932280	684820	1674600	1249700	NA	-2.40196	-2.04906	-0.806108	-0.0643626	-0.131646	0.184589	0.62161
RNA-binding motif, single-stranded-interacting protein 2;Suppressor of CDC2 with RNA-binding motif 3;cDNA FLJ50371, highly similar to RNA-binding motif,single-stranded-interacting protein 2;cDNA FLJ53090, moderately similar to RNA-binding motif, single-stranded-interacting protein 2	RBMS2;SCR3	Q15434;B7Z974;F8W1T6;B7Z5Y7;F6W1U9;F8VQS9	4184100	0	1728100	0	0	0	-0.402258	NA	-1.1587	NA	NA	NA	0.184622	0.62161
60S ribosomal protein L36a-like;cDNA, FLJ92227, highly similar to Homo sapiens ribosomal protein L36a-like (RPL36AL), mRNA	RPL36AL	Q969Q0;B2R4V2	0	0	0	0	7645200	2908300	NA	NA	NA	NA	2.12638	1.08695	0.184696	0.62161
cDNA FLJ75113;cDNA FLJ53700, highly similar to Hepatoma-derived growth factor		A8K8G0;B7Z958	0	0	0	0	147290000	41176000	NA	NA	NA	NA	6.39434	4.9105	0.184706	0.62161
cDNA FLJ56179, highly similar to Pyruvate dehydrogenase (lipoamide)-phosphatase 1 (EC 3.1.3.43);[Pyruvate dehydrogenase [acetyl-transferring]]-phosphatase 1, mitochondrial;Protein phosphatase 2C;Pyruvate dehydrogenase phosphatase catalytic subunit 1;cDNA FLJ32517 fis, clone SMINT1000117, highly similar to Pyruvate dehydrogenase (lipoamide)-phosphatase 1 (EC 3.1.3.43)	PDP;PDP1;PPM2C	B4DYX8;Q9P0J1;B3KPZ7	3077400	5926100	931890	1426400	8283900	3246500	-0.845463	1.15014	-2.04966	0.252473	2.24213	1.24566	0.184777	0.62161
ATP synthase mitochondrial F1 complex assembly factor 2;ATP12 homolog;Putative uncharacterized protein ATPAF2;cDNA FLJ51223, moderately similar to ATP synthase mitochondrial F1 complex assembly factor 2, mitochondrial	ATP12;ATPAF2;LP3663	Q8N5M1;E9PMH4;C9J2Q2;B7Z3V0	0	0	0	0	404170	204060	NA	NA	NA	NA	-2.11514	-2.74616	0.18481	0.62161
Friend of EBNA2 protein;Wings apart-like protein homolog;Wings apart-like homolog variant 4;cDNA FLJ75534;WAPAL protein;Wings apart-like homolog variant 1;Wings apart-like homolog variant 10;Wings apart-like homolog variant 12;Wings apart-like homolog variant 2;Wings apart-like homolog variant 3;Wings apart-like homolog variant 5;Wings apart-like homolog variant 6;Wings apart-like homolog variant…	FOE;KIAA0261;WAPAL;WAPL;RP11-396M20.1-004	Q7Z5K2-3;Q7Z5K2;B3Y1W5;Q7Z5K2-2;Q7Z5K2-1;A8K273;B2RTX8;B3Y1W2;E9PH12;Q8WVX6	0	0	0	0	4203100	1643300	NA	NA	NA	NA	1.26327	0.263368	0.184829	0.62161
Transmembrane protein 86B	TMEM86B	Q8N661	9346800	2282200	0	0	0	0	0.757297	-0.226523	NA	NA	NA	NA	0.184946	0.62161
TRAF2 and NCK-interacting protein kinase;TNIK protein;AD 2	KIAA0551;TNIK;AD 2	Q9UKE5-1;Q9UKE5;Q9UKE5-4;Q9UKE5-6;F5H865;Q9UKE5-2;Q9UKE5-3;Q9UKE5-7;Q9UKE5-5;Q9UKE5-8;F5H5M9;Q7Z4L4;Q9Y6Z1	0	0	0	400780	0	277160	NA	NA	NA	-1.57902	NA	-2.30444	0.184963	0.62161
cDNA FLJ54352, highly similar to Propionyl-CoA carboxylase beta chain, mitochondrial (EC 6.4.1.3);Propionyl Coenzyme A carboxylase, beta polypeptide, isoform CRA_c;Putative uncharacterized protein PCCB;Propionyl Coenzyme A carboxylase, beta polypeptide variant;Propanoyl-CoA:carbon dioxide ligase subunit beta;Propionyl-CoA carboxylase beta chain, mitochondrial;cDNA FLJ53115, highly similar to Prop…	hCG_15235;PCCB;DKFZp451E113	E7EX59;B7Z2Z4;C9JQS9;E9PDR0;Q59GV0;P05166;E7ETT1;E7EUY3;E7ETT4;B7Z8A8;F5H4H8;E9PEC3;Q8WVH4;F8WBI9;Q86TD7;B7Z7U9;C9JVW9;Q9HBR7	0	0	0	0	431960	209430	NA	NA	NA	NA	-2.01921	-2.70869	0.185027	0.62161
Hepatocellular carcinoma-susceptibility protein 3;Proteasome assembly chaperone 2;Tumor necrosis factor superfamily member 5-induced protein 1;HDCMC29P;X 003 protein;HSPC260	HCCA3;PAC2;PSMG2;TNFSF5IP1	Q969U7;Q9P1R6;Q9NRV1;F5H4W8;Q9P0C1	0	1853100	1458900	0	0	0	NA	-0.527007	-1.40301	NA	NA	NA	0.185081	0.62161
cDNA FLJ42825 fis, clone BRCAN2016619, highly similar to Breast cancer anti-estrogen resistance protein 1;cDNA FLJ56057, highly similar to Breast cancer anti-estrogen resistance protein 1;Breast cancer anti-estrogen resistance 1, isoform CRA_a;cDNA, FLJ95582, highly similar to Homo sapiens breast cancer anti-estrogen resistance 1 (BCAR1),mRNA;cDNA FLJ55515, highly similar to Breast cancer anti-es…	BCAR1;hCG_20581;CAS;CASS1;CRKAS	B3KWD7;B4DEV4;D3DUK1;E9PCL5;B2RBL9;B4DIW5;Q6P5Z4;E9PCV2;Q6QEF7;F8WA69;P56945;B3KW85;B4DGB5;F5H7Z0;F5GXA2;B7Z7X7;F5GXV6	474110	346710	0	0	0	0	-3.54388	-2.94515	NA	NA	NA	NA	0.185116	0.62161
DNA methyltransferase 1-associated protein 1;cDNA FLJ54124, highly similar to DNA methyltransferase 1-associated protein 1;DNA methyltransferase 1 associated protein 1	DMAP1;KIAA1425;RP5-891H21.2-005	Q9NPF5;B4DQG8;Q5TG40	2863100	0	1101700	0	0	0	-0.949597	NA	-1.80816	NA	NA	NA	0.185214	0.62161
Glycogen synthase kinase-3 beta;cDNA FLJ75266, highly similar to Homo sapiens glycogen synthase kinase 3 beta, mRNA;Glycogen synthase kinase 3 beta, isoform CRA_b;GSK3B protein;GSK3beta isoform;Glycogen synthase kinase 3 beta	GSK3B;hCG_1818062	P49841-2;P49841;B5BUC0;P49841-1;Q6FI27;F5H615;Q86TM2	2793300	0	3877800	0	0	0	-0.985205	NA	0.00734786	NA	NA	NA	0.18528	0.62161
DNA ligase 1;DNA ligase I;Polydeoxyribonucleotide synthase [ATP] 1;DNA ligase;cDNA FLJ52385, highly similar to DNA ligase 1 (EC 6.5.1.1);Ligase I, DNA, ATP-dependent	LIG1	P18858;Q2TB12;B4DTU4;B4DM52;B4DUE1;F5GZ28;Q59HG7;B4E135;Q76GR4	718100	224590	0	0	0	0	-2.94492	-3.57158	NA	NA	NA	NA	0.18528	0.62161
Protein KIAA0664;Putative uncharacterized protein KIAA0664	KIAA0664	O75153;C9J6D7	7346800	0	2486900	0	0	0	0.409941	NA	-0.633542	NA	NA	NA	0.185284	0.62161
Cysteine-S-conjugate beta-lyase 2;Kynurenine aminotransferase III;Kynurenine--glyoxylate transaminase;Kynurenine--oxoglutarate transaminase 3;Kynurenine--oxoglutarate transaminase III;cDNA FLJ56161, highly similar to Homo sapiens kynurenine aminotransferase III (KAT3), transcript variant 1, mRNA;cDNA, FLJ78816, highly similar to Homo sapiens kynurenine aminotransferase III (KAT3), transcript vari…	CCBL2;KAT3;RBMXL1;hCG_23341	Q6YP21-1;Q6YP21;B4DW13;B3KQ13	0	0	0	280360	245830	0	NA	NA	NA	-2.09455	-2.83245	NA	0.18531	0.62161
Nucleolar MIF4G domain-containing protein 1;SGD1 homolog	C7orf3;NOM1	Q5C9Z4	1231500	0	1531200	0	0	0	-2.16676	NA	-1.33323	NA	NA	NA	0.185313	0.62161
Putative RNA-binding protein 3;RNA-binding motif protein 3;RNPL	RBM3;RNPL	P98179	16118000	7593300	5373500	6689300	11861000	3135300	1.54343	1.50778	0.477972	2.48195	2.75997	1.19538	0.185569	0.62161
Phostensin;Protein phosphatase 1 F-actin cytoskeleton-targeting subunit	HKMT1098;KIAA1949	Q6NYC8-1;Q6NYC8;F8WBK4;Q6NYC8-2	31285000	38969000	10434000	1337400	6649900	3714400	2.50022	3.86731	1.43533	0.159526	1.92515	1.4399	0.185688	0.62161
Dihydrolipoamide succinyltransferase;Full-length cDNA 5-PRIME end of clone CS0DJ009YL13 of T cells (Jurkat cell line) of Homo sapiens (human)		Q6LEQ7;Q86SW4	0	1140400	3498000	0	0	0	NA	-1.22741	-0.14136	NA	NA	NA	0.185744	0.62161
CD99 antigen-like protein 2;MIC2-like protein 1;cDNA FLJ58987, moderately similar to Homo sapiens CD99 antigen-like 2 (CD99L2), transcript variant 1, mRNA	CD99L2;MIC2L1;UNQ1964/PRO4486	Q8TCZ2-5;Q8TCZ2;Q8TCZ2-1;Q8TCZ2-2;Q8TCZ2-3;B4DDL7;E9PD27	0	0	0	0	645920	269020	NA	NA	NA	NA	-1.43875	-2.34744	0.185754	0.62161
Proteasome activator complex subunit 4;Proteasome activator PA200	KIAA0077;PSME4	Q14997-1;Q14997;Q14997-2;Q14997-4;F8WB44;Q14997-3	1795800	423350	1113400	0	452430	0	-1.62255	-2.65703	-1.79292	NA	-1.95241	NA	0.185761	0.62161
MTAP protein		Q8WV80;F2Z2F3;F8WES2	0	0	0	0	4851100	1520700	NA	NA	NA	NA	1.47013	0.151508	0.18578	0.62161
Aurora- and IPL1-like midbody-associated protein 1;Aurora kinase B;Aurora/IPL1-related kinase 2;Serine/threonine-protein kinase 12;Serine/threonine-protein kinase aurora-B;STK-1;cDNA, FLJ95791, highly similar to Homo sapiens aurora kinase B (AURKB), mRNA;Aurora kinase B-Sv1;cDNA FLJ57406, highly similar to Serine/threonine-protein kinase 12 (EC 2.7.11.1);Aurora kinase B-Sv2	AIK2;AIM1;ARK2;AURKB;STK12;aurkb;aurkb-sv1;aurkb-sv2	Q96GD4;B2RC06;C7G533;C7G534;B4DNM4;C7G535	2143400	0	785920	0	0	0	-1.36727	NA	-2.29544	NA	NA	NA	0.185804	0.62161
ATP synthase subunit e, mitochondrial	ATP5I;ATP5K	P56385	0	0	0	0	11296000	3130400	NA	NA	NA	NA	2.68956	1.19312	0.185806	0.62161
Osteoblast-specific factor 2;Periostin;Periostin isoform thy2;Periostin, osteoblast specific factor;cDNA FLJ52057, highly similar to Periostin;Periostin isoform thy6;OSF-2;cDNA FLJ50589, highly similar to Periostin;Periostin isoform thy4;cDNA FLJ50671, highly similar to Periostin;Periostin isoform thy8	OSF2;POSTN;RP11-412K4.1-003;RP11-412K4.1-004	Q15063-1;Q15063;C0IMJ1;B1ALD8;B4E3A7;C0IMJ3;D2KRH7;B1ALD9;Q15063-3;Q15063-2;B7Z4V4;C0IMJ2;Q15063-4;B7Z6G1;C0IMJ4;F5H628	0	0	0	0	919870	361770	NA	NA	NA	NA	-0.928677	-1.92008	0.185814	0.62161
Fms-like tyrosine kinase 1;Tyrosine-protein kinase FRT;Tyrosine-protein kinase receptor FLT;Vascular endothelial growth factor receptor 1;Vascular permeability factor receptor;IdVEGFR-1;N2idVEGFR-1;Tyrosine-protein kinase receptor;Soluble FLT1 variant e15a;cDNA FLJ60350, highly similar to Vascular endothelial growth factor receptor 1precursor (EC 2.7.10.1);PsVEGFR1p;Soluble VEGF receptor 1-14;Sol…	FLT;FLT1;FRT;hCG_2020168;RP11-502P18.1-001;VEGFR1	P17948-1;P17948;A3E342;B0LPF1;B1AC84;B3FR89;P17948-2;B5A924;F8WBM6	756900	2184700	0	3699400	1344400	2366900	-2.869	-0.289513	NA	1.62739	-0.381217	0.789771	0.18592	0.62161
CLL-associated antigen KW-7;Dense fine speckles 70 kDa protein;Lens epithelium-derived growth factor;PC4 and SFRS1-interacting protein;Transcriptional coactivator p75/p52;PSIP1 protein;PC4 and SFRS1 interacting protein 1, isoform CRA_a	DFS70;LEDGF;PSIP1;PSIP2;hCG_27254	O75475-1;O75475;O75475-2;Q05CM9;Q8N4N4	59014000	9269900	28040000	6131500	5574600	1615200	3.41581	1.79561	2.86152	2.35633	1.67069	0.238485	0.185948	0.62161
tRNA pseudouridine synthase A;tRNA pseudouridylate synthase I;tRNA-uridine isomerase I	PP8985;PUS1	Q9Y606-1;Q9Y606;E5KMT5;Q9Y606-2;E5KMT6;F5H1S9	0	791050	611120	0	0	0	NA	-1.75511	-2.65836	NA	NA	NA	0.185973	0.62161
Uncharacterized protein C11orf73;cDNA FLJ57139	C11orf73;HSPC138;HSPC179;HSPC248	Q53FT3;B4DQE3;E9PBT4;E9PPG8;E9PJB2	0	0	0	0	1559200	550660	NA	NA	NA	NA	-0.167373	-1.31399	0.186038	0.62161
Cisplatin resistance-related protein 9;Cleft lip and palate transmembrane protein 1-like protein;cDNA FLJ46605 fis, clone THYMU3047760, highly similar to Homo sapiens cisplatin resistance related protein CRR9p (CRR9), mRNA	CLPTM1L;CRR9	Q96KA5-1;Q96KA5;Q96KA5-2;B3KY18	1933800	0	680690	0	0	0	-1.51574	NA	-2.50282	NA	NA	NA	0.18626	0.62161
Kerato-epithelin;RGD-containing collagen-associated protein;Transforming growth factor-beta-induced protein ig-h3;Transforming growth factor, beta-induced, 68kDa variant;Putative uncharacterized protein TGFBI;Transforming growth factor, beta-induced, 68kDa, isoform CRA_a;Transforming growth factor beta	BIGH3;TGFBI;hCG_41400	Q15582;Q53GU8;B9ZVW9;C7FFS5	3139500	5485800	4333600	1075900	466950	649930	-0.81664	1.03875	0.167675	-0.154361	-1.90684	-1.07487	0.186308	0.62161
Profilin II;Profilin-2;Profilin;Putative uncharacterized protein PFN2	PFN2;hCG_21343	P35080-1;P35080;D3DNI2;D3DNI3;C9J712;C9J2N0	1600700	1687600	0	0	0	0	-1.78847	-0.661975	NA	NA	NA	NA	0.186311	0.62161
p195;Ras GTPase-activating-like protein IQGAP1;IQ motif containing GTPase activating protein 1;cDNA FLJ55816, highly similar to Ras GTPase-activating-like protein IQGAP1;cDNA FLJ55443, highly similar to Ras GTPase-activating-like protein IQGAP1;IQGAP1 protein	IQGAP1;KIAA0051	P46940;A4QPB0;B4DNP4;B4E2M0;F5H7A1;Q05DN7;Q5FWG8;Q6P1N4;Q96PA3	249340000	144280000	197840000	69507000	89109000	82829000	5.4948	5.75578	5.6803	5.85918	5.66932	5.91884	0.186332	0.62161
Choline phosphatase 3;HindIII K4L homolog;Hu-K4;Phosphatidylcholine-hydrolyzing phospholipase D3;Phospholipase D3;cDNA FLJ59669, highly similar to Homo sapiens phospholipase D family, member 3 (PLD3), transcript variant 1, mRNA	PLD3	Q8IV08;B4DEL6;E2QRG1;E2QRD3	0	0	2364300	3243200	103480	1882300	NA	NA	-0.706477	1.43751	-4.08076	0.459269	0.186369	0.62161
Neural polypyrimidine tract-binding protein;Neurally-enriched homolog of PTB;Polypyrimidine tract-binding protein 2;PTB-like protein;PTBP2;cDNA FLJ55578, highly similar to Polypyrimidine tract-binding protein 2	NPTB;PTB;PTBLP;PTBP2	Q9UKA9-4;Q9UKA9;O95652;Q9UKA9-2;B4DI28;Q9UKA9-1;Q9UKA9-6;Q9UKA9-5	0	0	0	0	169870	80442	NA	NA	NA	NA	-3.36568	-4.08914	0.186414	0.62161
Pleckstrin homology-like domain family B member 1;Protein LL5-alpha;PHLDB1 protein;KIAA0638 splice variant 2;cDNA FLJ61283, highly similar to Pleckstrin homology-like domain family B member1;Putative uncharacterized protein DKFZp686H039;Pleckstrin homology-like domain family B member 1 variant 4;cDNA FLJ90266 fis, clone NT2RM4001377, highly similar to Pleckstrin homology-like domain family B memb…	DLNB07;KIAA0638;LL5A;PHLDB1;DKFZp686H039	Q86UU1-1;Q86UU1;Q86UU1-2;Q96D60;Q5W9G0;Q86UU1-3;B4DIX4;F5GZP1;Q68CT9;B0YJ65;B3KQD4;E9PKC1;Q6ZUD6;Q96SW0;Q8NC75	3528600	0	1097300	0	0	0	-0.648079	NA	-1.81393	NA	NA	NA	0.186514	0.62161
HECT, UBA and WWE domain containing 1	HUWE1;RP3-339A18.4-009	E9PEH3;Q5H964	0	0	0	0	362850	610030	NA	NA	NA	NA	-2.27073	-1.16628	0.186641	0.62161
CFTR-associated ligand;Fused in glioblastoma;Golgi-associated PDZ and coiled-coil motif-containing protein;PDZ protein interacting specifically with TC10	CAL;FIG;GOPC	F5H1Y4;Q9HD26-1;Q9HD26;Q9HD26-2;Q9HD26-3	3570200	0	1082100	0	0	0	-0.63117	NA	-1.83406	NA	NA	NA	0.186709	0.62161
Sm protein E;Small nuclear ribonucleoprotein E;Putative small nuclear ribonucleoprotein polypeptide E-like protein 1;Putative uncharacterized protein SNRPE	SNRPE;SNRPEL1	P62304;Q5VYJ4;A6NHK2	0	0	0	0	1548900	498860	NA	NA	NA	NA	-0.176935	-1.45652	0.186723	0.62161
Heat shock 70 kDa protein 13;Microsomal stress-70 protein ATPase core;Stress-70 protein chaperone microsome-associated 60 kDa protein;cDNA FLJ46699 fis, clone TRACH3013700, highly similar to Stress 70 protein chaperonemicrosome-associated 60 kDa protein;cDNA FLJ54131, highly similar to Stress 70 protein chaperone microsome-associated 60 kDa protein;Stress 70 protein chaperone, microsome-associate…	HSPA13;STCH	P48723;B3KY30;B4DQX6;Q53FK2;F5GWS8	4499900	904310	0	0	0	0	-0.297282	-1.56206	NA	NA	NA	NA	0.18675	0.62161
Protein C10	C10;C12orf57	Q99622;F5GXW5	2080100	470430	0	0	0	0	-1.41052	-2.5049	NA	NA	NA	NA	0.186831	0.62161
PTPRF-interacting protein;Triple functional domain protein;cDNA FLJ57816, highly similar to Triple functional domain protein;Triple functional domain (PTPRF interacting), isoform CRA_a	TRIO;hCG_36991	O75962-1;O75962;O75962-4;O75962-5;O75962-2;B4E3M5;D3DTD2;E7EWP2;F5H228;E7EPJ7	18700000	3028200	4009600	9705000	3148200	5998100	1.75779	0.181513	0.0555678	3.01882	0.846348	2.13128	0.186887	0.62161
Mitochondrial import inner membrane translocase subunit Tim22;Testis-expressed sequence 4	TEX4;TIM22;TIMM22	Q9Y584	0	551860	407660	0	0	0	NA	-2.27457	-3.24245	NA	NA	NA	0.186961	0.62161
Deoxycytidine kinase;cDNA FLJ51425, highly similar to Deoxycytidine kinase (EC 2.7.1.74)	DCK	D6RFG8;P27707;B4E0A5;F5CTF3;D6RCP9	0	544670	1786800	0	0	0	NA	-2.29349	-1.11051	NA	NA	NA	0.187081	0.62161
Putative uncharacterized protein;p53-induced gene 11 protein;Tumor protein p53-inducible protein 11	PIG11;TP53I11	Q99785;E9PPM1;O14683;E9PKZ4;E9PIK4;E9PIN5;E9PQ46;E9PMW4;E9PS55;E9PKN9;E9PN66	0	0	0	2644400	1297500	0	NA	NA	NA	1.14304	-0.432445	NA	0.187108	0.62161
Putative uncharacterized protein DKFZp781G1976	DKFZp781G1976	Q5H9Q2	1390200	0	2332300	0	0	0	-1.99188	NA	-0.726137	NA	NA	NA	0.187186	0.62161
Non-gastric H(+)/K(+) ATPase subunit alpha;Potassium-transporting ATPase alpha chain 2;Proton pump;cDNA FLJ56934, highly similar to Potassium-transporting ATPase alpha chain 2 (EC 3.6.3.10)	ATP12A;ATP1AL1	P54707-2;P54707;P54707-1;B4E0R9	0	0	0	18249000	0	4938000	NA	NA	NA	3.92984	NA	1.8507	0.187198	0.62161
Myofibrillogenesis regulator 1;Paroxysmal nonkinesiogenic dyskinesia protein;Probable hydrolase PNKD;Trans-activated by hepatitis C virus core protein 2;G-protein coupled receptor 48;Leucine-rich repeat-containing G-protein coupled receptor 4;Putative uncharacterized protein LGR4;Leucine-rich repeat-containing G protein-coupled receptor 4 variant;LGR4 protein;Myofibrillogenesis regulator MR-2	FKSG19;KIAA1184;MR1;PNKD;TAHCCP2;UNQ2491/PRO5778;GPR48;LGR4	Q8N490-1;Q8N490;Q9BXB1;C9JCH9;Q59ER8;Q8N537;Q8N490-3;Q8N490-4;Q96P23	1352200	1574000	0	0	0	0	-2.03187	-0.762512	NA	NA	NA	NA	0.187249	0.62161
cDNA FLJ78760, highly similar to Homo sapiens integrin, alpha 11 (ITGA11), transcript variant 1, mRNA;cDNA FLJ58807, highly similar to Integrin alpha-11;Integrin alpha-11;cDNA FLJ38544 fis, clone HCHON2001598, highly similar to Integrin alpha-11	ITGA11;MSTP018	A8K8T0;B4E3M0;Q9UKX5;F5GZX6;B3KTN6;F5H1A1	0	0	0	0	608040	215470	NA	NA	NA	NA	-1.52594	-2.66767	0.187295	0.62161
Histone H2A.x	H2AFX;H2AX	P16104	29662000	22703000	28450000	0	13141000	0	2.42337	3.08786	2.88247	NA	2.90782	NA	0.187344	0.62161
Cleavage and polyadenylation specificity factor 73 kDa subunit;Cleavage and polyadenylation specificity factor subunit 3;mRNA 3-end-processing endonuclease CPSF-73;Cleavage and polyadenylation specific factor 3, 73kDa variant;Cleavage and polyadenylation specific factor 3;cDNA FLJ57562, highly similar to Cleavage and polyadenylation specificityfactor 73 kDa subunit	CPSF3;CPSF73	Q9UKF6;Q53F02;A4UCU1;B4DQR2;F5GXZ2	2254800	3009400	2467600	0	573080	140730	-1.29418	0.172528	-0.644782	NA	-1.61137	-3.28223	0.187396	0.62161
30 kDa splicing factor SMNrp;SMN-related protein;Survival motor neuron domain-containing protein 1;Survival of motor neuron-related-splicing factor 30;cDNA, FLJ94669, highly similar to Homo sapiens survival motor neuron domain containing 1 (SMNDC1), mRNA	SMNDC1;SMNR;SPF30	O75940;B2RA27	3843900	736000	0	0	0	0	-0.524604	-1.85917	NA	NA	NA	NA	0.187397	0.62161
28S ribosomal protein S30, mitochondrial;Programmed cell death protein 9;Mitochondrial ribosomal protein S30 variant;MRPS30 protein	BM-047;MRPS30;PDCD9	Q9NP92;Q53GN7;Q53H77;Q9BUN6	6121100	0	1551300	0	0	0	0.146616	NA	-1.31441	NA	NA	NA	0.187436	0.62161
39S ribosomal protein L9, mitochondrial;Mitochondrial ribosomal protein L9;cDNA FLJ59762, highly similar to 39S ribosomal protein L9, mitochondrial;cDNA FLJ59179, highly similar to 39S ribosomal protein L9, mitochondrial	MRPL9;RP11-98D18.5-002	Q9BYD2;Q5SZR1;B4DUJ1;B4DDZ7	0	0	0	0	2452200	666470	NA	NA	NA	NA	0.485898	-1.03862	0.187451	0.62161
Cell division protein kinase 6;Serine/threonine-protein kinase PLSTIRE;cDNA, FLJ94044, Homo sapiens cyclin-dependent kinase 6 (CDK6), mRNA;Cyclin-dependent kinase 6;HCG19542	CDK6;hCG_19542;tcag7.286	Q00534;A4D1G0	766670	0	1173000	0	0	0	-2.8505	NA	-1.71769	NA	NA	NA	0.187483	0.62161
Leucine-rich repeat-containing protein 40	LRRC40	Q9H9A6	0	0	0	242500	0	668580	NA	NA	NA	-2.30385	NA	-1.03406	0.187578	0.62161
Sm protein F;Small nuclear ribonucleoprotein F	PBSCF;SNRPF	P62306	0	0	0	0	6591200	1470900	NA	NA	NA	NA	1.91236	0.103471	0.187588	0.62161
H/ACA ribonucleoprotein complex subunit 3;Nucleolar protein 10;Nucleolar protein family A member 3;snoRNP protein NOP10	NOLA3;NOP10	Q9NPE3	8434800	0	1963400	0	0	0	0.609179	NA	-0.974536	NA	NA	NA	0.18766	0.62161
13S Golgi transport complex 90 kDa subunit;Component of oligomeric Golgi complex 5;Conserved oligomeric Golgi complex subunit 5;Golgi transport complex 1;cDNA FLJ12773 fis, clone NT2RP2001660, highly similar to Conserved oligomeric Golgi complex component 5	COG5;GOLTC1;GTC90	Q9UP83-2;Q9UP83;B3KMW0;Q9UP83-1;Q9UP83-3	0	182500	521190	0	0	0	NA	-3.87098	-2.88801	NA	NA	NA	0.188084	0.62161
BTB/POZ domain-containing protein 14B;Nucleus accumbens-associated protein 1	BTBD14B;NAC1;NACC1	Q96RE7	0	0	0	0	358720	130170	NA	NA	NA	NA	-2.28725	-3.39476	0.188167	0.62161
Ashwin;cDNA FLJ55159;Putative uncharacterized protein C2orf49	C2orf49	Q9BVC5;B4E2G9;C9J4K0	0	0	0	0	670930	209880	NA	NA	NA	NA	-1.38394	-2.70559	0.188484	0.62161
23 kDa FK506-binding protein;FK506-binding protein 7;Peptidyl-prolyl cis-trans isomerase FKBP7;Rotamase;FK506 binding protein 7, isoform CRA_a;cDNA FLJ57571, highly similar to FK506-binding protein 7 (EC 5.2.1.8)	FKBP23;FKBP7;UNQ670/PRO1304;hCG_43239	Q9Y680-1;Q9Y680;D3DPF8;F8WE12;Q9Y680-2;Q9Y680-3;B4DRE2	427690	0	629760	0	0	0	-3.69254	NA	-2.61502	NA	NA	NA	0.188503	0.62161
Endothelin-converting enzyme 1;Endothelin converting enzyme 1, isoform CRA_e;Endothelin-converting enzyme-1c;cDNA FLJ59212, highly similar to Endothelin-converting enzyme 1 (EC 3.4.24.71);Endothelin converting enzyme 1	ECE1;hCG_38869;RP3-329E20.1-008	P42892-1;P42892;P42892-4;P42892-2;P42892-3;Q2Z2K8;B4DKB2;E9PDM6;Q5THM6	607950	679230	0	0	0	0	-3.18515	-1.97498	NA	NA	NA	NA	0.188545	0.62161
Rho GTPase-activating protein 17;RhoGAP interacting with CIP4 homologs protein 1;Rho-type GTPase-activating protein 17;Putative uncharacterized protein ARHGAP17;cDNA FLJ57216, highly similar to Homo sapiens Rho GTPase activating protein 17 (ARHGAP17), transcript variant 2, mRNA	ARHGAP17;MSTP066;MSTP110;RICH1	Q68EM7-1;Q68EM7;Q68EM7-5;C9IZD3;Q68EM7-6;Q68EM7-2;B4DWE9;C9JE65;Q68EM7-3	5784700	0	1579700	2411100	17557000	2264100	0.065067	NA	-1.28824	1.00979	3.3258	0.72571	0.188554	0.62161
AL5;G antigen 9;G antigen family B member 1;Prostate-associated gene 1 protein	GAGE9;GAGEB1;PAGE1	O75459	0	0	0	0	1204400	330610	NA	NA	NA	NA	-0.539864	-2.05003	0.188632	0.62161
A1 activator;Cerebroside sulfate activator;Co-beta-glucosidase;Component C;Dispersin;Glucosylceramidase activator;Proactivator polypeptide;Protein A;Protein C;Saposin-A;Saposin-B;Saposin-B-Val;Saposin-C;Saposin-D;Sphingolipid activator protein 1;Sphingolipid activator protein 2;Sulfatide/GM1 activator;Prosaposin;Putative uncharacterized protein PSAP;Prosaposin (Variant Gaucher disease and variant…	GLBA;PSAP;SAP1;RP11-472K8.1-002;hCG_1787837;RP11-472K8.1-001	P07602-2;P07602;B1AVU8;C9JIZ6;Q53FJ5;P07602-3;B4DEK5;B4DRB7;Q59EN5;F8W6Z6;P07602-1;Q53Y86;F5H0X6	0	0	0	996870	0	384390	NA	NA	NA	-0.264428	NA	-1.83259	0.188648	0.62161
39S ribosomal protein L1, mitochondrial;MRPL1 protein	BM-022;MRPL1	Q9BYD6;A0PJ79;F5H5L4	0	2365400	0	1905100	990250	750720	NA	-0.174864	NA	0.669962	-0.822314	-0.866881	0.18867	0.62161
Adapter-related protein complex 1 sigma-1B subunit;Adaptor protein complex AP-1 sigma-1B subunit;AP-1 complex subunit sigma-2;Clathrin assembly protein complex 1 sigma-1B small chain;Golgi adaptor HA1/AP1 adaptin sigma-1B subunit;Sigma 1B subunit of AP-1 clathrin;Sigma1B-adaptin;Sigma-adaptin 1B;cDNA FLJ55023, highly similar to Adapter-relatedprotein complex 1 sigma- 1B subunit;Adaptor-related pr…	AP1S2;DC22;hCG_1982256	P56377;B7Z853;Q549M9	0	0	0	0	318550	114090	NA	NA	NA	NA	-2.45859	-3.58498	0.188679	0.62161
BH3-interacting domain death agonist;BH3-interacting domain death agonist p11;BH3-interacting domain death agonist p13;BH3-interacting domain death agonist p15;p11 BID;p13 BID;p15 BID;p22 BID;cDNA FLJ37476 fis, clone BRAWH2012827, highly similar to Homo sapiens BH3 interacting domain death agonist (BID), transcript variant 1, mRNA;BH3 interacting domain death agonist, isoform CRA_d;BID isoform L(…	BID;hCG_21529	P55957-2;P55957;B3KT21;P55957-1;A8ASI8;B1PL87	0	0	0	0	1339100	355850	NA	NA	NA	NA	-0.386915	-1.94389	0.188749	0.62161
Barren homolog protein 1;Chromosome-associated protein H;Condensin complex subunit 2;Non-SMC condensin I complex subunit H;XCAP-H homolog;cDNA FLJ51440, highly similar to Condensin complex subunit 2;Putative uncharacterized protein NCAPH	BRRN;BRRN1;CAPH;KIAA0074;NCAPH	Q15003;A8K4T8;B4DRG7;E9PHA2;B4E189;C9J470	2546100	2527200	2822600	0	0	1019000	-1.11889	-0.079408	-0.450866	NA	NA	-0.426074	0.18875	0.62161
Sulfide:quinone oxidoreductase, mitochondrial;cDNA, FLJ93596, highly similar to Homo sapiens sulfide quinone reductase-like (yeast) (SQRDL), mRNA;Sulfide dehydrogenase like;PRO1975	CGI-44;SQRDL	Q9Y6N5;B2R7T6;Q53HW7;Q9UHS8	14221000	5034600	5781900	5026100	3489000	4354500	1.36278	0.914929	0.583653	2.06953	0.994635	1.66928	0.188757	0.62161
cDNA FLJ60834, highly similar to Engulfment and cell motility protein 2 (CED-12 homolog A);Engulfment and cell motility protein 2;Protein ced-12 homolog A;Engulfment and cell motility 2;HCG1811050, isoform CRA_b;cDNA FLJ56059, highly similar to Engulfment and cell motility protein 2;ELMO2 protein;cDNA FLJ56422, highly similar to Engulfment and cell motility protein 2	CED12A;ELMO2;KIAA1834;hCG_1811050;RP11-394O2.2-004;RP11-394O2.2-003	B4DRL5;Q96JJ3;E9PBG2;Q5JVZ5;B7Z1S8;F5GZP8;Q7Z5G9;B4DZ20	0	0	0	0	3004300	675110	NA	NA	NA	NA	0.77885	-1.02003	0.188772	0.62161
JV5-1;Mothers against decapentaplegic homolog 5;SMAD family member 5;cDNA, FLJ93932, Homo sapiens MAD, mothers against decapentaplegic homolog 5 (Drosophila) (MADH5), mRNA;Putative uncharacterized protein DKFZp781C1895;Putative uncharacterized protein DKFZp781O1323;SMAD, mothers against DPP homolog 5 (Drosophila), isoform CRA_b;MADH5 protein;JV4-1;Mad-related protein 1;Mothers against decapentapl…	MADH5;SMAD5;DKFZp781C1895;DKFZp781O1323;hCG_41402;BSP1;MADH1;MADR1;SMAD1	Q99717;F5GWU7;Q68DB7;Q6I9T1;Q15797	0	0	0	0	363670	799940	NA	NA	NA	NA	-2.26748	-0.775264	0.188865	0.62161
cDNA FLJ60299, highly similar to Rab GDP dissociation inhibitor beta;GDP dissociation inhibitor 2;Guanosine diphosphate dissociation inhibitor 2;Rab GDP dissociation inhibitor beta;cDNA, FLJ92845, Homo sapiens GDP dissociation inhibitor 2 (GDI2), mRNA;GDI2 protein;GDP dissociation inhibitor 2 isoform 1;GDP dissociation inhibitor 2, isoform CRA_b;cDNA FLJ16452 fis, clone BRAWH3002467, highly simil…	GDI2;RP11-318E3.2-007;RABGDIB;hCG_24071;RP11-318E3.2-001;RP11-318E3.2-002	B4DLV7;E7EU23;Q5SX90;P50395;Q6IAT1;B3KVE3;Q5SX88;Q8TB95	117630000	85520000	104540000	47024000	47328000	54097000	4.41094	5.00124	4.76002	5.29542	4.75644	5.30425	0.188884	0.62161
EIF4G1 protein;cDNA FLJ56479, highly similar to Eukaryotic translation initiation factor 4 gamma 1;EIF4G1 variant protein;Eukaryotic translation initiation factor 4 gamma 1;p220;Eukaryotic translation initiation factor 4 gamma, 1	EIF4G1;EIF4G1 variant protein;EIF4F;EIF4G;EIF4GI	B2RU06;B2RU10;B4DGF1;E9PFM1;Q4LE58;Q04637-1;Q04637;Q04637-3;Q04637-4;Q04637-5;Q04637-6;Q96I65	0	0	0	0	976510	269720	NA	NA	NA	NA	-0.842472	-2.34369	0.18905	0.62161
Nectin-like protein 5;Poliovirus receptor;cDNA FLJ75404;cDNA FLJ36858 fis, clone ASTRO2015185, highly similar to POLIOVIRUS RECEPTOR	PVR;PVS	P15151-1;P15151;A8K4I1;B3KSS4;P15151-4;P15151-2;P15151-3	21099000	4240200	2874700	0	878930	438850	1.93193	0.667185	-0.424479	NA	-0.994359	-1.64143	0.189086	0.62161
Fas ligand-associated factor 1;Formin-binding protein 11;Formin-binding protein 3;Huntingtin yeast partner A;Huntingtin-interacting protein 10;Huntingtin-interacting protein A;Pre-mRNA-processing factor 40 homolog A;Renal carcinoma antigen NY-REN-6;PRPF40A protein;cDNA, FLJ96168, Homo sapiens formin binding protein 3 (FNBP3), mRNA;Putative uncharacterized protein FNBP3;cDNA FLJ59286, highly simil…	FBP11;FLAF1;FNBP3;HIP10;HSPC225;HYPA;PRPF40A	F8W9L2;O75400-1;O75400;O75400-3;O75400-2;E9PFS0;Q05C41;E9PHJ7;Q4ZG51;B4DPY2;F5H578	15131000	4921500	8114200	0	2380800	133420	1.45226	0.88215	1.07256	NA	0.443267	-3.35918	0.189149	0.62161
Arginine/serine-rich coiled-coil protein 2;cDNA FLJ11021 fis, clone PLACE1003704, weakly similar to SPLICING FACTOR, ARGININE/SERINE-RICH 4;Similar to splicing factor, arginine/serine-rich 4, isoform CRA_f;HSPC314	RSRC2;FLJ11021;hCG_33182	Q7L4I2-1;Q7L4I2;Q7L4I2-2;E1B6W4;B3KMH4;F5GXM2;Q9P068	773070	0	1413600	0	0	0	-2.8385	NA	-1.44852	NA	NA	NA	0.189193	0.62161
[truncated: 2,336 more rows]
